# Supplementary material for: Gross genomic alterations and gene expression profiles of high- grade serous carcinoma of the ovary with and without BRCA1 inactivation
Source: BMC Cancer. 2010 Sep 15;10:493. doi: 10.1186/1471-2407-10-493 (PMC2946313; doi:10.1186/1471-2407-10-493)
Supplement: Additional file 1 — This is an excel file containing the full data for 1603 genes that met the filtering criteria. [file 1471-2407-10-493-S1.XLS]

## Sheet: 14375
NAME	CLID	223-BRCA1 Mutations	239-BRCA1 Mutations	283-BRCA1 Mutations	293-BRCA1 Mutations	327-BRCA1 Mutations	329-BRCA1 Mutations	336-BRCA1 Mutations	379-BRCA1 Mutations	161-BRCA1 Epigenetic Loss	201-BRCA1 Epigenetic Loss	217-BRCA1 Epigenetic Loss	330-BRCA1 Epigenetic Loss	332-BRCA1 Epigenetic Loss	344-BRCA1 Epigenetic Loss	345-BRCA1 Epigenetic Loss	384-BRCA1 Epigenetic Loss	388-BRCA1 Epigenetic Loss	172-No BRCA1/2 abnormalities	195-No BRCA1/2 abnormalities	236-No BRCA1/2 abnormalities	240-No BRCA1/2 abnormalities	254-No BRCA1/2 abnormalities	280-No BRCA1/2 abnormalities	319-No BRCA1/2 abnormalities	366-No BRCA1/2 abnormalities	372-No BRCA1/2 abnormalities
|| Myosin X::myosin X::Transcribed locus, weakly similar to NP_055301.1 neuronal thread protein AD7c-NTP [Homo sapiens] || Hs.481720::Hs.43334 || || 4651 || hSQ015031 || || hSQ015031 || MYO10 || || hHA036073 || 326539	hSQ015031	-0.004	0.726	-0.947	-1.102	-0.941	0.249	1.534	-0.854	-1.628	0.656	0.331	0.284	0.215	-0.13	-0.089	2.198	-0.285	-0.243	2.217	0.25	0.663	0.221	0.255	0.418	-2.072	-1.914
|| || || || || hSQ018788 || || hSQ018788 || || || hHA036085 || 326586	hSQ018788	-1.408	-0.278	-0.371	0.594	-0.735	0.265	2.17	0.102	-0.882	-0.248	0.267	0.57	-1.179	-0.954	0.247	0.144	-1.879	2.083	-1.007	0.336	2.699	-0.383	-0.179	1.114	-0.616	-0.468
|| SP110 nuclear body protein::SP110 nuclear body protein || Hs.145150 || || 3431 || hSQ027898 || || hSQ027898 || SP110 || || hHA034729 || 326628	hSQ027898	0.631		0.738	0.743	0.854	1.164	-2.241	-0.269	2.137		-0.184	-0.431		-0.885		-2.287	0.5			-0.335	0.818	0.176		0.553	-1.237	-0.449
|| KIAA1324 || Hs.642705::Hs.696506 || || 57535 || hSQ012220 || || hSQ012220 || KIAA1324 || || hHR013141 || 326648	hSQ012220	1.208	2.888	-2.515	-1.06	1.061	2.441	4.476	2.658	-3.166	-0.482	1.703	0.076	0.427	1.682	-0.607	-2.43	3.677		-2.811	-2.048	-1.595	0.843	-1.613	-1.23	-0.49	-3.102
|| Interleukin 32::interleukin 32 || Hs.943 || || 9235 || hSQ018425 || || hSQ018425 || IL32 || || hHR021781 || 326654	hSQ018425	1.077	0.317		1.489		1.01	-0.065	0.727	0.193	2.027	-0.618	-0.195		0.731	1.512	-0.191	-2.464		1.248	-2.969	1.414	0.342	0.266	0.309	-6.531	0.367
|| Progastricsin (pepsinogen C)::progastricsin (pepsinogen C) || Hs.1867 || || 5225 || hSQ015354 || || hSQ015354 || PGC || || hHC026101 || 326658	hSQ015354	-1.297	0.483	-1.22	-0.625		2.856	1.821	0.823	-0.861		-2.262		1.362	2.197		1.615	0.482		1.134	-0.473	-2.09	-3.182	-1.458	0.465	0.025	0.213
|| calponin 2::Calponin 2 || Hs.651923 || || 1265 || hSQ020604 || || hSQ020604 || CNN2 || || hHC028981 || 326660	hSQ020604	-0.088	0.182	-0.671	1.354	-0.855	-0.145	-0.6	0.302	-0.402	0.842	-0.553	-0.31	1.151	-0.474	0.687	2.034	-3.179	0.113	0.453	-0.464	0.709	0.467	-2.159	2.254	-1.026	0.372
|| G protein-coupled receptor 116::G protein-coupled receptor 116 || Hs.362806 || || 221395 || hSQ036382 || || hSQ036382 || GPR116 || || hHR029065 || 326701	hSQ036382	-1.124	-0.674	-0.657	3.158	0.429	0.419	0.684	-1.584	0.392	-1.214	-0.819	-0.066	-0.915	0.31	-0.689	0.418	-2.115	1.427	-1.693	0.03	1.953	3.031	1.445	2.538	-2.452	-2.224
|| Prader-Willi syndrome chromosome region 1 || || || 63968 || hSQ025123 || || hSQ025123 || PWCR1 || || hHO047785 || 326715	hSQ025123	-1.102	2.788	-0.445	-1.03	0.731	1.511	-3.694	-0.412	0.264	-1.732	1.243	-1.334	-0.313	0.222	1.503	-0.91	0.947	1.899	-2.391	-1.868	0.525	-0.077	1.377	1.12	2.37	-1.182
|| Guanine deaminase::guanine deaminase || Hs.494163 || || 9615 || hSQ043160 || || hSQ043160 || GDA || || hHR026197 || 326743	hSQ043160	0.215	-0.355	-0.848	0.397	-0.182	-0.462	-4.307	0.145	-1.039		-0.17	1.213	0.304	-0.131	0.3	-1.093	-0.736	3.266	2.136	0.079	4.662	-0.04	-1.106	-0.103	-1.363	-0.775
|| Adipocyte-specific adhesion molecule::adipocyte-specific adhesion molecule || Hs.591949 || || 79827 || hSQ029061 || || hSQ029061 || ASAM || || hHC006121 || 326765	hSQ029061	-2.485	-1.975	-0.308	2.017	-0.962	0.388	-1.377	0.415	-1.259	1.425	-0.67	-0.077	0.634	-1.731	1.07	1.927	-2.196	0.216	-0.284	0.249	1.502	0.85	0.004	2.927	-0.453	0.155
|| Guanylate binding protein 1, interferon-inducible, 67kDa::guanylate binding protein 3 || Hs.62661::Hs.656774 || || 2635 || hSQ035146 || || hSQ035146 || GBP3 || || hHR003337 || 326880	hSQ035146	-1.192	0.068	1.325	1.95	2.781	0.891	-1.714	1.098	-0.716	-0.612	-0.077	0.356	-2.453	0.992	-1.047	1.93	1.867	-2.001	0.679	-1.328	0.125	-0.247	-0.693	1.22	-3.02	-0.182
|| Synovial sarcoma, X breakpoint 1::synovial sarcoma, X breakpoint 1 || Hs.434142 || || 6756 || hSQ005425 || || hSQ005425 || SSX1 || || hHC030697 || 326925	hSQ005425	-0.157	0.263	0.59	1.175	-2.704	0.946	-0.409	-4.217	-0.251		-2.142	0.831	-1.788	0.227	1.558	0.045	-0.658			0.157		1.108	0.192	2.085	-0.325	3.483
|| Chromosome 6 open reading frame 174::chromosome 6 open reading frame 174 || Hs.319247 || || 387104 || hSQ004223 || || hSQ004223 || C6orf174 || || hHR011989 || 326976	hSQ004223	-3.074			1.718	1.289	0.449	-0.576	-1.764	0.372		-1.309	1.444	0.995	0.36	0.581	0.668	-0.225			-0.99	2.063	-0.659	1.085	1.058	-3.492
|| Major histocompatibility complex, class I, C::immunoglobulin kappa constant || Hs.449621::Hs.648946 || || 3514 || hSQ020344 || || hSQ020344 || IGKC || || hHR017833 || 327062	hSQ020344	4.252	-3.938	-0.251	2.834	-1.265	0.585	-2.22	-1.608	3.838	1.222	0.897	-2.32	-3.789	3.586	3.367	3.264	-0.859	-2.017	3.963	-1.384	0.569	1.177	3.231	-2.536	-11.386	0.782
|| BCR/TCR^IGKV1D-12||F||X17263||1||Immunoglobulin_27 || || || || hSQ020961 || || hSQ020961 || BCR/TCR_IGKV1D-12 || || hHO045193 || 327103	hSQ020961	3.753		-1.19	1.915	-1.124	-0.594	-2.569	-2.407	3.269	0.623	1.168	-2.459		0.747	2.818	1.835	-2.288	-1.196	3.134	-1.913	0.62	1.358	2.102	-2.635	-4.225	-0.747
|| Fasciculation and elongation protein zeta 1 (zygin I)::fasciculation and elongation protein zeta 1 (zygin I) || Hs.224008 || || 9638 || hSQ025895 || || hSQ025895 || FEZ1 || || hHA038005 || 327166	hSQ025895	-1.649	-0.429	-1.112	1.293	-1.326	0.144	1.179	0.211	-0.513	0.691	-0.454	0.769	2.09	-0.345	-0.154	1.033	0.4		-0.178	-0.725	-0.292	0.446	-2.67	2.113	-0.197	-0.329
|| Collagen, type V, alpha 2::collagen, type V, alpha 2 || Hs.445827 || || 1290 || hSQ035981 || || hSQ035981 || COL5A2 || || hHC003529 || 327189	hSQ035981	-2.169	-1.569	0.138	2.733	-2.186	-0.826	-1.821	-0.499	-1.713	2.161	-0.904	-1.311	0.66	-1.075	1.396	2.773	-2.62	3.212	-1.438	0.385	0.878	1.706	-0.98	4.023	-2.087	1.121
|| Caldesmon 1::caldesmon 1 || Hs.490203 || || 800 || hSQ001839 || || hSQ001839 || CALD1 || || hHA035209 || 327233	hSQ001839	-0.971	-0.451	0.126	1.641		0.202	-2.823	0.039	0.135	1.059	-0.466	-0.913	1.618	-1.317	0.094	-0.289	-2.652	0.32	0.22	0.833	1.736	0.874	-0.262	2.651	-1.339	-0.071
|| Oxysterol binding protein-like 6::oxysterol binding protein-like 6 || Hs.318775 || || 114880 || hSQ031888 || || hSQ031888 || OSBPL6 || || hHC010741 || 327275	hSQ031888	-2.796		0.221	1.216	0.897	-0.633	2.672	-0.946	-0.88		-3.251	1.632	2.123	-0.972	-2.201	0.216	1.673			0.708	0.241	0.069		0.836	-0.834
|| Transmembrane and tetratricopeptide repeat containing 1::transmembrane and tetratricopeptide repeat containing 1 || Hs.401954 || || 83857 || hSQ033317 || || hSQ033317 || TMTC1 || || hHC015061 || 327285	hSQ033317	0.843	-0.327	-0.16	-0.225	2.926	0.396	-3.969	-0.437	0.849	0.453	-0.572	0.901	0.742	0.047	1.148	-1.505	-0.618	-1.106	-0.356	1.147	-2.26	-0.902	2.552	-0.525	0.975	-0.027
|| filamin A interacting protein 1::Filamin A interacting protein 1 || Hs.526972::Hs.696158 || || 27145 || hSQ033275 || || hSQ033275 || FILIP1 || || hHC012277 || 327442	hSQ033275	3.087	2.327		-0.511	-1.23	0.8	1.525		-2.207		0.192	-0.495	1.596	1.341	-0.668	-2.561	-0.354			1.101	-2.446	-1.158		-0.581	0.249
|| Protein tyrosine phosphatase, receptor-type, Z polypeptide 1::protein tyrosine phosphatase, receptor-type, Z polypeptide 1 || Hs.489824 || || 5803 || hSQ032234 || || hSQ032234 || PTPRZ1 || || hHC003721 || 327503	hSQ032234	0.191	-0.039	-2.472	0.253	1.324	-0.456	0.499	-0.239	-1.063	-0.899	-0.884	0.899	3.3	0.105	0.406	-0.677	-0.45	1.922	-0.758	1.025	3.028	-0.584	-1.54	0.693	-1.477	-2.099
|| early growth response 1::Early growth response 1 || Hs.326035 || || 1958 || hSQ020199 || || hSQ020199 || EGR1 || || hHC005173 || 327584	hSQ020199	0.532	-1.238	1.649	0.594	1.195	-0.875	-2.69	1.732	-1.252	-1.028	-1.343	-1.64	-0.679	0.646	0.627	0.774	-2.029	0.243	-0.827	0.196	2.179	-0.123	-0.229	2.954	0.684	-0.048
|| Tubulointerstitial nephritis antigen-like 1 || Hs.199368 || || 64129 || hSQ013129 || || hSQ013129 || TINAGL1 || || hHC011017 || 327670	hSQ013129	-0.684	0.806	-0.377	1.788	0.779	-0.021	1.834	-0.504	0.352	0.966	-0.619	0.364	-2.145	-0.33	-0.279	0.828	-2.175	0.787		0.22	0.493	-0.259	-0.205	0.268	-2.442	0.546
|| Interferon-induced protein with tetratricopeptide repeats 2::interferon-induced protein with tetratricopeptide repeats 2 || Hs.437609 || || 3433 || hSQ012641 || || hSQ012641 || IFIT2 || || hHC003913 || 327817	hSQ012641	1.008	-0.492	0.775	0.63	0.471	2.201	-1.074	-0.402	1.794	-0.252	-0.847	-1.514	-0.833	-0.388	-0.107	0.17	0.937	-2.631	0.979	-1.438	0.285	0.153	1.917	2.03	-3.06	-0.322
|| Fraser syndrome 1::Fraser syndrome 1 || Hs.369448 || || 80144 || hSQ025330 || || hSQ025330 || FRAS1 || || hHA034165 || 327958	hSQ025330	-4.499	-0.689	-1.852	-0.067	-0.506	0.974	3.409	-0.299	-1.093	0.071	1.046	0.379	-0.52	-2.525	0.756	-0.587	0.28	1.222		1.265	-1.642	1.206	0.92	0.853	1.133	0.771
|| Thrombospondin 1::thrombospondin 1 || Hs.164226 || || 7057 || hSQ045491 || || hSQ045491 || THBS1 || || hHC004021 || 328059	hSQ045491	-0.705	-1.655	-0.298	2.097	-2.362	0.108	-1.097	-0.335	0.051	1.805	-0.87	-1.467	-0.886	-1.531	2.16	0.547	-1.666	1.246	-1.524	0.939	1.712	1.33	-0.296	3.237	-1.833	1.295
|| hypothetical protein LOC339983 || Hs.318529 || || 339983 || hSQ016592 || || hSQ016592 || FLJ37478::NAT8L || || hHC015541 || 328084	hSQ016592	-0.524	1.566	-1.187	-0.642	-1.741	0.219	1.184	1.836	-3.068	-0.164	0.371	1.724	0.545	-0.34	-0.069	-2.272	-0.435	1.127	2.057	1.44	-2.417	-0.399	0.215	0.538	0.438
|| chromosome 18 open reading frame 30 || Hs.651849 || || 284221 || hSQ032606 || || hSQ032606 || C18orf30 || || hHC025621 || 328100	hSQ032606	-2.429	0.561	0.928	2.573	-0.186	-0.616	-1.011	-1.309	-2.223	0.001	-0.624	0.969	0.2	-0.005	2.406	-0.057	-1.02	-0.178	0.312	0.225	0.868	0.946	-1.62	2.603	-1.107	-0.219
|| Activating transcription factor 3::activating transcription factor 3 || Hs.460 || || 467 || hSQ020126 || || hSQ020126 || ATF3 || || hHA038581 || 328120	hSQ020126	-0.7		1.787	-0.388	0.503	-0.027	-1.412	1.05	-1.294	1.24	-2.915	0.178	-1.411	0.904	0.345	-1.568	-1.331			-1.356	2.797	0.025	-0.131	2.122	0.832	0.74
|| Tumor protein D52-like 1::tumor protein D52-like 1 || Hs.591347 || || 7164 || hSQ044708 || || hSQ044708 || TPD52L1 || || hHC008425 || 328149	hSQ044708	1.76	-0.49	1.907	-1.268	-1.417	0.643	2.658	0.09	-0.484	0.1	-0.415	-2.942	0.509	1.304	1.495	2.832	1.079	0.281	-4.789	-0.316	-1.623	-0.505	0.309	-0.398	0.402	-0.72
|| NAD(P)H dehydrogenase, quinone 1::NAD(P)H dehydrogenase, quinone 1 || Hs.406515 || || 1728 || hSQ041134 || || hSQ041134 || NQO1 || || hHA037225 || 328193	hSQ041134	-0.501	0.729	0.976	-0.019	2.752	0.172	0.917	0.089	-0.605	-0.161	0.014	-1.373	0.788	1.493	-2.456	2.471	0.958	-0.31	-0.36	-2.297	-0.524	-1.466	1.038	-1.219	-2.249	1.149
|| G protein-coupled receptor 98::G protein-coupled receptor 98 || Hs.591777 || || 84059 || hSQ034508 || || hSQ034508 || GPR98 || || hHC002773 || 328378	hSQ034508	-0.845			-0.793	1.258	-0.802	2.823	-3.485	-2.029		-1.37	0.393	1.554	0.269	-0.24	-0.593	0.254	2.596		1.389	-0.718	-0.78		0.007	0.927	0.175
|| Collagen, type XII, alpha 1::collagen, type XII, alpha 1 || Hs.101302 || || 1303 || hSQ023551 || || hSQ023551 || COL12A1 || || hHA035893 || 328432	hSQ023551	-1.35	-2.12	0.267	1.572	2.223	-0.727	-0.952	-0.07	-1.604	1.49	-0.135	-0.062		-0.146	1.185	1.362	0.709	-1.009	-0.459	-1.216	-0.993	0.615	-0.011	2.542	-1.778	0.66
|| AI733358_Exon2_223 || || || || hSQ003967 || || hSQ003967 || EST_AI733358 || || hHE041653 || 328441	hSQ003967	0.998		2.265	-1.37	-1.479	-0.469	-2.004	0.238	-0.846		0.463	0.396	1.067	0.072	1.173	-2.78	-0.873			1.152	0.295	0.473	-0.103	0.44	0.89
|| angiopoietin-like 2::Angiopoietin-like 2 || Hs.653262 || || 23452 || hSQ028909 || || hSQ028909 || ANGPTL2 || || hHC017269 || 328553	hSQ028909	-0.699	-0.529	-0.142	2.193	-0.756	-0.696	0.279	-0.169	-0.743	2.251	-0.354	-0.231	0.33	-1.195	-0.114	0.913	-1.26	0.352	-0.938	-0.145	-0.372	0.726	0.29	2.273	-1.827	0.551
|| Transcribed locus::paternally expressed 3 || Hs.201776 || || 5178 || hSQ031586 || || hSQ031586 || PEG3 || || hHR002929 || 328620	hSQ031586	-0.165	2.045	-2.068	-0.333	-0.112	1.988	-0.827	2.795	-1.649	-1.245	2.26	1.813	0.694	-1.561	-0.51	-2.803	-0.696	-1.864	0.946	1.999	1.802	-2.21	0.324	-0.203	0.887	-1.305
|| Bone morphogenetic protein 7::bone morphogenetic protein 7 || Hs.473163 || || 655 || hSQ026009 || || hSQ026009 || BMP7 || || hHC017425 || 328800	hSQ026009	-3.105	0.485	0.272	0.287	-0.472	-1.162	-0.047	-3.545	-1.049	0.255	0.28	0.903	3.034	1.109	-5.56	3.077	0.384	1.786	1.876	1.679	-3.648	0.94	1.174	1.677	-0.443	-0.195
|| Solute carrier family 22 (organic cation/ergothioneine transporter), member 4::solute carrier family 22 (organic cation/ergothioneine transporter), member 4 || Hs.310591 || || 6583 || hSQ015691 || || hSQ015691 || SLC22A4 || || hHC018877 || 328874	hSQ015691	2.165	2.005	1.382	-0.203	0.678	-0.842	-3.117	0.525	0.451		0.89	-0.267	-0.986	0.069	0.49	0.127	0.004			-2.091	0.122	-0.42	-0.226	-0.103	-0.653
|| Complement component 4A (Rodgers blood group)::complement component 4B (Childo blood group) || Hs.534847 || || 721 || hSQ025155 || || hSQ025155 || C4B || || hHC021757 || 328880	hSQ025155	-0.755	1.205	-1.138	1.627	2.378	2.188	-2.167	0.205	-0.729	-0.655	0.67	-1.977	2.774	1.369	1.07	-0.423	0.494	-2.894	1.986	-1.281	0.522	-1.43	0.934	0.517	-4.033	-0.455
|| Met proto-oncogene (hepatocyte growth factor receptor)::met proto-oncogene (hepatocyte growth factor receptor) || Hs.132966 || || 4233 || hSQ022569 || || hSQ022569 || MET || || hHR003121 || 328931	hSQ022569	-0.679	-1.139	-0.992	1.253	-0.826	-0.356	1.109	-1.839	0.887	-0.049	-0.264	1.279	1.05	-2.005	-0.344	3.053	-0.5	1.872	0.202	-0.415	2.718	-1.284	-1.33	0.353	-1.997	0.241
|| integrin, alpha 11::Integrin, alpha 11 || Hs.436416 || || 22801 || hSQ007668 || || hSQ007668 || ITGA11 || || hHC024721 || 328971	hSQ007668	-1.558	-1.078	0.149	2.124		0.235	-1.4	-0.838	-0.862	1.552	-1.103	-0.63	0.971	-0.534	1.387	0.924	-2.229	-0.077	-2.547	1.236	0.609	1.577	-1.119	3.964	-2.556	1.812
|| Tetratricopeptide repeat domain 39A::tetratricopeptide repeat domain 39A || Hs.112949 || || 22996 || hSQ045322 || || hSQ045322 || TTC39A || || hHC007453 || 329018	hSQ045322		0.987	-0.256	0.149	2.33	-0.01	0.905		-0.117		-1.048	0.795	1.766	-0.109	0.202	1.589	-0.134	-0.972	1.278	-0.759	-0.696	-1.618	-2.094	-2.011	0.339	-0.513
|| Chemokine (C-X-C motif) ligand 14::chemokine (C-X-C motif) ligand 14 || Hs.483444 || || 9547 || hSQ036513 || || hSQ036513 || CXCL14 || || hHR008893 || 329021	hSQ036513	-0.474		-0.047	0.978	0.019	-1.801	2.484	-0.034			-1.979	-0.656		-2.65	-0.759	1.868	-1.205	3.627		0.81	-0.147	0.551	-3.035	2.038		0.406
|| lysyl oxidase-like 4::Lysyl oxidase-like 4 || Hs.306814 || || 84171 || hSQ037002 || || hSQ037002 || LOXL4 || || hHC011773 || 329030	hSQ037002	0.178	0.478	-1.065	0.18	2.841	0.791	-1.594	0.268	-0.666	1.168	1.173		2.167	1.362	0.643	-0.69	-0.543	-0.621		-0.708	-1.485	-0.167	-1.753	1.24	-2.83	-0.362
|| || || || || hSQ013721 || || hSQ013721 || || || hHO047772::hHO047773 || 329082	hSQ013721	-1.489	2.541	-0.162	-0.747	0.864	1.124	-3.051	0.101	0.167	-0.719	0.756	-1.511	-0.35	-0.335	1.276	-1.197	0.54	1.722	-2.098	-1.655	1.428	-0.144	1.05	0.793	1.833	-0.729
|| Nicotinamide N-methyltransferase::nicotinamide N-methyltransferase || Hs.503911 || || 4837 || hSQ043551 || || hSQ043551 || NNMT || || hHC016177 || 329109	hSQ043551	-0.197	1.103	0.51	1.955	-3.964	-0.154	-2.919	-2.297	1.169	0.713	-0.192	-0.429	1.392	0.497	1.258	2.185	-0.038	-0.646	1.494	-1.643	-0.01	1.358	-0.988	2.705	-4.185	1.333
|| Gamma-aminobutyric acid (GABA) B receptor, 1::gamma-aminobutyric acid (GABA) B receptor, 1 || Hs.167017 || || 2550 || hSQ015756 || || hSQ015756 || GABBR1 || || hHR013309 || 329174	hSQ015756	0.418	1.598	-2.655	0.64	1.181	0.561	-3.414	-0.292	1.494	-0.452	0.493	1.406	1.777	-0.048	-2.077	-0.45	-0.513	1.739	-1.061	-0.278	0.695	-0.357	-0.593	0.54	0.64	-1.002
|| GTP binding protein overexpressed in skeletal muscle::GTP binding protein overexpressed in skeletal muscle || Hs.654463 || || 2669 || hSQ039934 || || hSQ039934 || GEM || || hHC001873 || 329225	hSQ039934	-0.771	0.729	-0.284	2.111		-0.548	1.297	-0.141	-0.835	0.799	-1.276	-0.063	1.038	-0.237	-0.626	-0.539	-2.992	-0.37	-0.61	-0.857	3.506	1.024		0.661	-1.049	0.029
|| immunoglobulin heavy locus || || || 3492 || hSQ013447 || || hSQ013447 || IGH@ || || hHO045071::hHO045074::hHO045077::hHO045078::hHO045079::hHO045072::hHO045076::hHO045073::hHO045075 || 329291	hSQ013447	5.101	-1.059		4.793	-2.516	-0.246	-0.991	-2.959	0.507	0.881	-2.314	-0.791	-0.77	0.515	3.786	4.783	-1.93	-2.648	5.142	-1.205	-0.452	-1.384	-1.35	-2.487	-2.787	0.371
|| SH2 domain protein 1A::SH2 domain protein 1A || Hs.349094 || || 4068 || hSQ005522 || || hSQ005522 || SH2D1A || || hHC001885 || 329294	hSQ005522	0.511	0.001		1.483		0.004	-1.951	-0.719	-0.603	1.101	-0.694	1.019		0.835	1.016	-3.547	-1.32	-0.228	0.162	-2.035		0.696	2.77	1.193	-2.257	2.571
|| Neuronal growth regulator 1::neuronal growth regulator 1 || Hs.146542 || || 257194 || hSQ036088 || || hSQ036088 || NEGR1 || || hHR003325 || 329295	hSQ036088	-0.428	1.452		1.574	0.585	-0.875	-1.29	0.732			-1.313	1.2	1.221	-0.474	-0.253	1.154	-2.919	2.343		0.806	-0.111	-0.213		0.754	-2.186	-1.768
|| BCR/TCR^IGHG4||F||K01316||3||Immunoglobulin_273 || || || || hSQ002417 || || hSQ002417 || BCR/TCR_IGHG4 || || hHO045085 || 329366	hSQ002417	3.769		0.326	3.241	-1.978	-0.818	-1.753	-1.811	3.115	2.069	0.334	-1.933	-2.632	2.793	2.884	1.191	-1.312	-1.48	3.21	-0.387	-1.564	0.464	2.508	-4.919	-6.409	1.089
|| DNA-damage-inducible transcript 4::DNA-damage-inducible transcript 4 || Hs.523012 || || 54541 || hSQ005329 || || hSQ005329 || DDIT4 || || hHC003409 || 329373	hSQ005329	0.968	0.018	0.995	2.03	0.271	-0.589	0.806	-0.922	0.704	0.468	-0.947	-0.194	0.367	0.242	0.983	-0.61	-0.923	-1.941	-0.401	-2.068	1.795	-0.287	0.247	9.36751e-17	-2.19	1.168
|| immunoglobulin kappa constant || || || 3514 || hSQ039310 || || hSQ039310 || IGKC || || hHO045169 || 329445	hSQ039310	3.556	-4.034	-0.287	2.938	-1.751	0.439	-2.596	-1.784	3.852	1.206	1.111	-2.206	-3.685	2.82	2.761	3.218	-0.805	-2.173	3.417	-1.26	0.423	1.041	2.855	-2.672	-7.572	1.186
|| Metallothionein 1H::metallothionein 1H || Hs.438462 || || 4496 || hSQ021183 || || hSQ021183 || MT1H || || hHR029341 || 329494	hSQ021183		1.141	1.238	-0.737	-2.606	0.284	1.029	0.091	0.587	2.461	-1.914	0.979	1.64	-0.635	-0.574	-1.857	0.01		1.902	0.495	0.858	-1.464	-2.35	-1.087	-0.647	1.161
|| BCR/TCR^IGKV1/OR-4||P||X64642||1||Immunoglobulin_18 || || || || hSQ005006 || || hSQ005006 || BCR/TCR_IGKV1/OR-4 || || hHO045181 || 329512	hSQ005006	3.035		0.872	1.767		-0.992		-2.535	2.021	2.055	1.1	-1.757	-2.456	0.679	2.34	0.247	-1.316	-2.054	2.736	-0.941	0.492	0.81	1.174	-2.473	-4.213	-0.585
|| Major histocompatibility complex, class II, DP alpha 1::major histocompatibility complex, class II, DP alpha 1 || Hs.347270 || || 3113 || hSQ019227 || || hSQ019227 || HLA-DPA1 || || hHC020785 || 329545	hSQ019227	1.456	0.876	-0.417	1.108	1.569	-0.061	-2.986	1.006	1.662	0.316	-0.049	-1.316	-0.295	1.55	0.901	0.638	1.585	-2.583	1.467	-1.94	-0.657	-0.039	-0.965	1.338	-4.542	0.366
|| Collagen, type XII, alpha 1::collagen, type XII, alpha 1 || Hs.101302 || || 1303 || hSQ031140 || || hSQ031140 || COL12A1 || || hHA033757 || 329641	hSQ031140	-1.421	-2.001	0.156	1.491	2.392	-0.758	-1.143	0.079	-1.705	1.299	-0.026	-0.393	0.428	-0.347	1.174	1.611	0.938	-1.18	-0.44	-1.457	-1.344	0.674	0.138	2.781	-1.919	0.969
|| Mesothelin::mesothelin || Hs.408488 || || 10232 || hSQ009281 || || hSQ009281 || MSLN || || hHC023761 || 329690	hSQ009281	1.34	-0.73	-0.013	0.012	1.623	1.203	-5.262	0.85	0.446	0.72	0.075	0.738	1.939	1.274	0.565	0.832	0.319	-6.239	1.241	1.094	-2.693	-2.145	1.249	0.582	0.772	0.2
|| X (inactive)-specific transcript (non-protein coding) || || || 7503 || hSQ030342 || || hSQ030342 || XIST || || hHR006493 || 329733	hSQ030342	0.429	-1.121	-2.184	0.971	1.752	-1.228	0.327	0.889	-3.035	-0.581	1.104	0.717	-2.692	0.733	-1.496	0.371	1.498	0.4	0.67	1.253	2.196	-0.686	-1.642	0.411	0.541	0.409
|| Contactin 1::contactin 1 || Hs.143434 || || 1272 || hSQ023505 || || hSQ023505 || CNTN1 || || hHC019453 || 329754	hSQ023505	-0.541	0.069	0.146	-1.059	-0.188	0.482	-2.903	1.019	-0.485	-0.521	1.734	-0.463	1.418	-1.737	-0.186	1.251	-0.872	0.14		0.843	0.856	-0.236	0.398	2.691	-3.009	1.149
|| Complement factor H::complement factor H || Hs.363396 || || 3075 || hSQ028573 || || hSQ028573 || CFH || || hHC031057 || 329851	hSQ028573	-2.182	0.588	-0.255	1.94	3.021	0.691	-2.464	0.128	-0.686	1.438	0.373	-0.894	-1.013	-2.368	0.823	-0.61	-1.753	-0.311	-0.211	0.082	1.235	0.193	-0.183	2.3	-1.28	1.388
|| KIAA1324 || Hs.642705::Hs.696506 || || 57535 || hSQ042947 || || hSQ042947 || KIAA1324 || || hHC025309 || 329912	hSQ042947	1.503	3.363		-1.725	0.536	2.536	4.461	2.683	-2.951		2.028	-0.039	-0.918	1.567	-1.692	-2.945	3.572	-3.376		-2.083	-1.8	1.038	-3.528	-1.745	-0.475
|| ADAM metallopeptidase domain 12::ADAM metallopeptidase domain 12 (meltrin alpha) || Hs.655388 || || 8038 || hSQ002915 || || hSQ002915 || ADAM12 || || hHA035389 || 329927	hSQ002915	-2.634	-0.544	1.783	2.518	-2.151	-2.411	0.124	-0.004	-2.438	2.496	-1.569	-0.556	1.615	0.29	2.481	2.118	-1.405	-0.533		-0.98	-0.557	2.221	-2.025	3.678	-3.502	1.986
|| Transcribed locus::Rho GTPase activating protein 26::Rho GTPase activating protein 26 || Hs.293593::Hs.654668 || || 23092 || hSQ032023 || || hSQ032023 || ARHGAP26 || || hHR008209 || 330109	hSQ032023	2.871	2.601	0.878	-1.117	0.334	0.334	-1.471	-0.059	2.027		2.126	-0.511	-0.47	0.885		-1.087	-0.14			-0.455	-1.552	-0.614	-0.59	-1.067	-2.507	-0.419
|| DEP domain containing 2 || Hs.591867 || || 80243 || hSQ005389 || || hSQ005389 || DEPDC2 || || hHA034129 || 330145	hSQ005389	-0.989	1.461	-0.362	-0.907	-0.226	2.694	-0.831	-1.449	-2.143	0.431	0.206	0.309	-1.55	-0.695	0.816	0.183	-0.36	-0.498	2.432	1.555	2.778	-0.314	-1.02	-0.567	-0.227	-0.729
|| Laminin, alpha 3::laminin, alpha 3 || Hs.436367 || || 3909 || hSQ004922 || || hSQ004922 || LAMA3 || || hHA038449 || 330148	hSQ004922	-2.736			1.086	1.877	0.737	3.152	-0.376	-0.29		-1.881	1.012	1.993	-3.062	0.549	0.406	-0.847	-1.445		0.178	0.401	0.289		0.036	0.416	-1.486
|| insulin-like growth factor binding protein 5::Insulin-like growth factor binding protein 5 || Hs.369982::Hs.635441 || || 3488 || hSQ011132 || || hSQ011132 || IGFBP5 || || hHR006781 || 330175	hSQ011132	-1.531	0.179	-1.214	2.301	-0.368	1.022	-0.293	1.509	-1.095	0.479	-0.046	-0.413	0.458	-2.187	-1.376	-1.299	-1.572	0.09	-4.03	2.693	1.706	0.814	0.818	2.071	0.781	0.509
|| DnaJ (Hsp40) homolog, subfamily A, member 4::DnaJ (Hsp40) homolog, subfamily A, member 4 || Hs.513053 || || 55466 || hSQ045202 || || hSQ045202 || DNAJA4 || || hHC006865 || 330250	hSQ045202	-1.43	2.8	-0.453	-0.498	1.453	1.753	2.218	0.9	-0.114	-0.51	0.545	-0.212	-2.101	-0.486	-0.275	-0.928	-1.181	0.201	-2.169	-0.286	0.687	0.375	-0.091	0.502	-2.128	1.43
|| latent transforming growth factor beta binding protein 1 || Hs.654497 || || 4052 || hSQ017636 || || hSQ017636 || LTBP1 || || hHA038545 || 330309	hSQ017636	-0.562	0.968	-0.245	2.29	-2.129	-1.219	0.286	-0.322		0.538	-0.517	-1.484	0.237	-1.168	1.193	-0.43	-1.593	0.479	-1.421	0.732	2.215	-0.017	-0.233	2.78	-1.78	1.398
|| Fibulin 2::fibulin 2 || Hs.198862 || || 2199 || hSQ032124 || || hSQ032124 || FBLN2 || || hHC005521 || 330410	hSQ032124	-1.234	-0.424	-0.137	1.398		-1.381	-0.156	-0.684	-1.528	1.976	-1.059	2.114	-0.055	-1.79	0.321	0.888	-2.845	2.627	-0.333	-0.11	1.413	0.391	-0.245	1.538	-1.692	0.996
|| Aldehyde dehydrogenase 1 family, member A2::aldehyde dehydrogenase 1 family, member A2 || Hs.643455::Hs.699620 || || 8854 || hSQ028820 || || hSQ028820 || ALDH1A2 || || hHC006961 || 330413	hSQ028820	-1.269	-0.049	0.888	1.353	-0.056	-1.956	-1.391	-0.729	-1.643	0.421	-2.264	1.749	-0.56	-1.175	1.136	1.783	-1.59	3.182	-1.388	-1.345	-0.632	0.846	-0.48	3.173	1.963	0.021
|| Amylase, alpha 2B (pancreatic)::amylase, alpha 1A (salivary)::amylase, alpha 2A (pancreatic)::Amylase, alpha 1A (salivary) || Hs.484588::Hs.655232 || || 276::279 || hSQ012880 || || hSQ012880 || AMY1A::AMY2A || || hHR028560::hHR028562::hHR028561::hHR028564 || 330452	hSQ012880	1.269	2.409	-0.924	-1.859	-0.858	0.512		0.029	-1.395	-1.261	1.134	2.477	-1.282	-0.207	2.154	-1.069	1.988	1.54	-0.96	-0.417	-1.724	0.224	-0.702	1.441	0.041	-2.561
|| Iroquois homeobox 5::iroquois homeobox 5 || Hs.435730 || || 10265 || hSQ019065 || || hSQ019065 || IRX5 || || hHC014173 || 330503	hSQ019065	1.696	-1.254	0.553	-0.962	2.609	2.469	2.104	1.626	1.012		-2.699	3.584	0.655	-0.36	-0.819	0.808	-1.305	-1.783	0.287	-1.98	-0.327	-0.659	-2.145	-0.512	-1.962	-0.644
|| Branched chain aminotransferase 1, cytosolic::branched chain aminotransferase 1, cytosolic || Hs.438993 || || 586 || hSQ027985 || || hSQ027985 || BCAT1 || || hHC002737 || 330568	hSQ027985	1.205	1.205	-1.688	-0.093	1.378	-1.862	-2.727	-2.315	1.251	-1.235	1.21	2.873	-1.626	2.569	0.29	-0.543	-1.646	-1.584	-1.204	0.599	2.132	1.03	0.544	0.627	0.017	-0.415
|| Troponin T type 1 (skeletal, slow)::troponin T type 1 (skeletal, slow) || Hs.631558 || || 7138 || hSQ029156 || || hSQ029156 || TNNT1 || || hHC009937 || 330577	hSQ029156	1.118	-2.332	2.035	1.45	1.071	-0.079	-3.494	-0.282	0.464	-0.912	1.763	1.636	0.327	1.072	0.763	0.28	1.847	-1.001	-1.211	-1.878	-0.395	-1.097	1.157	-1.62	0.88	-1.552
|| Angiopoietin-like 4::angiopoietin-like 4 || Hs.9613 || || 51129 || hSQ012906 || || hSQ012906 || ANGPTL4 || || hHA038737 || 330622	hSQ012906	-2.105			0.497		-0.682	2.453	-0.605	0.351	0.885	-0.87	-1.097	1.364	0.789	1.12	-1.333	-2.706	-1.914	2.606	-0.981	1.142	0.92		0.677	-0.503
|| protease, serine, 3 || || || 5646 || hSQ010713 || || hSQ010713 || PRSS3 || || hHO048781::hHO048783::hHO048789::hHO048817 || 330636	hSQ010713	-0.272	-0.882	-1.315	-1.13	0.281	0.971	-1.274	0.268	-2.196	0.538	-0.287	1.196	0.077	2.032	1.293	0.94	0.437	-1.541	-1.341	0.612	-1.465	1.893	2.097	-1.09	-0.33	0.488
|| hypothetical gene supported by AK022914; AK095211; BC016035; BC041856; BX248778 || || || 440160 || hSQ023960 || || hSQ023960 || LOC440160 || || hHR028753 || 330759	hSQ023960	0.574	0.244	0.211	0.506	-1.533	-0.153	-2.678	-1.226	1.34	-0.846	-0.511	-1.378	-2.227	-1.442	0.839	-1.054	1.563	0.705	2.205	-1.502	0.221	2.709	1.603	-0.054	1.016	0.874
|| Scavenger receptor class A, member 3::scavenger receptor class A, member 3 || Hs.128856 || || 51435 || hSQ026744 || || hSQ026744 || SCARA3 || || hHA035965 || 330850	hSQ026744	0.721	0.431	0.008	0.623	0.594	0.874	0.159	-0.829	0.037	-0.959	1.326	-0.801	2.12	2.905	-0.814	1.673	0.94	-1.258	-0.548	-0.555	-3.012	-1.474	-0.99	-0.517	-0.767	0.121
|| Inhibin, beta B::inhibin, beta B || Hs.1735 || || 3625 || hSQ001576 || || hSQ001576 || INHBB || || hHC008665 || 330878	hSQ001576	0.815	1.735	-1.368	-0.473	-0.082	-1.092	0.503		-1.109	4.855	2.25	0.443			-0.58	0.287	-1.306	-1.774	1.226	1.319		-1.55	-3.116	0.197		-1.185
|| Keratin 17::keratin 17 || Hs.2785 || || 3872 || hSQ040700 || || hSQ040700 || KRT17 || || hHR025945 || 330906	hSQ040700	1.001	0.021	2.438	2.563	0.684	-1.356	-1.621	-1.309	1.677	0.161	0.326	-0.571	0.55	-1.295	0.626	2.203	-1.79	-1.418	-2.718	1.255	-1.092	0.286	-0.59	1.123	-0.937	-0.219
|| ubiquitin specific peptidase 41 || Hs.581057::Hs.658993 || || 373856 || hSQ037303 || || hSQ037303 || USP41 || || hHR028825 || 330912	hSQ037303	-0.162	-0.202	0.895	-0.41	-0.979	2.051	-1.274	-0.722	1.724	-1.132	-0.377	-1.494	1.097	0.302	-1.307	0.43	2.367	-0.931	1.609	0.042	-0.865	0.053	2.357	0.53	-3.35	-0.252
|| Leukocyte specific transcript 1::leukocyte specific transcript 1 || Hs.436066 || || 7940 || hSQ030843 || || hSQ030843 || LST1 || || hHA040357 || 331008	hSQ030843	0.286			3.038	-0.451	-1.431	-1.316	-1.194	0.032	0.496		-0.496	-0.935	0.13	-0.299	-1.382	-1.105	-1.453	2.027	0.11	2.843	2.371	1.115	1.688	-2.542	-1.524
|| Fibulin 1::fibulin 1 || Hs.24601 || || 2192 || hSQ010127 || || hSQ010127 || FBLN1 || || hHA039013 || 331153	hSQ010127	0.077	1.927	0.354	0.539	-2.32	0.82	3.565	-1.523	-1.967	0.257	-0.658	-0.665	1.566	-0.679	-0.038	1.249	-0.654	0.028	0.128	-0.269	-0.016	0.762	-2.694	1.059	-0.821	-0.033
|| H19, imprinted maternally expressed transcript (non-protein coding) || || || 283120 || hSQ030797 || || hSQ030797 || H19 || || hHO047737 || 331248	hSQ030797	1.158	-0.292	3.385	0.61	-3.719	-3.979	-2.844	-0.032	3.484	-0.392	-0.257	-1.184	-0.663	-1.538	1.653	1.63	-1.733	2.459	1.369	0.952	0.305	1.803	-3.533	2.6	0.93	-2.182
|| RAS and EF-hand domain containing || Hs.657750 || || 158158 || hSQ045182 || || hSQ045182 || RASEF || || hHC013273 || 331345	hSQ045182	-0.726	0.604	-0.799	-0.884	1.107	1.127	2.542	0.844	0.1	-0.446	-0.951	0.882	1.973	1.198	-0.241	1.576	-0.167	0.475	-0.345	-2.562	-2.609	-0.221	-0.187	-1.264	-0.544	-0.486
|| Lymphotoxin beta (TNF superfamily, member 3)::lymphotoxin beta (TNF superfamily, member 3) || Hs.376208 || || 4050 || hSQ007812 || || hSQ007812 || LTB || || hHC016153 || 331350	hSQ007812	2.621		-1.822	-0.587	-1.566	0.434	-0.831	-0.639	2.317	0.881	0.166	-1.411	-0.2	0.885	0.896	-1.327	-1.01	-0.618		0.475	-2.362	0.906	1.76	-0.127		1.151
|| Glutamic-pyruvate transaminase (alanine aminotransferase)::glutamic-pyruvate transaminase (alanine aminotransferase) || Hs.103502 || || 2875 || hSQ022401 || || hSQ022401 || GPT || || hHC026329 || 331512	hSQ022401	2.441	-0.179	-0.412			-0.126	0.689	-0.039	-0.403		1.216	0.179	0.11	0.055	1.296	-0.337	0.55		-0.078	2.295		-1.144	-1.43	-2.427		-2.249
|| Major histocompatibility complex, class II, DO alpha::major histocompatibility complex, class II, DO alpha || Hs.631991 || || 3111 || hSQ000603 || || hSQ000603 || HLA-DOA || || hHC009061 || 331565	hSQ000603			-1.379	-0.104	-0.223	1.317	-1.808	3.394	4.06			-1.058	-2.157	1.238	0.149	-2.654	2.843	-1.435		-1.612	0.821	-0.051	-0.977	1.456		-1.826
|| Integrin, beta 6::integrin, beta 6 || Hs.470399 || || 3694 || hSQ040326 || || hSQ040326 || ITGB6 || || hHA039301 || 331614	hSQ040326		0.677	4.304	0.489	-0.38	0.27	-0.085	-0.393	1.323	1.317	0.852	-1.045	-1.624	-0.469		1.009	-1.164	3.088		-3.359	2.094	-0.138	-0.754	-2.461	-3.481	-0.063
|| Immunoglobulin heavy variable 1-69 || || || 28461 || hSQ041011 || || hSQ041011 || IGHV1-69 || || hHO045145 || 331705	hSQ041011	3.52	-2.17		3.652	-0.967	-0.247	-1.722	-2.49	2.506	1.03	2.045	-2.232	-4.491	2.054	1.785	1.732	-1.771	-2.469	2.821	-1.406	1.607	1.635	2.749	-1.758	-5.698	0.28
|| ATPase, Ca++ transporting, plasma membrane 2::ATPase, Ca++ transporting, plasma membrane 2 || Hs.268942 || || 491 || hSQ012480 || || hSQ012480 || ATP2B2 || || hHC001957 || 331712	hSQ012480	1.066	1.916	-0.757			0.439	-7.096	0.556	-0.418		0.271	1.414	-0.135	0.28		0.088	0.285		4.117	0.21	1.433	0.061	0.535	-3.282		-0.974
|| Chromosome 3 open reading frame 32::chromosome 3 open reading frame 32 || Hs.561182 || || 51066 || hSQ036353 || || hSQ036353 || C3orf32 || || hHC012037 || 331723	hSQ036353	1.315		0.262	1.557	0.178	-0.012	0.143	-0.785	-1.039		-0.07	0.253	1.284	0.679	1.39	0.187	1.044	-1.414		0.439	-2.888	0.01	-1.756	-0.623	2.327	-2.485
|| fibroblast activation protein, alpha::Fibroblast activation protein, alpha || Hs.654370 || || 2191 || hSQ032651 || || hSQ032651 || FAP || || hHC016357 || 331733	hSQ032651			1.482	3.237	-1.432	-2.532	-0.647	-0.915	-1.249	2.385	-2.56	-5.887	0.594	-1.111	1.35	2.327	-1.506	0.586		-0.151	2.362	2.63	-0.316	3.417	-3.713	1.655
|| BCR/TCR^IGHV4/OR15-8||ORF||Z29598||2||Immunoglobulin_26 || || || || hSQ035904 || || hSQ035904 || BCR/TCR_IGHV4/OR15-8 || || hHO045157 || 331786	hSQ035904	3.551	-3.959	0.018	3.953	-2.386	-0.946	-2.961	-2.799	2.767	3.641	0.186	-0.371	-2.43	2.515	3.086	1.823	-1.77	-2.098	3.392	-2.245	0.098	1.346	2.68	-3.957	-3.337	0.211
|| Actin filament associated protein 1::hypothetical protein LOC254848::Hypothetical LOC84740 || Hs.529369::Hs.663029 || || 254848 || hSQ020190 || || hSQ020190 || LOC254848 || || hHR020761 || 331825	hSQ020190	-0.021		4.046	-1.559	3.332	1.662	-2.973	2.789	-2.165	-0.981	1.004	-0.843	-0.862	2.913	0.294	-4.199	1.508	0.73		-0.387	0.566	-0.156	-1.452	-2.219	-1.029
|| immunoglobulin heavy constant mu || Hs.611409 || || 3507 || hSQ022565 || || hSQ022565 || IGHM || || hHC025093 || 331910	hSQ022565	4.012			3.184		-1.545	-3.51	-2.098	1.668		-1.633	-2.44	-4.319	-1.674	1.167	4.444	-1.639	-2.727	4.703			2.017	3.551	0.794	-3.676	-0.288
|| Interferon regulatory factor 4::interferon regulatory factor 4 || Hs.401013 || || 3662 || hSQ021385 || || hSQ021385 || IRF4 || || hHC007909 || 332024	hSQ021385	1.888	-0.002	-0.385	3.41	-4.199	-0.449	-1.904	-0.702	1.124	0.178	-1.157	0.026	0.587	1.582	3.393	2.11	-0.793	-2.881	1.959	-1.008	-0.325	-0.087	1.707	-0.19	-3.57	-0.302
|| Defensin, beta 1::defensin, beta 1 || Hs.32949 || || 1672 || hSQ024692 || || hSQ024692 || DEFB1 || || hHC010789 || 332026	hSQ024692	1.724	0.864	3.801	-0.614		0.217		-1.146	1.6	-2.426	1.809	0.592	-1.997	0.548	-1.961	-0.904	2.973			-2.332	0.951	2.769	-1.367	-1.684	-3.124	-0.286
|| CD74 molecule, major histocompatibility complex, class II invariant chain || Hs.694723::Hs.654407 || || 972 || hSQ045359 || || hSQ045359 || CD74 || || hHC019429 || 332038	hSQ045359	1.406	1.166	1.063	0.808	1.559	0.219	-3.796	0.856	1.012	0.806	0.621	-0.986	-0.125	1.1	0.791	0.958	1.825	-3.033	0.867	-2.32	-0.037	-0.149	-1.015	-0.322	-3.952	0.686
|| ADAM metallopeptidase domain 12::ADAM metallopeptidase domain 12 (meltrin alpha) || Hs.655388 || || 8038 || hSQ015438 || || hSQ015438 || ADAM12 || || hHA033829 || 332066	hSQ015438	-1.502		1.695	2.33	-2.979	-2.419	0.256	0.248	-1.856	1.928	-1.517	-1.104	0.647	0.762	2.763	2.62	-1.813	-0.401	-1.071	-1.188	-1.135	2.543	-1.413	3.84	-3.14	1.898
|| Solute carrier family 6 (neutral amino acid transporter), member 15::solute carrier family 6 (neutral amino acid transporter), member 15 || Hs.44424 || || 55117 || hSQ021724 || || hSQ021724 || SLC6A15 || || hHA035353 || 332145	hSQ021724	0.059	2.309	0.536	-1.429	0.282	-1.198	-0.403	-2.081	-0.165	-0.091	-1.996	0.067	-0.852	-0.207	0.654	-1.139	1.968	0.17	-0.38	1.653	-1.454	2.214	-0.452	-1.629	3.791	-0.221
|| decorin::Transcribed locus || Hs.156316::Hs.694789 || || 1634 || hSQ039094 || || hSQ039094 || DCN || || hHC016645 || 332195	hSQ039094	-1.434	-1.044	0.163	2.188	-3.491	0.449	-2.766	1.516	-0.608	1.446	-0.059	-0.326	-0.135	-1.53	1.401	2.128	-1.465	0.147	-3.793	0.77	1.703	1.761	-0.055	1.728	-0.402	1.706
|| caspase 1, apoptosis-related cysteine peptidase (interleukin 1, beta, convertase) || || || 834 || hSQ011763 || || hSQ011763 || CASP1 || || hHA032485 || 332222	hSQ011763	0.112		-0.581	0.524	0.675	0.535	-3.15	0.152	0.608	0.722	-0.443	0.28	-0.539	1.436	0.557	0.334	0.001	-0.957	3.163		0.299	-0.273	0.271	0.534	-3.996	-0.268
|| Forkhead box C1::forkhead box C1 || Hs.348883 || || 2296 || hSQ006326 || || hSQ006326 || FOXC1 || || hHR003865 || 332400	hSQ006326	-1.254	-0.664	0.503	1.868	-0.861	-0.771	2.174	0.346	-0.648	-0.914	2.221	2.204	0.355	-1.23	-0.039	0.538	-1.615	-0.093	0.837	-0.67	0.063	-1.449	-0.615	-0.502	-1.632	1.856
|| Transmembrane protein 100::transmembrane protein 100 || Hs.173233 || || 55273 || hSQ025847 || || hSQ025847 || TMEM100 || || hHC005317 || 332474	hSQ025847	1.52	0.24	2.807	-0.698	-1.557	-2.277	-2.082	1.74	-0.844		2.925	-1.532	-2.451	-4.076	-1.845		-0.791			0.474	2.547	1.955	3.009	-0.528	-0.128	1.59
|| Tumor necrosis factor, alpha-induced protein 6::tumor necrosis factor, alpha-induced protein 6 || Hs.437322 || || 7130 || hSQ045409 || || hSQ045409 || TNFAIP6 || || hHC016837 || 332492	hSQ045409	-0.791		0.716	1.311		-1.478	-2.183	-1.041	-1.015	2.409	-1.786		-0.322	0.393	-0.086	1.381		-0.11	0.7	0.143	1.096	1.414	0.288	1.661	-3.079	0.379
|| HBII-13 snoRNA || || || 347686 || hSQ011700 || || hSQ011700 || HBII-13 || || hHR028357 || 332509	hSQ011700	-0.695	2.625	-0.158	-0.363	1.158	1.008	-2.097	0.585	0.581	-1.685	0.83	-0.797	0.404	0.499	0.7	-0.263	0.304	1.966	-2.534	-6.581	0.242	0.16	1.384	0.747	1.867	0.105
|| KIAA1644::KIAA1644 || Hs.6829 || || 85352 || hSQ027997 || || hSQ027997 || KIAA1644 || || hHR005413 || 332625	hSQ027997	-3.588	2.402	-0.251	1.114	1.195	-0.955	-1.97	0.182	-2.822	1.142	0.987	0.62	1.491	-0.194	-0.013	-3.966	0.791	-0.677	0.583	-0.594	1.139	0.387	0.861	2.554	-0.446	0.032
|| Solute carrier family 6 (neutral amino acid transporter), member 15::solute carrier family 6 (neutral amino acid transporter), member 15 || Hs.44424 || || 55117 || hSQ019710 || || hSQ019710 || SLC6A15 || || hHA034213 || 332672	hSQ019710		0.872	1.309	-2.606	-1.265	-0.915		-1.058	-0.072		-2.433	0.34	0.271	-0.444	1.017	-0.046	1.761	0.123	-1.147	1.516		2.227	-0.939	-1.286	3.894	-1.118
|| Chemokine (C-X3-C motif) receptor 1::chemokine (C-X3-C motif) receptor 1 || Hs.78913 || || 1524 || hSQ018820 || || hSQ018820 || CX3CR1 || || hHC005497 || 332699	hSQ018820	-0.516	1.454	0.731	-0.454	0.957	-0.053	-2.408	0.924	-1.41	0.394	1.249	0.172	0.643	1.358	-0.221	0.396	0.423	-1.475		-1.042	0.041	0.609	-0.927	2.226	-2.894	-0.176
|| Apolipoprotein L, 6 || Hs.257352 || || 80830 || hSQ031595 || || hSQ031595 || APOL6 || || hHC015685 || 332939	hSQ031595	0.525	0.855	0.692	0.817	-0.302	0.538	-3.187	-0.515	1.741	-0.385	0.65	-1.357		1.019	1.55	0.587	0.594	-2.544	2.466	-1.551	0.242	-0.35	1.304	0.127	-3.673	0.165
|| Phospholipase A2, group XVI::phospholipase A2, group XVI || Hs.502775 || || 11145 || hSQ011775 || || hSQ011775 || PLA2G16 || || hHC011449 || 333019	hSQ011775	-1.312	0.468	-1.165	0.7	0.401	1.121	-3.584	-0.162	-0.486	-0.192	1.113	0.296	1.287	1.172	-0.667	2.36	1.097	-1.791	1.179	0.042	-0.455	0.323	0.017	-0.19	-2.28	0.708
|| hypothetical protein FLJ31401 || Hs.632503::Hs.647777 || || 200107 || hSQ022030 || || hSQ022030 || RP4-621O15.2 || || hHR010093 || 333251	hSQ022030	-0.285			-0.133	2.548	-0.122	-0.207	-0.245	-0.749	-2.535	-0.49	-1.317	1.014	0.279	-1.33	-0.453	0.034	-1.084		0.839	2.022	0.88	0.624	0.187	-0.833	1.365
|| SIX homeobox 1::Transcribed locus || Hs.633506 || || 6495 || hSQ042072 || || hSQ042072 || SIX1 || || hHC001537 || 333315	hSQ042072					0.888	-3.032	2.893	-1.965	0.261		1.41	-0.547	1.094	-0.981	0.28		-2.806	1.866	0.916		-3.248	1	1.584	-1.603	1.587	0.405
|| Kallikrein-related peptidase 11::kallikrein-related peptidase 11 || Hs.57771 || || 11012 || hSQ037220 || || hSQ037220 || KLK11 || || hHC023149 || 333436	hSQ037220	3.22	0.55	2.717	0.352	0.663	1.753	-2.482	1.41	1.386	0.18	0.875	-0.282	0.109	2.164	-3.645	1.512	2.659	-6.019		-1.926	-0.283	-3.355	2.479	-1.308	-2.818	0.09
|| Nuclear protein 1::nuclear protein, transcriptional regulator, 1 || Hs.513463 || || 26471 || hSQ008184 || || hSQ008184 || NUPR1 || || hHC027469 || 333442	hSQ008184	1.8	1.5	0.177	-0.038		-0.227	0.598	-0.87	-0.144	1.51	-0.835	-0.182	0.909	-0.116	0.875	-0.488	1.479	-2.699	2.461	-0.446	-0.613	-0.755	0.039	0.052	-3.298	-0.7
|| Amylase, alpha 2B (pancreatic)::amylase, alpha 2B (pancreatic) || Hs.484588 || || 280 || hSQ045298 || || hSQ045298 || AMY2B || || hHC031789 || 333450	hSQ045298	1.353	2.403	0.48	-1.065	-1.354	0.076	-4.039	0.813	-1.691		1.398	2.351	-1.798	-0.363	2.278	0.425	1.902			0.037	-1.85	-0.032	-0.378	1.135	0.295	-2.367
|| Transmembrane protein 45B::transmembrane protein 45B || Hs.504301 || || 120224 || hSQ009615 || || hSQ009615 || TMEM45B || || hHC021793 || 333511	hSQ009615	-0.887	0.523	0.91	0.435	1.146	1.036	1.071	0.923	1.719	-1.957	-2.272	0.141	-0.268	2.047	-1.862	1.735	0.872	1.424	-1.366	-2.163	-0.35	0.388	-0.228	-1.975	-1.815	0.773
|| ryanodine receptor 1 (skeletal)::Ryanodine receptor 1 (skeletal) || Hs.466664 || || 6261 || hSQ037139 || || hSQ037139 || RYR1 || || hHC011725 || 333562	hSQ037139		-0.558	1.769	-0.026		-1.765	-3.97	-3.068	0.588	2.912	-1.593	0.97	0.851	0.766	2.157	3.054	0.671	-1.267	1.903	-0.324	-1.511	-1.443	0.021	-0.196	-0.196	0.262
|| glutamine-fructose-6-phosphate transaminase 2::Glutamine-fructose-6-phosphate transaminase 2 || Hs.30332::Hs.696497 || || 9945 || hSQ017305 || || hSQ017305 || GFPT2 || || hHC010369 || 333635	hSQ017305	-0.722		0.935	1.78	-2.289	-0.829	-3.434	-0.472	-1.146	1.288	-2.217	-0.564	-0.433	-1.858	0.703	3.21	-1.833	0.459	1.139	0.112	2.535	1.733	0.907	2.04	-2.51	1.478
|| Major histocompatibility complex, class II, DM alpha::major histocompatibility complex, class II, DM alpha || Hs.351279 || || 3108 || hSQ037674 || || hSQ037674 || HLA-DMA || || hHC023329 || 333655	hSQ037674	1.835	-0.225	0.252	0.537	0.448	0.058	-3.747	0.855	1.611	0.165	0.71	-1.637	0.134	1.969	0.82	1.177	2.394	-1.744	1.886	-2.281	-0.818	-0.45	-0.326	0.347	-4.373	0.415
|| AA911832_Exon1_264 || || || || hSQ029568 || || hSQ029568 || EST_AA911832 || || hHE042049 || 333683	hSQ029568	0.687	-0.413	0.394	1.319	1.9	-2.13	-2.535	0.697	-0.017	0.027	2.092	2.075	-1.154	-1.909	-1.698	2.859	-1.774	2.478	-1.632	-1.689	3.154	-1.398	-0.054	-0.281	-1.741	0.747
|| Mucin 20, cell surface associated || Hs.599259::Hs.293647 || || 200958 || hSQ037838 || || hSQ037838 || MUC20 || || hHC021997 || 333883	hSQ037838	1.248	0.478	0.735	0.25	0.931	0.381	-3.164	-0.052	-1.176	1.388	0.473	1.916		0.992	-0.697	2.27	0.597	-0.791		-0.248	-0.555	-2.697	-0.113	-1.18	-1.41	0.428
|| Forkhead box A1::forkhead box A1 || Hs.163484 || || 3169 || hSQ040785 || || hSQ040785 || FOXA1 || || hHC003361 || 333935	hSQ040785	-2.319	0.221	-2.162	1.323	1.644	-2.206	4.229	2.441	-0.493	-0.419	-1.604	0.309	1.29	-1.225	1.946	0.423	-1.18	3.492	0.752	-0.815	-0.982	-0.814	0.65	-1.717	-1.937	-0.859
|| BCR/TCR^IGHV3/OR16-6||P||L25545||1||Immunoglobulin_5 || || || || hSQ034512 || || hSQ034512 || BCR/TCR_IGHV3/OR16-6 || || hHO045133 || 334082	hSQ034512	3.873	-2.117	-1.38	3.835		-0.394	-2.109	-2.257	2.549	0.323	1.818	-2.949	-3.558	2.407	1.598	2.525	-1.778	-2.616	3.014	-1.443	1.34	0.958	3.072	-2.485	-4.385	0.153
|| Aldehyde dehydrogenase 1 family, member A3::aldehyde dehydrogenase 1 family, member A3 || Hs.459538 || || 220 || hSQ030038 || || hSQ030038 || ALDH1A3 || || hHC002017 || 334085	hSQ030038	-1.839	1.341	0.838	2.133	0.484	-2.596	-1.921	-1.269	2.717	0.131	-1.934	-1.501	-1.09	-1.215	1.046	1.313	-2.38	1.762		-1.065	2.858	2.216	0.11	1.633	-2.777	1.011
|| BCR/TCR^IGKV3D-7||F||X72820||1||Immunoglobulin_24 || || || || hSQ007133 || || hSQ007133 || BCR/TCR_IGKV3D-7 || || hHO045229 || 334234	hSQ007133	2.566	-3.564	3.413	1.238	-3.111	-0.331	-2.866	-2.204	1.702		2.211	-3.036	-3.505	0.86	0.531	1.208	0.775		1.337		0.323	1.641	1.355	-1.502		0.956
|| Establishment of cohesion 1 homolog 2 (S. cerevisiae)::establishment of cohesion 1 homolog 2 (S. cerevisiae) || Hs.99480 || || 157570 || hSQ045265 || || hSQ045265 || ESCO2 || || hHR003553 || 334248	hSQ045265	-0.301	-0.011	0.306	0.331	2.162	-1.188	2.187	-0.581	0.405	-3.731	-1.016	-0.223	-0.192	1.673	-0.476	0.591	-0.132	-0.72		-0.237	0.246	0.444	1.378	-0.479	-0.189	-0.251
|| toll-like receptor 8::Toll-like receptor 8 || Hs.660543 || || 51311 || hSQ002160 || || hSQ002160 || TLR8 || || hHC006433::hHA034217 || 334256	hSQ002160	-1.644	-1.424		0.918	-2.021	0.799		-1.584	0.312	2.146	1.051	-0.376	-0.825	0.93	0.971	0.268			1.157		0.193	1.081		1.018	-2.422	-0.554
|| Translocation associated membrane protein 1-like 1::translocation associated membrane protein 1-like 1 || Hs.570737 || || 133022 || hSQ028474 || || hSQ028474 || TRAM1L1 || || hHC009313 || 334260	hSQ028474	-1.118		0.029	2.304	0.605	-0.715	-0.99	-0.278	-1.402		1.077	-0.51	-1.119		0.747	-1.466	2.151	2.123				0.517		-0.816	0.084	-1.218
|| Gamma-aminobutyric acid (GABA) A receptor, beta 3::gamma-aminobutyric acid (GABA) A receptor, beta 3 || Hs.302352 || || 2562 || hSQ029697 || || hSQ029697 || GABRB3 || || hHC002125 || 334321	hSQ029697	-1.315	2.265	-0.498	-1.383	2.818	-1.752	-1.677	2.185	-1.109	-2.455	-1.6	0.573	0.694	0.369	0.43	-2.583	1.754	-0.924	1.606	0.349	0.072	-0.87	0.864	0.277	2.257	-0.345
|| Activating transcription factor 3::activating transcription factor 3 || Hs.460 || || 467 || hSQ041557 || || hSQ041557 || ATF3 || || hHR003661 || 334474	hSQ041557	0.647	-2.063	0.734	0.909	0.45	-0.1	0.235	1.577	-0.617	0.057	-1.668	-0.965	-0.364	0.931	1.312	0.499	-1.704	-3.252	-0.942	-2.509	2.194	0.282	0.526	1.489	1.199	1.137
|| Family with sequence similarity 3, member B::family with sequence similarity 3, member B || Hs.473877 || || 54097 || hSQ018241 || || hSQ018241 || FAM3B || || hHC009505 || 334564	hSQ018241	-0.37			0.562		0.913	1.898	0.58	0.806	0.1	-0.435	-2.832	-0.531	2.424		1.812	1.609	-0.739		-0.606	-3.833	-1.455	-0.871	0.002	-0.678	1.65
|| NCK-associated protein 1-like::NCK-associated protein 1-like || Hs.182014 || || 3071 || hSQ017444 || || hSQ017444 || NCKAP1L || || hHC016705 || 334577	hSQ017444	0.23		-0.033	1.082		-0.127	-2.142	-0.39	-0.394	0.52	0.325	-0.542	-0.631	2.464	2.265	1.362	-1.211	-2.959	0.871	-1.476	0.537	1.045	1.119	0.812	-3.438	0.7
|| Major histocompatibility complex, class I, C::immunoglobulin kappa constant || Hs.449621 || || 3514 || hSQ004752 || || hSQ004752 || IGKC || || hHC016717 || 334652	hSQ004752	4.287	-3.973	-0.306	3.309	-1.47	-0.19	-2.675	-1.763	3.363	0.727	1.042	-2.725	-4.184	3.311	3.032	3.409	-0.734	-2.752	3.528	-1.409	0.434	1.082	3.236	-3.381	-6.461	1.257
|| hypothetical gene supported by AK093281 || || || 401005 || hSQ014378 || || hSQ014378 || LOC401005 || || hHR028237 || 334674	hSQ014378		0.512	1.659			-2.445	-2.08		-0.152	4.092	0.027	-4.82		1.046	-0.803	-1.546	0.041	0.403		0.836	2.929	-2.633	2.501	1.174	-0.196	-0.548
|| melanoma inhibitory activity::Melanoma inhibitory activity || Hs.646364 || || 8190 || hSQ015938 || || hSQ015938 || MIA || || hHA036877 || 334685	hSQ015938	-0.531	-1.181	-0.324	-1.099	1.782	0.082	-0.753	0.779	0.705		-2.406	2.097	0.248	0.983	0.204	1.031	0.148	2.6		1.843	-0.574	-2.486	0.038	-1.089	-0.789	-1.301
|| Phosphoglucomutase 5::phosphoglucomutase 5 || Hs.307835 || || 5239 || hSQ024900 || || hSQ024900 || PGM5 || || hHC031213 || 334818	hSQ024900	-0.852	-0.132		-0.96		0.831	2.076	2.408	-0.836		1.463	-0.824	-1.033			-2.52	-1.303	-1.601		0.942	1.215	1.393		-1.03	1.13	-0.362
|| similar to hypothetical protein A230046P18; cDNA sequence BC055759 || Hs.131740 || || 150519 || hSQ026189 || || hSQ026189 || FLJ30428 || || hHR031297 || 334896	hSQ026189	-0.597	1.433	-0.84			-1.464	-2.399	-1.627	0.209	1.403	-0.532	-0.879	-0.178	0.967	-3.192		1.902	-1.136		2.487	1.74	-0.042	1.092	0.765	1.255	-0.367
|| frizzled homolog 5 (Drosophila)::Chromosome 2 open reading frame 31::Frizzled homolog 5 (Drosophila) || Hs.17631 || || 7855::81561 || hSQ001179 || || hSQ001179 || FZD5::C2orf31 || || hHR005389 || 334925	hSQ001179	2.267	-0.033	1.934	-1.051	0.23	-1.83	-2.255	1.537	0.413	-1.213	0.742	-2.675	-1.504	0.931	0.192	-2.041	-0.294	0.118	-0.042	1.481	0.584	0.972	2.756	0.179	-0.691	-0.713
|| Sema domain, transmembrane domain (TM), and cytoplasmic domain, (semaphorin) 6D::sema domain, transmembrane domain (TM), and cytoplasmic domain, (semaphorin) 6D || Hs.511265 || || 80031 || hSQ023335 || || hSQ023335 || SEMA6D || || hHC004033 || 335004	hSQ023335	-0.202	0.298	-1.125	-0.4		-0.189	-1.264	1.408	-0.846	-1.592	0.243	-0.304	0.507	0.912	-0.437	-1.28	2.657	-2.231		0.792	-1.615	-0.007	1.267	0.29	3.07	0.038
|| Tumor necrosis factor, alpha-induced protein 2::tumor necrosis factor, alpha-induced protein 2 || Hs.525607 || || 7127 || hSQ035703 || || hSQ035703 || TNFAIP2 || || hHC006913 || 335006	hSQ035703	1.816	1.386	0.363	-0.322	0.689	-0.241	-4.636	0.046	0.372	-0.304	2.031	-0.066	-0.205	0.38	0.181	1.418	0.655	-2.383	0.697	-0.41	-0.537	0.531	0.415	-1.012	-0.862
|| Zinc finger protein 36, C3H type, homolog (mouse)::zinc finger protein 36, C3H type, homolog (mouse) || Hs.534052 || || 7538 || hSQ042014 || || hSQ042014 || ZFP36 || || hHC014113 || 335020	hSQ042014	0.064	-0.396	1.031	0.846		-0.623	-2.188	1.694	-1.33	0.004	-1.441	-1.508	-0.677	1.008	1.139	0.266	-0.767	-2.355	-0.665	-0.202	2.121	0.399	0.033	1.666		1.874
|| hypothetical protein LOC286434::Hypothetical protein LOC286434 || Hs.546700::Hs.657302 || || 286434 || hSQ019534 || || hSQ019534 || LOC286434 || || hHR031405 || 335128	hSQ019534	1.044	2.024	-2.509	0.016		2.577		0.954	-3.5	-1.516	-0.091	0.792	0.243	0.868	-2.261	1.286	0.753	1.025		1.358	2.601	-3.011	-1.487	-1.334	-0.244	0.404
|| Pleckstrin homology domain containing, family B (evectins) member 2::similar to hypothetical protein A230046P18; cDNA sequence BC055759::similar to hypothetical protein A230046P18; cDNA sequence BC055759 || Hs.469944::Hs.661314 || || 150519::440911 || hSQ024596 || || hSQ024596 || FLJ30428::LOC440911 || || hHR030049 || 335201	hSQ024596	-1.291		1.966	-1.679		-1.618	-2.953		0.455	1.809	-0.296	-0.523	-0.292	0.513	-1.506	-2.019	1.498	-0.56		2.593	1.246	-0.516	1.478	0.181	1.511
|| KIT ligand::KIT ligand || Hs.1048 || || 4254 || hSQ032616 || || hSQ032616 || KITLG || || hHA040129 || 335209	hSQ032616	-2.56		2.127	0.802		0.293	3.078	0.21	-1.844		-0.995	-0.712	0.199	-0.156	-0.315	1.482	-1.171	-0.539		-0.126	0.607	0.105	-0.631	0.112	0.042	-0.01
|| Cadherin 11, type 2, OB-cadherin (osteoblast)::cadherin 11, type 2, OB-cadherin (osteoblast) || Hs.116471 || || 1009 || hSQ018729 || || hSQ018729 || CDH11 || || hHC002797 || 335362	hSQ018729	-0.817	-0.367	0.55	1.895	-2.694	-0.484	-1.639	1.523	-1.341	0.623	0.388	-1.409	-1.298	-1.593	0.788	2.275	-1.478	0.194		0.677	1.36	1.108	-0.288	2.655	-1.525	0.893
|| WAP four-disulfide core domain 2::WAP four-disulfide core domain 2 || Hs.2719 || || 10406 || hSQ010046 || || hSQ010046 || WFDC2 || || hHA037357 || 335405	hSQ010046	3.19		2.537	-1.068		-1.157	-1.492	-1.06	2.656		1.125	1.258	-0.681		-0.985	-1.108	0.089			-2.926	-3.273	2.295	1.749	-1.618	0.482	-0.02
|| Neuritin 1::neuritin 1 || Hs.103291 || || 51299 || hSQ024953 || || hSQ024953 || NRN1 || || hHC008726 || 335502	hSQ024953	-0.977	0.333	-0.91	0.345	3.256	-1.034	-0.349	-2.177	-0.201	1.133	-1.672	0.371	0.332	0.327	2.928	-1.855	-1.198	0.094	3.414	-0.363	0.48	0.288	-1.398	-0.235	-0.535	-0.387
|| Activated leukocyte cell adhesion molecule::activated leukocyte cell adhesion molecule || Hs.591293 || || 214 || hSQ042330 || || hSQ042330 || ALCAM || || hHC003050 || 335565	hSQ042330	8.67362e-18	-2.25	-2.273	0.272	1.683	1.603	2.508	0.17	0.896	-0.29	-1.925	0.178	1.439	-1.146	1.425	0.712	1.659	0.371	-0.519	-0.146	-1.103	-1.425	-1.931	0.502	1.012	-1.42
|| Coiled-coil domain containing 88A::coiled-coil domain containing 88A || Hs.292925 || || 55704 || hSQ025618 || || hSQ025618 || CCDC88A || || hHC010250 || 335575	hSQ025618	-2.19		0.247	2.442	1.803	-0.277	-0.052	-1.27	-0.124		-0.415	0.198	-0.131	-0.236	-0.135	0.432	-0.711			-0.486	2.667	0.645	-0.641	1.272	-0.398	-2.64
|| Chemokine (C-X-C motif) ligand 12 (stromal cell-derived factor 1)::chemokine (C-X-C motif) ligand 12 (stromal cell-derived factor 1) || Hs.522891 || || 6387 || hSQ039106 || || hSQ039106 || CXCL12 || || hHA034742 || 335677	hSQ039106	-2.389		0.338	1.703		-1.396	-2.211		0.497	0.651	-1.894	-1.731		-0.015	1.506	-0.217	-2.2	1.092		-0.005	-0.342	1.316	0.26	3.123	0.543	1.361
|| Interleukin 11 receptor, alpha::interleukin 11 receptor, alpha || Hs.591088 || || 3590 || hSQ015688 || || hSQ015688 || IL11RA || || hHC014626::hHA036266 || 335750	hSQ015688	-0.758			-0.226	0.385	-0.435	-1.7	-0.478	1.488	0.812	-0.513	0.04	2.271	-0.094	-2.043	-0.396	-0.359	0.253		2.246	-1.211	-0.993	1.251	0.594	0.864	-0.988
|| Prader-Willi syndrome chromosome region 1 || || || 63968 || hSQ025120 || || hSQ025120 || PWCR1 || || hHO047786 || 335763	hSQ025120	-1.269	2.811	-0.562	-1.047	0.744	1.504	-3.781	-0.539	0.357	-1.559	1.196	-1.221	-0.38	0.335	1.456	-1.047	0.92	2.052	-1.878	-1.855	0.648	-0.104	1.31	0.993	2.233	-1.309
|| Family with sequence similarity 129, member A::family with sequence similarity 129, member A || Hs.518662 || || 116496 || hSQ011749 || || hSQ011749 || FAM129A || || hHA034922 || 335889	hSQ011749	-0.088	0.042	-0.731	1.114	0.915		1.4	0.092	-0.612		-0.833	1.52	1.631	-0.074	-0.463	1.104	0.691		3.613	-3.974	1.029	-0.543	-1.699	0.284	-4.426
|| Paraneoplastic antigen MA2::paraneoplastic antigen MA2 || Hs.591838 || || 10687 || hSQ042308 || || hSQ042308 || PNMA2 || || hHC003254 || 335912	hSQ042308	-2.064	2.316	-2.137	0.998	1.519	-0.741	-2.516	-3.434	1.312	-0.134	0.251	0.704	0.985	0.64	0.591	-0.562	0.115	-0.443	-1.093	0.32	0.553	0.091	-0.855	2.388	1.628	-0.434
|| Metallothionein 1G::metallothionein 1G || Hs.433391 || || 4495 || hSQ020633 || || hSQ020633 || MT1G || || hHC027734 || 335949	hSQ020633	-1.533	-0.073	0.554	0.269	0.07	1.29	1.925	-0.403	0.973	-0.463	-2.228	0.665	2.656	-0.019	-0.198	0.339	0.116	-2.492	1.088	0.071	0.164	-1.338	-1.854	0.079	-0.411	0.747
|| immunoglobulin lambda joining 3 || Hs.517453::Hs.596225 || || 28831 || hSQ016998 || || hSQ016998 || IGLJ3 || || hHR032055::hHC032054 || 335959	hSQ016998	2.842	-2.548	-2.311	5.604	-1.245	0.265	-1.19	-2.988	2.548	-0.308	-1.233	-0.7	-1.149	0.906	5.457	4.464	-1.849	-3.167	3.373	-1.934	0.229	-0.393	1.181	-2.146	-3.546	-0.158
|| ATPase, H+ transporting V0 subunit e2 || Hs.556998 || || 155066 || hSQ039192 || || hSQ039192 || ATP6V0E2 || || hHA037814 || 335964	hSQ039192	-1.06	2.03	-2.563	0.002	0.013	1.413	3.268	-2.21	0.336	-0.5	-0.645	1.668	2.239	0.024	-0.235	0.492	0.609	-0.209	0.151	0.654	-2.093	-0.775	-0.811	-0.428	-1.318	-0.04
|| Matrix metallopeptidase 11 (stromelysin 3)::matrix metallopeptidase 11 (stromelysin 3) || Hs.143751 || || 4320 || hSQ028611 || || hSQ028611 || MMP11 || || hHC020618 || 336005	hSQ028611	-1.56	-0.7	1.987	1.952	-3.147	-2.277	0.108	-0.06	-1.894	3.36	-0.485	-2.392	1.839	-1.276	1.165	4.042	-2.101	-0.829	-1.289	0.914	0.087	1.935	-2.101	3.452	-2.528	1.8
|| Nicotinamide phosphoribosyltransferase::nicotinamide phosphoribosyltransferase || Hs.489615 || || 10135 || hSQ034679 || || hSQ034679 || NAMPT || || hHA035018 || 336027	hSQ034679	-0.688	-0.888	1.479	0.314			-0.53	0.302	0.658	0.412		-0.13	-0.949	-1.184	1.827	-0.856	-1.429			-1.494	2.929			2.104	-2.136	0.262
|| Solute carrier family 47, member 1::solute carrier family 47, member 1 || Hs.232054 || || 55244 || hSQ017658 || || hSQ017658 || SLC47A1 || || hHC013430 || 336065	hSQ017658	-0.423	2.737	0.274	0.909	0.4	0.04	4.745	-0.753	-0.797		-0.818	-0.405	1.526	0.611	-0.068	-0.131	-1.704			-0.449	-1.366	-0.788	-0.854	1.099	-1.261	-2.533
|| gamma-glutamyltransferase 1::Gamma-glutamyltransferase 3 pseudogene::Gamma-glutamyltransferase 1 || Hs.595809::Hs.645535 || || 2678 || hSQ018760 || || hSQ018760 || GGT1 || || hHC032236::hHC032234 || 336175	hSQ018760	-1.409	2.051	-0.342	0.103	-0.406	0.284	-0.621	-0.149	-0.193	-2.579	-0.204	1.039	0.48	0.715	-0.504	-0.397	0.46	2.552	0.162	-1.085	2.068	-0.844	0.49	-0.427	-1.527	0.271
|| immunoglobulin kappa constant || || || 3514 || hSQ013208 || || hSQ013208 || IGKC || || hHO045194 || 336192	hSQ013208	2.394		0.861	0.826	-2.573	-0.973	-3.398	-2.576	2.42	3.774	0.909	-2.648		0.138	1.789	0.376	-1.287		2.125	-1.572	0.561	1.099	0.923	-3.414		0.244
|| Fasciculation and elongation protein zeta 1 (zygin I)::fasciculation and elongation protein zeta 1 (zygin I) || Hs.224008 || || 9638 || hSQ011890 || || hSQ011890 || FEZ1 || || hHA038006 || 336267	hSQ011890	-2.306	0.274	-2.449	1.276	-0.633	-0.143	1.032	-0.426	-1.06		-0.731	0.492	2.213	-0.372	0.579	0.546	1.273			-0.402	-0.689	0.319		1.846	-0.124	-0.506
|| || || || || hSQ000670 || || hSQ000670 || || || hHO047644::hHO048086 || 336281	hSQ000670	0.12	-0.9	-1.733	0.752	1.313	-1.027	0.498	0.64	-2.504	-0.47	0.875	0.738	-3.031	0.714	-0.605	0.022	0.729	0.971	0.891	1.224	2.227	-0.555	-1.421	0.292	0.102	0.13
|| MHC class II HLA-DRB3 mRNA (HLA-DRB3*01012 allele)::major histocompatibility complex, class II, DR beta 4 || Hs.534322::Hs.654406 || || 3126 || hSQ037240 || || hSQ037240 || HLA-DRB4 || || hHR023690 || 336318	hSQ037240	1.876	0.696		-0.872	2.749	0.999	-2.426	-0.984	0.302	0.666	-0.439	-0.766	-0.785	1.32	0.631	-0.842	0.375	-3.143	1.947	-1.58	2.903	2.201		0.328	-4.712	-0.454
|| Macrophage stimulating 1 receptor (c-met-related tyrosine kinase)::macrophage stimulating 1 receptor (c-met-related tyrosine kinase) || Hs.517973 || || 4486 || hSQ006454 || || hSQ006454 || MST1R || || hHC020822 || 336385	hSQ006454	0.933	-0.607	2.19	0.125	1.646	-0.624	0.341	0.623	0.139	-0.537	-2.052	0.361	1.832	0.907	0.878	0.045	0.102			-2.703	0.73	-2.702		0.565	-2.735	0.553
|| Transglutaminase 2 (C polypeptide, protein-glutamine-gamma-glutamyltransferase)::transglutaminase 2 (C polypeptide, protein-glutamine-gamma-glutamyltransferase) || Hs.517033 || || 7052 || hSQ004448 || || hSQ004448 || TGM2 || || hHC022262 || 336387	hSQ004448	0.483	-0.267	0.82	1.715	-0.434	-0.074	-1.349	-0.917	-0.431	1.193	-0.142	-1.109	-1.528	-0.543	1.918	2.755	-2.338	-0.516	-0.276	-1.933	1.68	1.598	-0.248	1.415	-2.335	0.853
|| Lymphocyte antigen 6 complex, locus E::lymphocyte antigen 6 complex, locus E || Hs.521903 || || 4061 || hSQ007681 || || hSQ007681 || LY6E || || hHC013706 || 336448	hSQ007681	0.641	1.011	0.678	-0.577	0.044	1.884	-2.301	0.351	0.957	-0.729	0.976	-0.811	1.47	0.755	-1.304	1.943	0.54	-2.478	-0.138	-1.625	-2.092	-0.494	1.21	-0.147	-0.737	0.981
|| Guanine deaminase::guanine deaminase || Hs.494163 || || 9615 || hSQ033488 || || hSQ033488 || GDA || || hHC016598 || 336532	hSQ033488	-0.353	0.307	-0.676	0.439	0.1	-0.99	-2.005	0.407	-1.417	-1.303	0.272	0.245	0.926	0.241	-0.038	-2.221	0.246	3.498	2.658	0.191	5.074	-0.958	-0.934	-1.101	-2.121	-0.493
|| Potassium voltage-gated channel, shaker-related subfamily, member 3::potassium voltage-gated channel, shaker-related subfamily, member 3 || Hs.169948 || || 3738 || hSQ012207 || || hSQ012207 || KCNA3 || || hHC015242 || 336595	hSQ012207	0.588		-1.155	2.64	-0.269	0.701	-1.714	-0.632	0.334		-0.237	-0.404	0.797	0.582	2.253	0.17	-2.913		1.459	-1.438	0.055	-0.157	1.457	1.1	-2.04	-1.182
|| 2'-5'-oligoadenylate synthetase 2, 69/71kDa::2'-5'-oligoadenylate synthetase 2, 69/71kDa || Hs.414332 || || 4939 || hSQ024100 || || hSQ024100 || OAS2 || || hHC010934 || 336658	hSQ024100	-0.514	0.046	0.743	0.838	-0.071	2.589	-0.666	0.126	1.692	0.876	-0.549	-1.836	0.385	-0.17	0.491	-0.282	1.205	-3.383	0.927	-2.04	0.973	0.241	1.415	1.318	-4.562	0.216
|| Solute carrier family 6 (neutral amino acid transporter), member 15::solute carrier family 6 (neutral amino acid transporter), member 15 || Hs.44424 || || 55117 || hSQ017671 || || hSQ017671 || SLC6A15 || || hHA033974 || 336696	hSQ017671	-1.537	-0.147	0.46	-1.805	1.366	-0.334	0.231	-2.887	-0.531	-1.667	-3.432	0.251	0.422	-0.923	1.968	0.205	0.292	0.384	1.774	1.977	0.32	1.978	0.632	-0.155	3.105	-1.937
|| Dermokine::dermokine || Hs.417795 || || 93099 || hSQ014772 || || hSQ014772 || DMKN || || hHC021110 || 336807	hSQ014772	0.373	2.013	-0.62	-1.175	1.336	0.656	-2.179	-1.637	-0.271	2.413	0.748	1.011	0.752	0.027	-0.552	-0.745	-0.568	-1.476	-0.196	1.067	-0.77	0.098	0.052	0.275	0.765	-1.387
|| Chemokine (C-C motif) ligand 3::chemokine (C-C motif) ligand 3 || Hs.514107 || || 6348 || hSQ033734 || || hSQ033734 || CCL3 || || hHR029750 || 336817	hSQ033734	0.755			1.147	-0.352	-0.972	-1.577	0.575	1.241		-0.47	-0.147	-1.336	1.069	2.02	-1.413				-1.861	0.632	0.16	0.724	3.007	-2.683	-0.525
|| transmembrane protein 46 || Hs.433791 || || 387914 || hSQ018290 || || hSQ018290 || TMEM46 || || hHR003926 || 336924	hSQ018290	-0.44	1.44	-1.543	0.302	-0.467	-1.167	-1.362	-0.21	-2.824	1.35	0.115	0.248	1.639	-1.886	-0.495	1.842	-2.591	5.251	-0.899	0.364	1.407	0.715	-2.011	2.452	-0.528	-0.69
|| Serpin peptidase inhibitor, clade A (alpha-1 antiproteinase, antitrypsin), member 6::serpin peptidase inhibitor, clade A (alpha-1 antiproteinase, antitrypsin), member 6 || Hs.532635 || || 866 || hSQ015880 || || hSQ015880 || SERPINA6 || || hHC016886 || 336946	hSQ015880	-0.522			-0.8	0.591	0.091	-0.984	2.128	-1.046		-2.247	0.376	2.467	1.962	0.973	-0.86				0.282	-0.615	-1.867	-0.303	-1.18	1.56
|| AA149783_Exon1_318 || || || || hSQ033679 || || hSQ033679 || EST_AA149783 || || hHE041366 || 336987	hSQ033679	-1.36	0.19	2.907	0.522	1.423	1.283	-0.872	-0.55	2.986	1.01	0.735	-2.592	-1.081		-0.175	-1.948	0.169			-2.126	1.047	0.445	0.759	0.782	-3.068	-0.49
|| ALX homeobox 1::ALX homeobox 1 || Hs.41683 || || 8092 || hSQ045025 || || hSQ045025 || ALX1 || || hHC012842 || 337321	hSQ045025			0.045	-1.21	1.081	0.791	3.316	-0.652	-0.436		-0.707	1.656	2.577	-3.688		-0.73	0.897			-1.138	-0.475	0.653	-3.763	-0.69	2.26	0.218
|| Runt-related transcription factor 1::runt-related transcription factor 1 || Hs.149261 || || 861 || hSQ031462 || || hSQ031462 || RUNX1 || || hHC011414 || 337392	hSQ031462	-0.754	-0.384	0.133	1.798	-0.251	0.179	-0.526	-0.014	-0.698	0.856	0.361	0.024	-0.185	-1.46	0.111	1.028	-2.485	0.707	-0.143	0.18	1.273	0.961	-0.785	2.128	-2.542	0.486
|| homeobox A5::Homeobox A5 || Hs.655218 || || 3202 || hSQ037358 || || hSQ037358 || HOXA5 || || hHC015830 || 337553	hSQ037358	-2.839			0.623	1.874	1.484	-0.791	-0.409	-3.023	2.331	-1.184	-2.231	1.15	-0.115	0.566	1.113		1.042			-0.942	0.696	-1.62	2.653	-2.667	2.291
|| Neuronal pentraxin receptor::neuronal pentraxin receptor || Hs.91622 || || 23467 || hSQ033749 || || hSQ033749 || NPTXR || || hHC017270 || 337554	hSQ033749	0.171	2.211	-0.172	-0.057	0.634	0.664	-1.481	0.001	-2.283	-0.059	1.286	0.229	0.32	1.295	0.916	1.853	-0.2	-1.788	2.162	-1.495	0.268	-2.204	0.16	-0.027	-1.527	-0.869
|| Non-SMC condensin II complex, subunit G2::non-SMC condensin II complex, subunit G2 || Hs.18616 || || 54892 || hSQ042121 || || hSQ042121 || NCAPG2 || || hHA037430 || 337583	hSQ042121	-0.55	-0.7	0.207	0.042	-0.147	0.643	1.878	-1.03	0.076	-0.25	-2.155	0.118	2.309	0.914	0.025	2.382	-0.591	-0.309	0.071	-0.636	-1.803	0.685	-0.071	-0.178	-0.458	-0.46
|| Serpin peptidase inhibitor, clade E (nexin, plasminogen activator inhibitor type 1), member 2::serpin peptidase inhibitor, clade E (nexin, plasminogen activator inhibitor type 1), member 2 || Hs.38449 || || 5270 || hSQ017306 || || hSQ017306 || SERPINE2 || || hHC002930 || 337609	hSQ017306	2.692	0.262	2.349	-0.036	1.815	0.035	1.41	0.302	-0.632	-0.558	-0.653	1.69	-0.619	-2.034	1.077	-1.876	-0.919	-1.367	-2.487	1.946	0.809	-1.303	-2.069	1.804	-0.416	-1.218
|| Matrix-remodelling associated 5::matrix-remodelling associated 5 || Hs.369422 || || 25878 || hSQ037076 || || hSQ037076 || MXRA5 || || hHR027410 || 337657	hSQ037076	0.818	-0.952	0.275	2.19	0.031	-0.949	-2.254	-0.912	-2.036	1.248	-0.027	0.236	-0.133	-0.888	0.813	0.38	0.887	-1.021		-0.718	-0.325	0.643	-0.303	2.74	-0.03	0.278
|| Protocadherin 7::protocadherin 7 || Hs.479439::Hs.570785 || || 5099 || hSQ027120 || || hSQ027120 || PCDH7 || || hHA034622 || 337744	hSQ027120	-1.282	0.538	0.555	0.4	1.151	0.571	-0.634	-1.222	0.004		0.093	-0.494	1.407	-0.938	0.043	0.54	-0.143	2.979	1.869	-2.358	-2.215	-0.087	-0.063	1.01	-2.28	0.548
|| Chromosome 8 open reading frame 84::chromosome 8 open reading frame 84 || Hs.439040 || || 157869 || hSQ005820 || || hSQ005820 || C8orf84 || || hHC003026 || 337760	hSQ005820	-2.4	2.12	-0.383	-2.418	1.653	1.963	0.868	-1.12	-1.474	0.27	0.915	1.528	1.869	-1.206	0.795	-1.898	0.449	2.061	0.841	0.754	-0.303	-1.885	-1.901	-1.408	-0.048	0.37
|| Neural cell adhesion molecule 1::neural cell adhesion molecule 1 || Hs.503878 || || 4684 || hSQ035461 || || hSQ035461 || NCAM1 || || hHC011666 || 337773	hSQ035461	-1.332	0.868	-1.815	-0.67	-0.459	0.071	-1.594	0.768	-2.106	0.848	1.373	2.066	2.577	-1.578	-0.707	-1.65		-0.291		1.482	-0.025	1.523	-0.453	1.59	-0.99	0.508
|| Protein tyrosine phosphatase type IVA, member 1::protein tyrosine phosphatase type IVA, member 1 || Hs.227777 || || 7803 || hSQ042175 || || hSQ042175 || PTP4A1 || || hHC017438 || 337855	hSQ042175	-1.831	1.219	1.786	-0.969	-1.088	-0.838	2.157	0.689	-2.665	0.819	-2.126	2.867	2.068	0.193	-0.306	0.461	-1.222	1.55		1.093	-1.724	-0.766	0.748	-0.819	0.651	-1.951
|| MAM domain containing 4 || Hs.376780 || || 158056 || hSQ021010 || || hSQ021010 || MAMDC4 || || hHC023294 || 338018	hSQ021010	-1.29	-0.33	-0.623	0.232	-0.927	1.723	-0.042	0.33	-1.454	1.03	-0.815	0.808	0.949	0.044	1.795	2.192	-1.611	-0.769	-2.199	0.714	-1.293	-0.285	-1.321	1.652	-0.688	2.18
|| UCSC_hg16 || || || || hSQ029423 || || hSQ029423 || ncRNA_HBII-85_groupI_12_0 || || hHO047774 || 338050	hSQ029423	-1.464	2.666	-0.197	-0.602	0.679	1.169	-3.156	-0.034	0.352	-1.174	0.841	-1.816	-0.275	0.22	1.001	-0.832	0.415	1.827	-2.023	-1.76	1.513	-0.179	1.095	0.788	1.888	-0.944
|| Protein kinase, Y-linked::protein kinase, Y-linked || Hs.632287 || || 5616 || hSQ021819 || || hSQ021819 || PRKY || || hHR026258 || 338084	hSQ021819	1.754	1.404		-3.194	0.287	1.387	1.052	0.254	-1.09		0.679	1.712	-0.867	-0.142	0.009	-1.054	1.823	-0.005	2.815	-0.392	-2.139	-2.411		-2.184	-0.314	0.614
|| Ribosomal protein S4, Y-linked 1::ribosomal protein S4, Y-linked 1 || Hs.282376 || || 6192 || hSQ008278 || || hSQ008278 || RPS4Y1 || || hHR027698 || 338086	hSQ008278	0.2	1.68		-0.578	-1.407	0.193	-0.202	-2.1	-0.404	0.09	-3.185	2.348	2.679		1.185	2.552	-0.651	-0.349	0.571	-3.056	-0.313	-0.445	1.049	0.962	-1.438	0.62
|| ADAM metallopeptidase with thrombospondin type 1 motif, 2::ADAM metallopeptidase with thrombospondin type 1 motif, 2 || Hs.591725 || || 9509 || hSQ011625 || || hSQ011625 || ADAMTS2 || || hHA040658 || 338108	hSQ011625			1.509	2.794		-2.005	-0.18	-0.708	-2.092		-1.173		-0.999	-0.474	1.257	-0.456		-0.307		0.866	1.459	2.157	-1.969	2.674	-2.356	0.012
|| Paternally expressed 10::paternally expressed 10 || Hs.147492 || || 23089 || hSQ018239 || || hSQ018239 || PEG10 || || hHC003314 || 338195	hSQ018239	-0.611	-0.401	-2.414	-0.739	0.162	1.862	-1.333	-1.331	-0.145	-0.821	-2.636	0.957	1.828	-0.257	0.414	-0.029	2.368	-0.6	1.49	1.883	-1.774	-0.126	2.438	-0.529	1.301	-0.961
|| Interleukin 7 receptor::interleukin 7 receptor || Hs.591742 || || 3575 || hSQ019362 || || hSQ019362 || IL7R || || hHC010514 || 338209	hSQ019362	0.316		0.063	0.428		0.369	0.044		0.292	2.216	-2.079	-0.666	-0.215	0.5	0.831	-0.462	-2.565		1.657	-1.72	0.143	0.811	1.865	0.788	-3.602	0.986
|| Tumor necrosis factor (ligand) superfamily, member 9 || Hs.1524 || || 8744 || hSQ009478 || || hSQ009478 || TNFSF9 || || hHC016274 || 338217	hSQ009478	-0.069	-0.539	0.248			-0.546	-1.171	-0.699	-1.093	0.171	-0.724	1.269	1.17	1.035		0.873	-2.14	0.492	1.472	-2.705	2.318		1.82	1.333	-1.697	-0.819
|| poly (ADP-ribose) polymerase family, member 14::Poly (ADP-ribose) polymerase family, member 14 || Hs.518203::Hs.696194::Hs.687055 || || 54625 || hSQ022580 || || hSQ022580 || PARP14 || || hHC003410 || 338346	hSQ022580	0.599	0.009	0.766	0.571	0.482	1.142	-2.203	-0.241	1.165	0.049	0.234	-1.733	-0.332	0.313	0.364	0.171	0.848	-1.02	1.38	-2.287	0.706	0.174	0.798	0.781	-2.689	-0.041
|| BCL2-related protein A1::BCL2-related protein A1 || Hs.227817 || || 597 || hSQ026753 || || hSQ026753 || BCL2A1 || || hHC010622 || 338428	hSQ026753	0.413	0.323	0.87	0.835	0.416	-0.454	-0.139		1.139		-0.302	-0.249	0.372	0.247	1.378	0.675	-2.408	-2.346	3.264	-0.493	1.34	-0.822	0.692	0.725	-6.585	1.103
|| immunoglobulin kappa constant || || || 3514 || hSQ020960 || || hSQ020960 || IGKC || || hHO045182 || 338472	hSQ020960	3.429			2.361	-1.528	-0.778	-3.163	-2.671	2.995	1.619	1.154	-2.353	-2.902	0.743	2.754	1.331	-1.632	0.24	3.05	-0.897	0.886	1.834	2.218	-3.059	-5.219	-0.401
|| Fibroblast growth factor 5::fibroblast growth factor 5 || Hs.37055 || || 2250 || hSQ021065 || || hSQ021065 || FGF5 || || hHC007826 || 338494	hSQ021065	-1.659			-0.077		-1.396	-0.921	-0.849	-0.483		-4.124	0.109	1.39	1.915	1.426	1.163	1.4	0.192		0.445	2.808	0.306	0.45	0.333	-2.027	-0.409
|| Ephrin-A2 || Hs.532655 || || 1943 || hSQ040438 || || hSQ040438 || EFNA2 || || hHR023666 || 338521	hSQ040438	1.574	2.064		-0.744		0.457	0.632	-0.836	-1.45		2.179	1.542	1.923	1.348		0.676		-0.965		-4.252	1.121	-1.271	-5.417	-0.104	0.236	1.284
|| Anterior gradient homolog 2 (Xenopus laevis)::anterior gradient homolog 2 (Xenopus laevis) || Hs.530009 || || 10551 || hSQ031650 || || hSQ031650 || AGR2 || || hHA032306 || 338537	hSQ031650	-2.114	1.856	-1.357	-0.022	5.479	-0.031	2.234	-0.274	-0.798	-0.924	0.141	0.974	-0.125	-1.73	-1.489	1.328	0.285	2.287	0.347	0.05	0.213	-2.419	-1.905	-2.242	0.718	-0.474
|| Pleckstrin homology domain containing, family F (with FYVE domain) member 1::pleckstrin homology domain containing, family F (with FYVE domain) member 1 || Hs.466383 || || 79156 || hSQ001121 || || hSQ001121 || PLEKHF1 || || hHC020882 || 338670	hSQ001121	0.955	0.545	1.162	-0.313	-0.482	-0.452	0.683	-0.175	-0.179	2.935	0.12	-0.787	1.364	-0.601	-0.39	0.817	-0.406	-0.884	2.596	-1.841	-0.358	0.28	-0.986	-0.093	-3.503	0.005
|| phospholipid scramblase 2 || Hs.147305 || || 57047 || hSQ031479 || || hSQ031479 || PLSCR2 || || hHC026738 || 338838	hSQ031479	0.514	-0.936			1.697	0.697	-1.148	-0.196	2.27	0.224	-0.061	-2.738	0.503	0.818	0.099	-0.604	-0.627	-1.915	2.175	-1.482	1.021	0.039	2.443	-0.304	-2.444	-0.046
|| Transglutaminase 2 (C polypeptide, protein-glutamine-gamma-glutamyltransferase)::transglutaminase 2 (C polypeptide, protein-glutamine-gamma-glutamyltransferase) || Hs.517033 || || 7052 || hSQ006068 || || hSQ006068 || TGM2 || || hHA036818 || 338853	hSQ006068	0.566	-0.054	0.753	1.698	-0.581	-0.321	-1.446	-0.744	-0.158	0.976	0.211	-1.376	-1.985	-0.33	2.001	2.638	-2.045	-0.563	-0.353	-1.93	1.563	1.851	-0.285	1.248	-2.442	1.096
|| hypothetical protein LOC442780 || || || 442780 || hSQ035590 || || hSQ035590 || LOC442780 || || hHR031154 || 339006	hSQ035590	-0.835	0.565		0.177	3.218	-0.562	-0.787	-0.735	0.791		-0.34	-1.367	0.134	-1.861		-0.573	-1.666	3.926	1.016	0.969	1.362	1.02		-0.023	-4.143	-0.275
|| Proline rich 3::major histocompatibility complex, class I, E::Major histocompatibility complex, class I, E || Hs.118354::Hs.650174 || || 3133 || hSQ040799 || || hSQ040799 || HLA-E || || hHR026846 || 339082	hSQ040799	1.212	0.462	-0.211	1.444	0.875	0.715	-1.12	-0.478	1.388	0.132	-0.313	-0.79	-0.649	0.776	1.407	0.744	0.951	-2.177	1.543	-2.514	-0.891	-0.313	0.701	0.594	-3.876	0.392
|| Hepsin::hepsin || Hs.182385 || || 3249 || hSQ042026 || || hSQ042026 || HPN || || hHC013982 || 339216	hSQ042026	-3.114	1.276	-3.197	-0.902	-2.211	0.849	0.024	-5.944	1.192	-0.194	2.701	0.864	1.445	2.33	-1.669	1.438	2.455	0.397		0.96	-1.167	0.421	1.545	0.358	0.628	-0.474
|| Protease, serine, 16 (thymus)::protease, serine, 16 (thymus) || Hs.274407 || || 10279 || hSQ009349 || || hSQ009349 || PRSS16 || || hHC025502 || 339236	hSQ009349	0.343	-0.497	0.65	0.315	1.456	0.446	-0.589	0.513	2.509		-0.492	-0.469	1.622	1.387	0.138	1.085	0.692	-0.706		-1.683	-0.96	-0.482	1.112	-2.405	-2.965	-1.027
|| Transcribed locus::SRY (sex determining region Y)-box 5::SRY (sex determining region Y)-box 5 || Hs.585572::Hs.657542 || || 6660 || hSQ011084 || || hSQ011084 || SOX5 || || hHR002546 || 339272	hSQ011084	-0.035	0.925	-0.838	-0.813	0.348	2.148	-0.597	-0.765	-1.959	-0.595	0.59	-0.077	-0.606	-1.021	0.65	-0.133	-0.056	-0.004	-1.574	2.329	-0.098	1.07	0.784	0.297	2.097	-2.055
|| ADAM metallopeptidase with thrombospondin type 1 motif, 7::ADAM metallopeptidase with thrombospondin type 1 motif, 7 || Hs.16441 || || 11173 || hSQ033319 || || hSQ033319 || ADAMTS7 || || hHR030014 || 339552	hSQ033319		1.524		0.716		-0.903	-0.938	-1.156	-1.79	0.954	0.389	0.172	-0.277	-0.582	-0.101	-0.374	-2.167	2.615		1.568	0.951	0.259	-2.097	1.486	0.346	-0.586
|| major histocompatibility complex, class II, DM beta::Major histocompatibility complex, class II, DM beta || Hs.654428 || || 3109 || hSQ041414 || || hSQ041414 || HLA-DMB || || hHA040094 || 339568	hSQ041414	1.618	0.038	-1.615	0.76	0.921	-1.249	-3.994	0.088	1.404	3.008	1.703	-2.084	-1.213	0.852	-0.247	-2.14	1.777	1.579	3.869	-1.288	0.555	0.563	0.067	0.02	-3.94	-1.052
|| Gamma-aminobutyric acid (GABA) A receptor, epsilon::gamma-aminobutyric acid (GABA) A receptor, epsilon || Hs.22785 || || 2564 || hSQ041899 || || hSQ041899 || GABRE || || hHC014258 || 339595	hSQ041899	0.391	0.681	2.718	-0.267	1.154	0.674	-4.161	1.481	-0.103	-2.559	0.726	0.779	0.38	0.655	1.216	0.453	0.54	0.732	2.122	-1.915	-1.822	-1.604	-1.32	-0.247	-2.597	1.881
|| Solute carrier family 44, member 4::solute carrier family 44, member 4 || Hs.335355 || || 80736 || hSQ016700 || || hSQ016700 || SLC44A4 || || hHC011390 || 339660	hSQ016700	-0.439	2.441	-0.262	0.433	1.354	-1.166	1.059	0.931	0.887	2.161	1.566	0.319	1.33	1.335	-0.104	-2.057	1.02	-0.908		-0.365	-3.282	-1.204	-0.63	-2.167	-0.537	-1.719
|| Cartilage intermediate layer protein 2::cartilage intermediate layer protein 2 || Hs.279574 || || 148113 || hSQ030983 || || hSQ030983 || CILP2 || || hHC021470 || 339671	hSQ030983	-1.299			1.183		-1.966	-2.571	-0.099	-0.903	2.111	-2.094	-1.351	-0.01	-0.195	0.866	0.803	-1.24	0.652		1.415	0.408	0.846	-0.9	3.733	-0.817	1.421
|| chemokine (C-C motif) ligand 3-like 1::Chemokine (C-C motif) ligand 3-like 1 || Hs.512683 || || 6349 || hSQ012953 || || hSQ012953 || CCL3L1 || || hHR031634 || 339761	hSQ012953	0.634			1.216	-1.053	-1.563	-2.068	0.854	1.15	0.104	-0.121	0.002	-0.157	1.008	1.539	-1.934	-0.967		2.655	-1.472	-0.129	0.559	0.283	2.696	-2.014	-1.226
|| Phosphatidylinositol glycan, class Z || Hs.518403 || || 80235 || hSQ002759 || || hSQ002759 || PIGZ || || hHC014426 || 339883	hSQ002759	-0.53	-0.87	-1.933	0.242	0.373	0.863	0.948	0.21	-0.004		-1.705	1.098	2.409	2.184	-0.285	-0.228	1.149	-2.429		-0.556	-0.273	-0.665	0.059	0.422	-1.368	0.88
|| cell division cycle 20 homolog (S. cerevisiae)::Cell division cycle 20 homolog (S. cerevisiae) || Hs.524947 || || 991 || hSQ030868 || || hSQ030868 || CDC20 || || hHC031718 || 339986	hSQ030868	-0.574	-0.874	0.133	0.568	-0.281	0.479	2.014	-0.884	0.762	0.486	-2.039	0.104	0.475	1.03	0.671	1.508	-0.995	-2.283	0.807	-0.34	-0.997	0.171	-0.625	-0.482	0.398	0.756
|| Family with sequence similarity 107, member A::family with sequence similarity 107, member A || Hs.506357 || || 11170 || hSQ042501 || || hSQ042501 || FAM107A || || hHC020282 || 340039	hSQ042501	2.116	1.816		2.998	0.499	-0.641		-1.474	2.252		2.101	1.874	0.965	0.58	-0.699	-3.062	-1.595			-0.12	-2.477	-1.359		-0.712	-1.302	-1.764
|| V-fos FBJ murine osteosarcoma viral oncogene homolog::FBJ murine osteosarcoma viral oncogene homolog || Hs.25647 || || 2353 || hSQ000619 || || hSQ000619 || FOS || || hHC004538 || 340160	hSQ000619	1.283	-1.237	1.4	0.735	0.026	-0.674	-2.329	1.693	-1.171	0.003	-0.602	-1.469	-1.858	1.507	1.648	-0.255	-1.758	-2.486	-1.696	-0.493	2.16	0.898	0.172	3.135	0.135	1.223
|| macrophage scavenger receptor 1::Macrophage scavenger receptor 1 || Hs.147635 || || 4481 || hSQ013520 || || hSQ013520 || MSR1 || || hHC005990 || 340237	hSQ013520	1.655		-0.268	2.247	-1.102	-0.772	-0.797		-0.229	-2.195	1.98	-1.077	-0.916	0.419	1.11	-0.153	-1.476	0.286		-0.731	3.062	0.12	-0.316	0.277		-1.135
|| leucine rich repeat containing 38::Leucine rich repeat containing 38 || Hs.459542::Hs.657356 || || 126755 || hSQ013248 || || hSQ013248 || LRRC38 || || hHR011834 || 340316	hSQ013248	-0.715				-0.092	-0.332	-2.317	0.135	0.211	0.205	-1.17	-0.917	1.764	-2.761	0.95	1.407	0.144	-1.354		-0.451	3.682	0.18	0.064	-0.953	0.167	2.145
|| Pleckstrin 2::pleckstrin 2 || Hs.170473 || || 26499 || hSQ015763 || || hSQ015763 || PLEK2 || || hHC011930 || 340448	hSQ015763	-0.227		0.97	0.335	1.816	-0.224	0.791	-0.517	-0.461	1.043	-0.332	-0.809	-0.058	1.307		0.605	-0.438	0.804		-2.983	2.29	0.358	-1.788	0.125	-2.875	0.273
|| Wingless-type MMTV integration site family, member 5B::wingless-type MMTV integration site family, member 5B || Hs.306051 || || 81029 || hSQ005115 || || hSQ005115 || WNT5B || || hHC016250 || 340456	hSQ005115	-1.598			0.814	3.265	-1.525	2.76	-0.588	-0.402	1.012	-1.613	3.49	0.021	-1.794	0.937	-0.326	-3.029	-0.947		0.996	-0.171	-1.923	0.191	0.054	0.724	-0.348
|| Kinesin family member 5A::kinesin family member 5A || Hs.151219 || || 3798 || hSQ000518 || || hSQ000518 || KIF5A || || hHC023462 || 340537	hSQ000518	-0.427				0.176	0.206		-5.227	0.789		-0.672	0.241	1.292	1.427	-0.442	1.125	0.912	2.184		0.817	-0.91	0.718	-2.688	-0.725	1.335	-0.137
|| Ubiquitin carboxyl-terminal esterase L1 (ubiquitin thiolesterase)::ubiquitin carboxyl-terminal esterase L1 (ubiquitin thiolesterase) || Hs.518731 || || 7345 || hSQ038240 || || hSQ038240 || UCHL1 || || hHC024986 || 340618	hSQ038240	-2.387	-2.077	-1.28	0.405	-1.444	-0.384	2.241	-0.677	-0.081	0.303	-1.412	-1.399	2.752	0.177	0.308	-1.525	-0.038	0.634	0.384	1.017	-0.02	2.098	1.842	-0.155	1.415	-0.687
|| Immunoglobulin heavy variable 1-69 || || || 28461 || hSQ045186 || || hSQ045186 || IGHV1-69 || || hHO045146 || 340644	hSQ045186	3.607	-2.963	-1.356	3.779	-1.61	0.21	-1.835	-2.423	2.763	0.327	1.882	-2.795	-3.204	2.571	1.792	2.129	-1.734	-2.752	3.218	-1.619	1.474	1.232	3.006	-1.921	-4.441	0.667
|| || || || 392965 || hSQ004632 || || hSQ004632 || XM_374637 || || hHR027878::hHR027880 || 340686	hSQ004632	-1.07	-0.79	0.147			-0.857	0.068	0.19			-0.555	-0.342	0.199		3.575	1.582	2.099	-0.719		0.864	-3.553	0.085	-2.401	-3.038	3.732	0.79
|| Immunoglobulin heavy variable 1-69 || || || 28461 || hSQ042252 || || hSQ042252 || IGHV1-69 || || hHO045158 || 340717	hSQ042252	3.502		0.059	3.424	-2.715	-0.855		-2.908	2.778	2.022	-0.583	-2.27		2.566	2.487	1.854	-1.279	-2.277	2.623	-2.284	0.929	0.687	2.311	-3.906	-6.026	-0.148
|| Sushi, von Willebrand factor type A, EGF and pentraxin domain containing 1::sushi, von Willebrand factor type A, EGF and pentraxin domain containing 1 || Hs.522334 || || 79987 || hSQ035902 || || hSQ035902 || SVEP1 || || hHR012122 || 340734	hSQ035902	-2.665		0.592	2.667	-0.462	-2.412	-0.967	-1.435	-1.169	2.325	-2.15	-0.277	0.014	0.009	2.66	0.687	-0.846	-0.884		-0.771	-0.088	2.52	-1.526	4.267	-1.743	1.665
|| BCR/TCR^IGLV(VI)-22-1||P||X71351||1||Immunoglobulin_24 || || || 3537 || hSQ013887 || || hSQ013887 || BCR/TCR_IGLV(VI)-22-1 || || hHO045242 || 340777	hSQ013887	2.366	-2.144	-2.207	5.598	-1.871	-0.431	-1.506	-2.564	3.662	-0.434	-0.789	-0.636	-1.035	-0.07	6.051	5.238	-1.775	-3.173	2.017	-1.97	0.173	0.011	0.665	-1.942	-3.162	-0.074
|| Polymerase I and transcript release factor::polymerase I and transcript release factor || Hs.437191 || || 284119 || hSQ039622 || || hSQ039622 || PTRF || || hHR020774 || 340815	hSQ039622	-1.509	-1.159	0.138	1.773	-1.746	-0.076	-1.491	-0.359	-0.173	1.231	-0.264	-0.311	2.22	-0.805	0.406	0.923	-1.85	-0.308	-2.128	1.335	0.698	1.146	-0.56	2.633	-0.027	0.261
|| Carbonic anhydrase XII::carbonic anhydrase XII || Hs.210995 || || 771 || hSQ018536 || || hSQ018536 || CA12 || || hHC016538 || 340879	hSQ018536	2.656	2.216	2.273	1.058	-1.371	0.529	2.324	-1.354	-0.398	0.866	-0.439	-2.586	-0.795	-1.78	1.351	-0.322	-0.055	2.087	-0.423	-0.98	0.033	-0.509	-2.635	1.398	-3.242	0.106
|| Short stature homeobox 2::short stature homeobox 2 || Hs.55967 || || 6474 || hSQ010065 || || hSQ010065 || SHOX2 || || hHC020870 || 340944	hSQ010065	-2.058				1.085	-1.685	-0.59	0.402			-0.023	0.47	1.811	0.056	1.227	2.294	0.361	-0.147		-2.224	-1.381	-0.653	0.021	1.284	-0.256
|| Phosphodiesterase 8B::phosphodiesterase 8B || Hs.584830 || || 8622 || hSQ000271 || || hSQ000271 || PDE8B || || hHC006554 || 340995	hSQ000271	-3.307	-0.577		0.415	1.186	-0.344	0.741	0.303	0.599		-2.372	0.611	0.162	2.137	1.568	-0.875	0.472	0.654		-0.003	-0.17	-0.582	-0.508	0.515	0.385	-1.007
|| chemokine (C-C motif) ligand 28::Chemokine (C-C motif) ligand 28 || Hs.656904 || || 56477 || hSQ013417 || || hSQ013417 || CCL28 || || hHC007994 || 340998	hSQ013417	0.418	0.248	-1.185	0.17	0.601	0.641	0.586	0.378	-0.026	1.848	-2.337	0.056	1.807	0.972	0.373	-0.19	-0.103	-1.621	1.729	-0.918	-2.165	-0.627	-0.753	0.13	-2.83	2.798
|| SRY (sex determining region Y)-box 5::SRY (sex determining region Y)-box 5 || Hs.657542 || || 6660 || hSQ022321 || || hSQ022321 || SOX5 || || hHA035450 || 341189	hSQ022321	-0.391	2.509		-2.239	0.032	2.692	-0.883	0.269	-2.375	-0.191	0.214	0.187	-0.362	-1.047	-3.536	-1.509	0.278	-1.34		3.203	-0.004	1.554	0.788	0.341	2.701	-0.881
|| Integrin, alpha 5 (fibronectin receptor, alpha polypeptide)::integrin, alpha 5 (fibronectin receptor, alpha polypeptide) || Hs.505654 || || 3678 || hSQ012228 || || hSQ012228 || ITGA5 || || hHC022502 || 341241	hSQ012228	-0.398	-0.998	0.679	2.234	-1.025	-0.625	-1.48	-0.878	-0.822	1.482	-0.523	-0.17	0.041	-0.034	0.407	0.244	-1.729	-0.117	-0.297	-0.094	1.859	1.337	0.021	2.024	-2.096	0.962
|| Cell growth regulator with EF-hand domain 1::cell growth regulator with EF-hand domain 1 || Hs.159525 || || 10669 || hSQ015500 || || hSQ015500 || CGREF1 || || hHC022586 || 341308	hSQ015500	2.261	0.531		-1.037		-0.316	-0.691		0.137	2.231	-1.374	-0.271	0.75	-0.705	0.026	-1.697	2.35	-1.158		0.955	-0.752	-0.004	-1.25	-0.267	0.273
|| Fibrinogen beta chain::fibrinogen beta chain || Hs.300774 || || 2244 || hSQ012997 || || hSQ012997 || FGB || || hHC008198 || 341360	hSQ012997	0.284	1.494	2.151	-1.924	1.447	-0.943	-0.998	1.154	-0.41		-0.511	1.062	1.313	0.488	0.949	-0.234	1.683	-0.295	2.055	-2.512	0.171	-1.591	-3.507	-0.514	-1.204	0.404
|| PDZ domain containing 4::PDZ domain containing 4 || Hs.92732 || || 57595 || hSQ030903 || || hSQ030903 || PDZD4 || || hHA039878 || 341408	hSQ030903	0.46			0.212	2.213	-0.027	0.648		-2.184		-0.045	1.608	2.339	-0.546		0.642	-0.601	-1.969			0.957	-3.505	-0.141	0.312	-0.148	-0.23
|| Golgi-localized protein::Golgi-localized protein || Hs.390738 || || 55638 || hSQ021180 || || hSQ021180 || GOLSYN || || hHC002534 || 341491	hSQ021180	0.909		-0.634	-0.909	-0.288	2.612	2.327	2.149	-1.625	-1.841	0.494	1.487	1.478	-0.837	-0.436	-0.399	0.828		0.19	-0.887	-0.704	-1.266	-0.452	0.051	-1.069	-1.181
|| 2'-5'-oligoadenylate synthetase 2, 69/71kDa::2'-5'-oligoadenylate synthetase 2, 69/71kDa || Hs.414332 || || 4939 || hSQ033536 || || hSQ033536 || OAS2 || || hHA034214 || 341558	hSQ033536	0.216	-0.024	1.303	1.318	-1.461	1.389	-1.166	1.066	1.542	0.996	-0.319	-2.746	0.455	0.05	-0.099	-1.512	0.575	-1.633	3.067	-2.59	1.193	0.731	1.225	0.678	-3.672	-0.584
|| Leucine zipper, putative tumor suppressor 1::leucine zipper, putative tumor suppressor 1 || Hs.521432 || || 11178 || hSQ026621 || || hSQ026621 || LZTS1 || || hHR018458 || 341602	hSQ026621	-1.748	-0.188	0.779	2.034	-0.245	-0.595	-0.33	-0.598	-0.992	0.972	-0.753	-0.08	-0.379	0.386	0.317	0.544	-1.519		-4.657	0.306	3.519	1.567	-0.079	1.994	-1.496	1.252
|| sterile alpha motif domain containing 9::Sterile alpha motif domain containing 9 || Hs.65641 || || 54809 || hSQ021713 || || hSQ021713 || SAMD9 || || hHC002714 || 341726	hSQ021713	-0.039	-0.599	1.598	0.943	0.774	0.404	-2.061	1.951	1.297	-0.359	0.346	0.119	-0.66	-0.255	-0.694	-0.327	1.35	-3.948	0.272	0.665	0.838	-0.054	0.18	0.623	-2.497	0.121
|| Hypothetical protein LOC129293::hypothetical protein LOC129293 || Hs.469134 || || 129293 || hSQ022888 || || hSQ022888 || LOC129293 || || hHR020090 || 341898	hSQ022888	-0.296	2.144		-1.544		2.587	0.512	2.704	-1.45	-2.246	2.909	0.932	-1.057	-1.562	-1.491	-0.644	0.283	-2.435		1.618	0.851	0.189	0.453	-1.504	-1.324	0.364
|| YDD19 protein::nuclear undecaprenyl pyrophosphate synthase 1 pseudogene || Hs.525826 || || 11049 || hSQ010457 || || hSQ010457 || YDD19 || || hHR030182 || 342001	hSQ010457	-0.087	1.223	0.5	-0.655	0.186	2.366	-0.029	-1.557	-0.611	-0.777	2.058	-0.439	-1.458	-0.243	-1.202	1.935	-1.368	-0.836	0.454	-1.113	2.4	0.788	0.252	-0.515	-0.535	-0.737
|| Transcribed locus::basonuclin 2::Basonuclin 2 || Hs.435309::Hs.656581 || || 54796 || hSQ011991 || || hSQ011991 || BNC2 || || hHR004322 || 342027	hSQ011991	0.093	0.703	0.07	0.805	-1.024	2.286	-1.789	0.693	-2.211	0.053	-0.722	-1.289	2.942	-0.463	-0.812	0.625	-1.678	-1.886	-0.946	1.427	0.84	0.478	0.322	1.215	0.295	-0.017
|| Guanylate cyclase 1, soluble, beta 3::guanylate cyclase 1, soluble, beta 3 || Hs.77890 || || 2983 || hSQ006435 || || hSQ006435 || GUCY1B3 || || hHC002894 || 342095	hSQ006435	1.09	-1.99	1.117	0.402		0.183	-0.252	0.95	-0.094	-0.31	0.845	-2.012	2.299	2.004	-0.445	-0.088	-0.971	-0.529	-0.749	0.454	0.327	0.165	0.429	-0.458	-1.268	-1.09
|| Transmembrane and tetratricopeptide repeat containing 1::transmembrane and tetratricopeptide repeat containing 1 || Hs.401954 || || 83857 || hSQ044469 || || hSQ044469 || TMTC1 || || hHA038990 || 342298	hSQ044469	0.572	0.202	0.269	-0.396	2.235	-0.005	-3.94	-0.178	1.118	0.362	-0.123	0.31	-0.669	0.086	1.597	-2.156	-0.329	-0.937	-0.757	1.826	-2.071	-0.603	2.941	-0.756	0.714	0.692
|| Empty spiracles homeobox 2::empty spiracles homeobox 2 || Hs.202095 || || 2018 || hSQ012027 || || hSQ012027 || EMX2 || || hHC004514 || 342321	hSQ012027	2.47	0.08	-0.953	-1.558	-1.047	0.823	1.348	-3.01	0.566	-0.53		0.058	-0.571	-0.576	0.285	-1.428	0.439	0.781	-1.179		2.307	-0.005	0.359	0.432	0.972	-0.07
|| Olfactomedin 2 || Hs.169743 || || 93145 || hSQ034185 || || hSQ034185 || OLFM2 || || hHC017486 || 342418	hSQ034185	0.702	2.792	0.299	-0.076	-1.445	-0.555	-2.79	0.282	-2.532	-0.728	0.837	1.79	-1.669	0.186	0.067	-0.576	1.021	1.313		1.876	1.089	-0.373	-1.979	-0.396	1.354	-0.498
|| homeobox C10::Homeobox C10 || Hs.44276 || || 3226 || hSQ019912 || || hSQ019912 || HOXC10 || || hHC023330 || 342495	hSQ019912	-0.238			-1.446	2.305	0.745	-0.47	-1.768	-0.452		-0.373	0.03	0.861	2.036	1.717	0.504	-0.819	-2.197		-0.974	-0.741	2.717	-1.099	-1.566	-0.876	2.112
|| Stanniocalcin 1::stanniocalcin 1 || Hs.25590 || || 6781 || hSQ024193 || || hSQ024193 || STC1 || || hHR003182 || 342537	hSQ024193	-0.31	1.67	0.627		0.233	-0.247	1.948	-2.24	0.956	0.11	0.545	-0.512	-0.671	0.034	0.195	-4.088	-1.901	2.421	0.011	-0.326	3.187	-0.145	-0.081	-0.488	-1.668	0.75
|| guanylate binding protein 4::Guanylate binding protein 4 || Hs.409925 || || 115361 || hSQ000940 || || hSQ000940 || GBP4 || || hHC010382 || 342550	hSQ000940	3.2	1.3	0.547	1.872	0.123	0.053	-4.832	0.2	1.586	-1.13	0.845	-1.262	-2.411	0.034	0.815	-0.638	0.539				0.997	-0.545	0.469	-0.648		-1.11
|| Carboxylesterase 1 (monocyte/macrophage serine esterase 1)::carboxylesterase 1 (monocyte/macrophage serine esterase 1) || Hs.558865 || || 1066 || hSQ029738 || || hSQ029738 || CES1 || || hHC031982::hHE042899 || 342575	hSQ029738	-0.753	0.347	0.144	0.449	2.72	-0.44	-1.625	-0.153	-1.057	-0.273	-1.308	0.325	-0.554	-1.439	-0.358	-1.681	2.126	-0.012		0.471	0.174	1.712	1.636	1.849	-2.931	0.637
|| Zic family member 2 (odd-paired homolog, Drosophila) || Hs.591205 || || 7546 || hSQ036143 || || hSQ036143 || ZIC2 || || hHC004706 || 342607	hSQ036143	-2.303	0.397	2.554			-2.17	1.465	0.767	-1.377		-0.458	0.025	0.676	-0.079	-1.118		-1.134	3.658	0.558	-0.749	1.304	-0.978	-0.664	-0.951	-1.761	2.347
|| DNA segment on chromosome 4 (unique) 234 expressed sequence::DNA segment on chromosome 4 (unique) 234 expressed sequence || Hs.518595 || || 27065 || hSQ029961 || || hSQ029961 || D4S234E || || hHC009026 || 342615	hSQ029961	-0.771	1.359			1.432	2.312	-1.143	1.409	-1.105	-0.871	1.434	0.787	0.188	-0.457	-2.756	-1.789	0.858	-1.33		2.593	-0.204	-0.256	0.338	-2.069	1.801	-1.761
|| Carnitine acetyltransferase::carnitine acetyltransferase || Hs.12068 || || 1384 || hSQ007950 || || hSQ007950 || CRAT || || hHC023426 || 342642	hSQ007950	-2.176	0.594	2.281	0.036	0.317	0.097	1.712	0.884	0.11	-0.706	0.409	0.822	0.733	0.738	-0.561	0.926	0.813	-0.835	0.865	-1.072	-1.089	-0.181	-0.527	0.076	-4.954	0.694
|| Paired box 9::paired box 9 || Hs.132576 || || 5083 || hSQ034920 || || hSQ034920 || PAX9 || || hHC010574 || 342836	hSQ034920	3.428			-2.43	2.041	-3.679	0.566	-0.422	1.254		1.163	1.496	0.967	1.092	0.313	-1.46		2.769		-1.058	-1.495	-0.567	0.397	-2.19	-3.6	1.408
|| Fibrillin 2::fibrillin 2 || Hs.519294 || || 2201 || hSQ027043 || || hSQ027043 || FBN2 || || hHC002018 || 342893	hSQ027043	-1.879	-0.389	0.268	-2.887	-0.296	-1.386	2.899	-0.539	1.827	-1.239	0.466	-0.541	0.51	-0.235	-0.064	1.353	-2.18	-0.418	-0.808	3.555	-0.002	-0.134	1.73	-0.077	0.383	0.071
|| Homeobox D3 || Hs.93574 || || 3232 || hSQ018832 || || hSQ018832 || HOXD3 || || hHC004898 || 342898	hSQ018832	1.376	0.036	-0.117	-0.712	-0.931	-2.131	-3.216	1.696	1.912	0.376	-0.439	0.874	1.315	1.39	2.261	-0.552	-0.995	-0.773	-0.853	2.78	-0.317	-0.589	1.025	-3.452	1.798	-1.764
|| leucine-rich repeat kinase 1::Leucine-rich repeat kinase 1 || Hs.407918 || || 79705 || hSQ025698 || || hSQ025698 || LRRK1 || || hHC009218 || 342906	hSQ025698	0.751	1.441	0.268	-0.257	-1.336	-0.246	-2.361	0.201	0.047	-0.149	0.606	-0.291	2	1.185	0.186	-0.087	1.16	-2.468	-0.138	-0.335	-0.312	0.126	0.94	0.573	-1.167	-0.349
|| profilin 2::Profilin 2 || Hs.91747 || || 5217 || hSQ021250 || || hSQ021250 || PFN2 || || hHA035150 || 343027	hSQ021250	-2.603	0.387	-2.996	-1.801	0.7	0.63	1.075	-0.053	0.643	-1.123	1.272	-1.145	-0.854	2.411	0.912	0.059	1.676	0.578	-0.532	0.681	-0.526	0.932	-0.734	-0.601	1.539	-0.533
|| Major histocompatibility complex, class I, C::major histocompatibility complex, class I, C::Major histocompatibility complex, class I, C || Hs.449621::Hs.654404 || || 3107 || hSQ009462 || || hSQ009462 || HLA-C || || hHC025166 || 343144	hSQ009462	1.081	0.801	0.038	1.063	0.604	0.414	-1.821	-0.049	1.317	-0.189	0.256	-0.921	-0.64	0.815	1.256	1.293	1.57	-2.258	1.092	-2.525	-0.662	-0.194	0.78	0.003	-3.857	0.731
|| Nephroblastoma overexpressed gene::nephroblastoma overexpressed gene || Hs.235935 || || 4856 || hSQ012463 || || hSQ012463 || NOV || || hHC003662 || 343256	hSQ012463	2.058	-0.722	0.195	0.24	-0.039	-1.019	2.026	-0.752	-1.246	0.268	-0.467	0.066	0.407	0.692	1.183	1.75	1.407	-1.041	0.129	0.072	-2.875	0.163	0.197	0.05	-1.77	-0.972
|| Solute carrier family 6 (neutral amino acid transporter), member 15::solute carrier family 6 (neutral amino acid transporter), member 15 || Hs.44424 || || 55117 || hSQ023882 || || hSQ023882 || SLC6A15 || || hHR007982 || 343260	hSQ023882	-1.272	-0.902	-0.925	0.93	2.201	-1.649	-0.244	-1.042	0.334	-0.022	-2.957	0.026	0.767	0.712	1.543		1.297	-0.441		2.602	-0.165	2.653	-1.523	-1.79	3.84	-3.982
|| Haptoglobin::haptoglobin-related protein::Haptoglobin-related protein || Hs.513711::Hs.655361 || || 3250 || hSQ023204 || || hSQ023204 || HPR || || hHR025346 || 343361	hSQ023204	-0.802	2.748	3.365	-0.39	1.511	-1.659	-2.974	-1.382	-1.836	3.678	1.033	-0.954	2.587	-0.018	-0.537	4.11	-1.093	-2.491	5.269	-2.728	-2.495	-0.257	-0.433	-2.46	-3.82	2.038
|| Ubiquinol-cytochrome c reductase hinge protein-like::ubiquinol-cytochrome c reductase hinge protein-like || Hs.568229 || || 440567 || hSQ041548 || || hSQ041548 || hCG_25371 || || hHR029666 || 343366	hSQ041548	0.637	0.397	1.014	-0.651	1.38	0.78	1.825	0.717	1.313	-0.173	0.652	0.375	-2.384	1.231	-0.388	-2.041	1.596	-0.352	-2.372	0.101	-0.806	-0.858	-2.124	-1.431	0.579	0.977
|| Carboxypeptidase A4::carboxypeptidase A4 || Hs.93764 || || 51200 || hSQ022117 || || hSQ022117 || CPA4 || || hHC005294 || 343530	hSQ022117	-0.306	-0.126	2.531	1.466		-1.013	-2.428	-0.956	-0.7	0.824	-2.031	-0.288	0.993	-0.252	2.579	2.246	-2.217	-1.765	0.255	-0.282	0.811	0.479	-1.117	2.766	-1.444	-0.036
|| Tripartite motif-containing 59::tripartite motif-containing 59 || Hs.212957 || || 286827 || hSQ031061 || || hSQ031061 || TRIM59 || || hHC008258 || 343612	hSQ031061	0.724	0.544	0.611	-0.654	-0.573	0.177	-2.618	-0.106	-0.44	-0.826	-0.121	-0.748	0.433	2.568	2.269	1.116	-0.167	-0.245		-0.142	-0.969	-0.151	0.753	0.196	-2.484	0.844
|| ST6 (alpha-N-acetyl-neuraminyl-2,3-beta-galactosyl-1,3)-N-acetylgalactosaminide alpha-2,6-sialyltransferase 5::ST6 (alpha-N-acetyl-neuraminyl-2,3-beta-galactosyl-1,3)-N-acetylgalactosaminide alpha-2,6-sialyltransferase 5 || Hs.303609 || || 81849 || hSQ008618 || || hSQ008618 || ST6GALNAC5 || || hHC005390 || 343684	hSQ008618	1.889	-0.941	1.466	1.221	-2.108	-0.988		0.679	-0.455	-1.041	2.024	-1.963	-1.932	-0.707	2.074	0.911	2.138	-2.55		1.023	-2.644	0.724	-0.382	0.381	1.201	-0.011
|| Proprotein convertase subtilisin/kexin type 1::proprotein convertase subtilisin/kexin type 1 || Hs.78977 || || 5122 || hSQ032875 || || hSQ032875 || PCSK1 || || hHC006830 || 343687	hSQ032875	2.038	3.568		-1.78		0.181	-4.534	-0.092	-0.516		2.153	1.256	-0.373	1.672	-3.037	0.4	-0.723	0.599		0.232	-0.185	0.683		-1.21	-2.07	1.748
|| Interferon regulatory factor 1::interferon regulatory factor 1 || Hs.436061 || || 3659 || hSQ030276 || || hSQ030276 || IRF1 || || hHC009806 || 343850	hSQ030276	2.345	0.465	1.252	0.307	-0.272	0.418	-1.337	0.745	0.871	-0.575	0.34	-1.397	-1.516	1.059	1.42	1.557	0.374	-2.494	1.046	-1.661	0.232	-0.8	0.174	-0.543	-2.733	0.725
|| Cathepsin K::cathepsin K || Hs.632466 || || 1513 || hSQ016799 || || hSQ016799 || CTSK || || hHC004142 || 343993	hSQ016799	-1.05	-0.53	0.857	2.172	-2.107	-1.077	-1.332	0.15	-1.624	1.59	-0.185	-1.432	-0.141	-1.076	1.355	3.352	-1.361	-1.049	-1.389	-0.256	0.267	1.475	0.969	2.932	-2.068	1.57
|| Zinc finger protein 518B::zinc finger protein 518B || Hs.455089 || || 85460 || hSQ033260 || || hSQ033260 || ZNF518B || || hHC017186 || 344082	hSQ033260	0.002	-0.388	-0.161	0.284	0.245	0.965	0.66	0.062	-0.302	-0.208	0.557	0.47	-0.129	0.816	-0.183	0.394	-3.269	-2.557	-2.297	1.286	0.489	1.127	0.741	-0.326	1.214	0.512
|| Solute carrier family 6 (neutral amino acid transporter), member 15::solute carrier family 6 (neutral amino acid transporter), member 15 || Hs.44424 || || 55117 || hSQ040211 || || hSQ040211 || SLC6A15 || || hHA037346 || 344111	hSQ040211	-1.56	3.06		-1.358	0.603	-0.317	-0.202	-1.55	-0.584	-0.45	-1.695	-0.392	-0.331	1.174	0.855	-1.498	2.639	0.281		1.774	-1.423	2.795	-0.441	-3.478	4.142	-2.04
|| Fraser syndrome 1::Fraser syndrome 1 || Hs.369448 || || 80144 || hSQ021460 || || hSQ021460 || FRAS1 || || hHA037358 || 344178	hSQ021460	-2.268			-0.166	-0.865	0.015	2.97	-0.228	-1.792	-0.278	0.737	-0.1	-2.309	-0.974	0.717	-0.476	0.091	0.803		1.586	-2.221	1.367	1.191	0.494	0.864	0.832
|| interleukin 15::Interleukin 15 || Hs.654378 || || 3600 || hSQ032664 || || hSQ032664 || IL15 || || hHC013047 || 344292	hSQ032664	1.291	-0.119	-0.282	0.763	1.204	0.774	-3.481	-0.289	0.897	2.651	-0.224	-0.741	0.29	-0.055	1.396	0.963	1.48		1.462		-1.952	-0.624	-0.86	0.293	-3.557	-1.289
|| Fibronectin 1::fibronectin 1 || Hs.203717 || || 2335 || hSQ014525 || || hSQ014525 || FN1 || || hHA034647 || 344324	hSQ014525	-1.542	-1.742	0.715	2.98		-1.759	-2.084	-0.772	-0.266	2.448	-3.817	-1.304	-0.793	-1.108	2.273	-0.55	-2.033	1.869	-0.641	-0.548	2.675	2.793		4.17	-3.01	2.048
|| Secreted protein, acidic, cysteine-rich (osteonectin)::secreted protein, acidic, cysteine-rich (osteonectin) || Hs.111779 || || 6678 || hSQ014042 || || hSQ014042 || SPARC || || hHC008811 || 344352	hSQ014042	-1.96	-0.95	0.367	2.062	-2.057	-0.617	-0.502	-0.53	-1.624	1.52	-0.285	-0.042	0.349	-0.076	1.605	1.822	-2.061	0.281	-2.049	0.774	-0.013	1.535	-1.161	3.172	-0.508	0.95
|| Transcribed locus::protein kinase (cAMP-dependent, catalytic) inhibitor beta || Hs.486354 || || 5570 || hSQ000960 || || hSQ000960 || PKIB || || hHC010251 || 344355	hSQ000960	-0.34	0.94	-0.213	2.102	1.193	-0.197	0.108	-0.33	0.146		-0.965	0.678	1.319	1.644	-2.415	0.922	0.209			-1.056	-2.333	0.145		0.242	-2.398	0.6
|| DEAD (Asp-Glu-Ala-Asp) box polypeptide 60::DEAD (Asp-Glu-Ala-Asp) box polypeptide 60 || Hs.591710 || || 55601 || hSQ025135 || || hSQ025135 || DDX60 || || hHC013131 || 344361	hSQ025135	0.785	-2.005	1.182	1.477	1.258	1.088	-0.927	0.175	1.061	-0.475	0.18	-1.167	0.324	-0.201	-0.27	-0.553	1.574		0.856	-2.941	1.682	0.19		-0.013	-2.363	-0.915
|| Sema domain, transmembrane domain (TM), and cytoplasmic domain, (semaphorin) 6A::sema domain, transmembrane domain (TM), and cytoplasmic domain, (semaphorin) 6A || Hs.156967 || || 57556 || hSQ021145 || || hSQ021145 || SEMA6A || || hHC013143 || 344428	hSQ021145		1.108	-2.155	0.25	1.151	1.351	1.246	-1.072	-0.816	0.348	0.883	0.716	-2.183	-0.578	-0.097	-1.04	-1.073	2.249	0.159	0.912	-0.025	-0.457	0.077	0.89	1.49	-3.332
|| Transmembrane protein 38B::transmembrane protein 38B || Hs.411925 || || 55151 || hSQ019244 || || hSQ019244 || TMEM38B || || hHR003147 || 344492	hSQ019244	-0.164	-0.054	-2.047	0.518	1.589	-0.651	2.264	0.386	0.712	-0.974	-2.109	1.364	-0.075	0.96	-0.459	1.408	0.705	0.317	0.307	-0.61	0.193	-0.499	-0.575	-0.352	-0.982	-1.184
|| Early growth response 2 (Krox-20 homolog, Drosophila)::early growth response 2 || Hs.1395 || || 1959 || hSQ000504 || || hSQ000504 || EGR2 || || hHC017547 || 344514	hSQ000504	-0.029			0.683		-0.406	-3.471	-0.019	-0.893		-2.724	-1.481		-0.255	1.706	-2.767		-0.758		1.215	2.408	1.166	1.57	2.363	0.493	1.191
|| UCSC_hg16 || || || || hSQ025124 || || hSQ025124 || ncRNA_HBII-85_groupII_20_5 || || hHO047787 || 344566	hSQ025124	-1.354	2.936	-0.427	-0.962	0.469	1.419	-3.676	-0.464	0.472	-1.474	1.251	-1.576	-0.485	0.23	1.371	-0.942	0.945	2.107	-2.213	-2	0.833	-0.069	1.255	1.078	2.358	-1.074
|| V-akt murine thymoma viral oncogene homolog 3 (protein kinase B, gamma)::v-akt murine thymoma viral oncogene homolog 3 (protein kinase B, gamma) || Hs.498292 || || 10000 || hSQ023394 || || hSQ023394 || AKT3 || || hHR003243 || 344643	hSQ023394	-1.492	-0.182	-0.935	1.1	0.971	0.191	-0.754	0.198	-0.906	0.148	-1.487	0.156	2.117	0.572	0.513	-0.24	-0.663	2.069	-0.151	0.092	0.945	-0.107	-0.863	1.52	-2.25	-0.562
|| immunoglobulin superfamily containing leucine-rich repeat || Hs.513022 || || 3671 || hSQ045387 || || hSQ045387 || ISLR || || hHC017835 || 344969	hSQ045387	0.837			0.779		-0.78	-2.735		2.863		2.132	-1.585	-1.534	-2.279	-0.638	-0.321	-1.724			2.821	1.394	0.832	0.356	0.889	-1.511	0.207
|| Gap junction protein, beta 1, 32kDa::gap junction protein, beta 1, 32kDa || Hs.333303 || || 2705 || hSQ028270 || || hSQ028270 || GJB1 || || hHC019275 || 344971	hSQ028270	2.031	2.081	1.488	-3.557	0.634	1.874	0.269	1.291	-1.163	-0.039	1.386	-0.891	1.3	2.635	1.056	-1.087	2.34		-0.138	-2.955	-0.802	-1.104	-0.42	-2.267	-3.357	-0.609
|| V-myc myelocytomatosis viral related oncogene, neuroblastoma derived (avian)::v-myc myelocytomatosis viral related oncogene, neuroblastoma derived (avian) || Hs.25960 || || 4613 || hSQ020755 || || hSQ020755 || MYCN || || hHC023595 || 344979	hSQ020755	2.615	-0.435	-0.398	-1.873	0.678	0.838	-0.567	1.075	0.281	0.595	-0.03	0.443	-1.696	1.219	-1.7	-1.303	0.654	0.926		-0.081	-2.048	-0.49	-0.276	-0.433	2.347	-0.345
|| immunoglobulin kappa constant || || || 3514 || hSQ015708 || || hSQ015708 || IGKC || || hHO045195 || 345008	hSQ015708	2.725		1.772	1.877		-1.102	-2.517	-2.835	3.071		-0.32	-2.157		0.499	2.36	0.167	-2.516		2.646	-1.511	-0.238	0.02	1.154	-3.063		-0.025
|| RAB25, member RAS oncogene family::RAB25, member RAS oncogene family || Hs.632469 || || 57111 || hSQ010030 || || hSQ010030 || RAB25 || || hHC023607 || 345055	hSQ010030	1.995	0.455	-0.858	0.277	1.948	1.268	1.793	0.195	1.041	0.235	0.45	0.523	-0.496	-1.061	-1.95	1.337	0.534	1.876	-0.414	-3.671	-2.638	-0.36	-1.806	0.797	-2.063	0.585
|| actinin, alpha 3::Human papillomavirus type 11_9627090_258 || || || 89 || hSQ027493 || || hSQ027493 || ACTN3::11 || || hVB043767 || 345088	hSQ027493	-1.207			2.485	-0.554	-0.374	0.571	-0.477	-0.431	3.843	-0.652	0.341	0.722	-0.933	-1.062	-0.545	-0.948	-1.256			2.19			-0.305	-0.755	-0.647
|| Olfactomedin-like 2B::olfactomedin-like 2B || Hs.507515 || || 25903 || hSQ003484 || || hSQ003484 || OLFML2B || || hHC012267 || 345255	hSQ003484	-1.98		1.987	1.462		-2.137	-0.572	-1	-1.114	0.97	-0.715		0.749	0.094	0.705	1.362	-2.691	0.261	2.201	0.044	0.177	0.815	-1.001	1.722	-1.868	0.53
|| Melanoma antigen family A, 10::melanoma antigen family A, 10 || Hs.18048 || || 4109 || hSQ015413 || || hSQ015413 || MAGEA10 || || hHC013707 || 345258	hSQ015413	-0.651	0.779	-0.074	0.951	1.022	-0.088	-0.823	0.059	1.135	0.909	-3.466	0.517	-2.042	-0.487	1.144	-2.799	0.138	1.1	-0.42	-1.347	-0.514	-1.146	-0.212	1.751	5.161	-0.591
|| Coiled-coil domain containing 80::coiled-coil domain containing 80 || Hs.477128 || || 151887 || hSQ027299 || || hSQ027299 || CCDC80 || || hHC015147 || 345260	hSQ027299	-1.641	-2.011	-0.524	2.871	-1.268	-1.068	-0.703	-0.401	-0.585	1.789	-1.746	-1.753	0.488	0.103	2.224	1.261	-1.582	-0.36	-2.16	0.343	0.426	2.014	0.288	3.581	-0.769	1.179
|| Serine incorporator 2::serine incorporator 2 || Hs.270655 || || 347735 || hSQ037601 || || hSQ037601 || SERINC2 || || hHC022347 || 345272	hSQ037601	-1.787	1.573	-1.01	0.815	0.436	1.836	2.501	-0.807	0.089	2.143	-0.792	1.381	-0.758	-2.493	-1.372	0.575	-0.198	0.414	1.184	-0.693	0.17	-0.872	-1.678	0.455	-2.305	1.193
|| Tudor domain containing 9::tudor domain containing 9 || Hs.21454 || || 122402 || hSQ028208 || || hSQ028208 || TDRD9 || || hHC002199 || 345316	hSQ028208	-0.807	0.283	-0.34	2.585	1.776	-0.134	-2.859	-1.287	2.899	-2.097	-0.222	2.791	0.542	0.347	-0.612	-2.035	-0.108	0.764	0.294	1.707	-1.46	0.188		0.215	-1.895	-0.547
|| Sushi-repeat-containing protein, X-linked 2::sushi-repeat-containing protein, X-linked 2 || Hs.306339 || || 27286 || hSQ006653 || || hSQ006653 || SRPX2 || || hHC012279 || 345327	hSQ006653	-2.157	-0.067	0.23	2.065	-0.314	0.576	-1.339	0.143	-1.511		0.278			-2.103	-0.032	0.085	-1.578	-0.406		0.767	1.64	1.338	-0.168	2.395	-0.645	0.813
|| 3-oxoacid CoA transferase 1::3-oxoacid CoA transferase 1 || Hs.278277 || || 5019 || hSQ004996 || || hSQ004996 || OXCT1 || || hHC010935 || 345473	hSQ004996	-1.482	0.018	-2.195	0.95	1.271	0.401	2.096	-1.582	0.204	-1.192	-1.627	0.456	2.537	0.342	0.253	0.48	0.747	-0.761	0.739	0.062	-0.835	-0.107	-0.273	0.46	0.43	-1.402
|| Secretogranin II (chromogranin C)::secretogranin II (chromogranin C) || Hs.516726 || || 7857 || hSQ033920 || || hSQ033920 || SCG2 || || hHC012459 || 345539	hSQ033920	-1.485	-3.895	2.282	0.897		-0.052	-1.227	0.245	-0.959		0.66	0.693	-1.116	0.909	1.18	3.807	-0.816	0.446		-2.091	1.612	-0.44		3.217	-4.993	1.115
|| Zinc finger E-box binding homeobox 2::zinc finger E-box binding homeobox 2 || Hs.34871 || || 9839 || hSQ032396 || || hSQ032396 || ZEB2 || || hHR029739 || 345570	hSQ032396	-0.818	-0.098	-0.371	2.024	-0.395	-0.085	-0.83	-0.098	-0.402	0.752	-0.453	-0.68	-0.769	0.786	0.977	0.474	-1.499	-0.637	0.463	-0.314	1.029	0.597	0.191	2.034	-2.116	0.232
|| hypothetical LOC401510 || Hs.567053 || || 401510::653444 || hSQ035958 || || hSQ035958 || LOC401510::XM_376843 || || hHR031191 || 345634	hSQ035958	-0.193	-0.703		-0.851	1.35	-0.19	-2.165	-0.193	-0.427		0.052	-0.805		0.071		-2.341	2.546	3.668		1.081	-0.476	-0.298	-0.324	-0.201	0.409
|| RAS protein activator like 1 (GAP1 like)::RAS protein activator like 1 (GAP1 like) || Hs.528693 || || 8437 || hSQ041509 || || hSQ041509 || RASAL1 || || hHA032631 || 345639	hSQ041509	-0.433		3.674	-2.501	-0.44	0.14	-3.125		-1.687		-0.868	0.975	1.686	0.701	0.802	0.289	-0.154	2.328		-0.349	-0.766	-1.348	0.186	1.099	-0.411	0.197
|| Tetraspanin 7::tetraspanin 7 || Hs.441664 || || 7102 || hSQ021535 || || hSQ021535 || TSPAN7 || || hHC005367 || 345740	hSQ021535	1.217	-0.073	-1.976	-0.691	0.3	-0.54	0.915	-0.013	0.323	-1.873	1.212	2.885	-1.214	-1.209	-0.118	-2.251	1.006	0.618	-2.542	0.461	-2.116	0.662	4.526	0.859	-1.501	1.127
|| Cytidine monophosphate-N-acetylneuraminic acid hydroxylase (CMP-N-acetylneuraminate monooxygenase) pseudogene::cytidine monophosphate-N-acetylneuraminic acid hydroxylase (CMP-N-acetylneuraminate monooxygenase) pseudogene || Hs.484918 || || 8418 || hSQ014143 || || hSQ014143 || CMAH || || hHA035607 || 345791	hSQ014143	-1.965	0.275		1.617	-0.622	-0.202	-2.817	-1.235	-0.549	0.775	-2.11	1.063		-0.081	1.42	-0.783	-0.366	1.316		-1.431	0.632	0.56	-1.166	2.217	-0.513	3.955
|| Microfibrillar-associated protein 2::microfibrillar-associated protein 2 || Hs.389137 || || 4237 || hSQ015218 || || hSQ015218 || MFAP2 || || hHA032811 || 345852	hSQ015218	-2.304	-0.744	0.463	1.648	-0.711	-1.211	1.434	-1.244	-0.848	2.146	-0.679	-1.316	0.405	-1.32	0.501	0.278	-3.355	1.227	-1.833	1.94	0.983	1.201	-0.795	2.208	1.188	0.736
|| AA987505_Exon1_272 || || || || hSQ007957 || || hSQ007957 || EST_AA987505 || || hHE042891 || 345864	hSQ007957	-0.645	-0.265	-0.688	0.267	-2.542	-0.852	-0.067	-0.535	1.481	-0.055	-2.36	-0.747	2.104	0.779	0.94	1.687	-1.746	-1.914	1.936	0.909	1.392	-0.11	0.054	1.217	-0.753	0.505
|| Alkaline phosphatase, liver/bone/kidney::alkaline phosphatase, liver/bone/kidney || Hs.75431 || || 249 || hSQ043727 || || hSQ043727 || ALPL || || hHC024183 || 345897	hSQ043727	0.998	-1.472		-2.73		0.581	1.836	-0.132			0.443	0.626		-2.028	-1.297	-1.24	-0.403			2.352	-0.135	0.893	-0.433	-0.09	1.69	0.538
|| BCR/TCR^IGHV1/OR15-1||ORF||Z29631||1||Immunoglobulin_81 || || || 388077 || hSQ009607 || || hSQ009607 || BCR/TCR_IGHV1/OR15-1::XM_370834 || || hHR029943::hHO045106 || 345907	hSQ009607	3.088		-1.295	2.98	-2.589	-0.629	-1.914	-2.852	3.414	0.618	-2.277	-2.744		2.372	3.403	1.15	-1.743	-2.301	3.399	-0.308	1.235	1.503	2.857	-3.31	-3.95	-0.102
|| Fermitin family homolog 1 (Drosophila)::fermitin family homolog 1 (Drosophila) || Hs.472054 || || 55612 || hSQ029642 || || hSQ029642 || FERMT1 || || hHR011319 || 346002	hSQ029642	-1.244			0.358	1.319	0.139	2.294	0.556	-0.448		-1.339	-0.716	-0.305	-1		-1.312	1.235	0.797		0.82	2.403	-2.189	-2.665	0.458	0.838
|| Phytanoyl-CoA 2-hydroxylase interacting protein-like::phytanoyl-CoA 2-hydroxylase interacting protein-like || Hs.499704 || || 84457 || hSQ014129 || || hSQ014129 || PHYHIPL || || hHR002775 || 346131	hSQ014129	-1.197	-0.157		-0.245	0.996	0.796	-1.149	0.723	0.579		-1.122	0.241	2.192	0.107	0.868	-1.645	2.632	0.824		-0.393	1.18	-2.222		-1.315	0.235	-1.917
|| engulfment and cell motility 1::Engulfment and cell motility 1 || Hs.656638 || || 9844 || hSQ011560 || || hSQ011560 || ELMO1 || || hHA040299 || 346254	hSQ011560	1.437	-0.633	2.344	0.669	0.68	-0.46	-1.705	0.717	-1.057	-0.223	-0.698	0.095	-0.774	1.201	0.562	-0.691	-0.264	-1.342	2.998	-1.209	0.374	-0.038	-0.184	0.659	-2.131	-0.333
|| ABI family, member 3 (NESH) binding protein::ABI family, member 3 (NESH) binding protein || Hs.477015 || || 25890 || hSQ014321 || || hSQ014321 || ABI3BP || || hHC002871 || 346267	hSQ014321				0.868	2.939	0.119	-2.946	-0.724	2.752		-2.409	0.784	3.055	-0.45	-0.039	-2.212	-0.065	-2.803		-0.23	-0.177	-0.929	0.525	0.288	2.248	-0.584
|| Plastin 3 (T isoform)::plastin 3 (T isoform) || Hs.496622 || || 5358 || hSQ027725 || || hSQ027725 || PLS3 || || hHC004311 || 346268	hSQ027725	-2.634	-0.254	0.133	2.078	-0.451	1.889	-0.246	-1.144	-0.838	0.726	-0.739	-0.816	0.005	0.34	0.711	1.498	0.025	-0.103	0.127	-0.66	0.903	0.101	-1.465	2.358	-1.222	-0.314
|| Transcribed locus::chromosome 8 open reading frame 6::Chromosome 8 open reading frame 6 || Hs.125914::Hs.662841 || || 203081 || hSQ018071 || || hSQ018071 || C8orf6 || || hHR011511 || 346281	hSQ018071				1.334	0.695	0.695	-3.88	0.762	-2.022		-0.433	-0.98	0.141	0.396	1.937	-1.586		0.103		0.756	2.209	-1.063	-0.299	0.784	0.454
|| Colony stimulating factor 2 receptor, beta, low-affinity (granulocyte-macrophage)::colony stimulating factor 2 receptor, beta, low-affinity (granulocyte-macrophage) || Hs.592192 || || 1439 || hSQ030415 || || hSQ030415 || CSF2RB || || hHC021651 || 346375	hSQ030415	-0.162		-0.185	1.79	-1.789	0.481	-1.514	-1.752	0.094	1.938	-0.317	-0.474		1.392	2.073	0.31	-2.783	-0.281	1.729	-1.438	1.325	0.423	0.477	1.2	-2.66	0.128
|| Nephronectin::nephronectin || Hs.518921 || || 255743 || hSQ040837 || || hSQ040837 || NPNT || || hHC005907 || 346486	hSQ040837	-2.099	-2.419	0.088	1.663	0.124	-0.346	0.469	-1.499	-0.213	0.741	-0.794	-1.781	-0.23	-0.695	0.006	-1.407	-1.03	1.652		0.565		0.746		2.763	3.493	0.201
|| Claudin 16 || Hs.251391 || || 10686 || hSQ044536 || || hSQ044536 || CLDN16 || || hHC001599 || 346546	hSQ044536	0.428	0.228	-2.895	-3	-1.169	0.071			-0.896		3.143	-1.464	-0.093	2.592		0.8	2.127	-2.301	3.379	-1.178	-0.785	-0.327	-0.663	1.36	-0.43	1.078
|| G protein-coupled receptor 56::G protein-coupled receptor 56 || Hs.513633 || || 9289 || hSQ021202 || || hSQ021202 || GPR56 || || hHA040479 || 346603	hSQ021202	-0.174	2.606	-0.337	0.148	0.489	-1.011	-0.166	-1.134	1.082	2.106	1.481	-2.036	-0.255	-0.54		-1.802	-0.625	0.897			0.593	-0.279		-1.012		-0.024
|| Fraser syndrome 1::Fraser syndrome 1 || Hs.369448 || || 80144 || hSQ013429 || || hSQ013429 || FRAS1 || || hHA039123 || 346668	hSQ013429	-2.477	-1.637	-1.11	-0.095	-0.114	0.746	3.261	-0.517	-1.181	0.743	0.908	0.831	-2.308	-1.723	0.568	-0.735	-0.238	1.564		1.097	-2.19	1.378	1.032	0.905	0.805	0.493
|| || || || || hSQ008528 || || hSQ008528 || || || hHO047775::hHO047778 || 346752	hSQ008528	-1.233	2.577	-0.246	-0.761	0.77	1.32	-3.765	-0.023	0.423	-0.983	1.192	-1.565	-0.214	-0.259	1.142	-1.281	0.486	1.758	-2.282	-1.719	1.534	-0.018	1.186	0.819	2.079	-0.943
|| Kallikrein-related peptidase 10::kallikrein-related peptidase 10 || Hs.275464 || || 5655 || hSQ006891 || || hSQ006891 || KLK10 || || hHA040659 || 346807	hSQ006891	1.976	-0.404	3.353	1.828		-0.261		-0.454		1.256	1.061	-2.136	-2.245	-2.3	-1.549	-0.072	-1.865			-0.16	2.623		2.095	1.718	-3.642	-0.814
|| Synaptotagmin-like 2::synaptotagmin-like 2 || Hs.369520 || || 54843 || hSQ001365 || || hSQ001365 || SYTL2 || || hHC003411 || 347044	hSQ001365	-1.044	-0.924	0.173	1.688	0.159	-0.201	-0.936	-0.134	-1.488	1.376	-0.959	-0.546	0.695	-0.41	0.371	0.758	-1.785	2.247	-1.593	0.47	2.183	0.551	-1.275	2.308	-1.832	0.156
|| Estrogen receptor 1::estrogen receptor 1 || Hs.208124 || || 2099 || hSQ033898 || || hSQ033898 || ESR1 || || hHR006291 || 347049	hSQ033898	0.283	0.073	1.16	-1.355	0.596	1.126	1.151	-0.387	1.219	-0.307	0.668	0.551	1.342	2.187	0.048	-0.245	0.962	-5.846	-1.586	0.507	-2.3	0.708	-0.878	0.365	0.105	-0.157
|| Zinc finger protein 521::zinc finger protein 521 || Hs.116935 || || 25925 || hSQ005881 || || hSQ005881 || ZNF521 || || hHC004863 || 347116	hSQ005881	-1.796	0.094	-0.919	0.806	-0.103	0.167	0.982	-0.076	-2.64		-1.321	2.912	2.303	-2.892	-3.321	0.976	1.963	0.805		1.988	-0.159	-0.291	-2.157	0.656	4.116	-2.096
|| Chemokine (C-C motif) ligand 20::chemokine (C-C motif) ligand 20 || Hs.75498 || || 6364 || hSQ016952 || || hSQ016952 || CCL20 || || hHC010623 || 347126	hSQ016952	0.243	1.103	-0.64	-0.915	-2.304	2.926	-0.709	2.433	3.599	0.863	0.038	-1.599	-0.778	0.757	0.288	-1.275	-1.818	-3.076	-0.806	-1.373	-0.91	-0.622	1.322	-0.745	-0.545	4.533
|| immunoglobulin kappa constant || || || 3514 || hSQ007004 || || hSQ007004 || IGKC || || hHO045183 || 347184	hSQ007004	2.809			1.611	-2.378	-1.038	-3.243	-2.581	2.875	1.799	1.344	-2.683		0.483	1.994	0.921	-1.912	-1.27	2.44	-0.447	0.546	1.574	0.798	-3.559		-0.091
|| Homeobox B2::homeobox B2 || Hs.514289 || || 3212 || hSQ004302 || || hSQ004302 || HOXB2 || || hHC020787 || 347219	hSQ004302	0.433	0.063	-0.45	-0.605	-0.844	1.216	1.161	-2.147	-0.361	1.083	1.748	0.701	0.962	0.847	-1.742	1.765	-0.058	2.104	0.674	-1.163	0.04	1.128	-1.438	0.235	-4.805	-0.557
|| Epoxide hydrolase 1, microsomal (xenobiotic)::epoxide hydrolase 1, microsomal (xenobiotic) || Hs.89649 || || 2052 || hSQ043373 || || hSQ043373 || EPHX1 || || hHC023667 || 347223	hSQ043373	0.157	1.307	-2.196	-1.061	0.9	1.83	0.495	0.067	-0.997	-0.773	0.082	-1.275	2.116	1.111	-0.448	2.009	1.366	-1.142	1.408	-0.999	-1.096	-0.778	-0.514	-0.111	-1.591	0.137
|| Melanoma antigen family C, 1::melanoma antigen family C, 1 || Hs.132194 || || 9947 || hSQ028675 || || hSQ028675 || MAGEC1 || || hHC009279 || 347273	hSQ028675	0.061	-0.089	0.858	-0.587	0.824	0.294		1.611	0.387	-0.649	-0.774	1.259	0.58	-0.345	2.366	-0.947		-0.588			-1.032	-2.254	1.13	-0.517	-2.097	0.501
|| hypothetical protein MGC12982 || Hs.127762 || || 84793 || hSQ014794 || || hSQ014794 || MGC12982 || || hHR016563 || 347354	hSQ014794	-3.389		-0.852	2.143	2.694	-1.206	1.279		1.787	0.701	-1.224	1.159	0.91	-0.215	1.846	-0.467	-1.51	-0.978		-0.335	0.648	-1.914	-0.66	-0.667	-1.557	1.801
|| Major histocompatibility complex, class I, B::major histocompatibility complex, class I, B || Hs.77961 || || 3106 || hSQ020911 || || hSQ020911 || HLA-B || || hHC028095 || 347448	hSQ020911	1.095	0.305	-0.128	1.687	1.078	0.878	-1.477	-0.305	1.441	0.115	-0.28	-0.937	-0.396	0.619	1.52	0.677	1.034	-2.094	1.316	-2.711	-0.848	-0.28	0.644	0.797	-4.133	0.375
|| Lymphocyte cytosolic protein 1 (L-plastin)::lymphocyte cytosolic protein 1 (L-plastin) || Hs.381099 || || 3936 || hSQ025612 || || hSQ025612 || LCP1 || || hHR012339 || 347492	hSQ025612	-0.071	-0.571	-0.014	2.161	-0.158	-0.078	-2.053	-0.281	1.295	0.879	0.164	-0.933	-0.712	0.363	0.834	0.271	-0.282	-2.22		0.363	0.096	0.254	0.028	0.581	0.321	-0.231
|| Snail homolog 2 (Drosophila)::snail homolog 2 (Drosophila) || Hs.360174 || || 6591 || hSQ003808 || || hSQ003808 || SNAI2 || || hHC013791 || 347567	hSQ003808	-2.317	-1.347	1.04	1.945	-1.504	-0.404	0.481	0.293	-1.311	1.643	-0.562	-0.279	-0.698	-0.753	0.608	1.615	-2.568	-0.156	0.294	0.107	1.16	1.208	-0.458	2.745	-1.575	0.793
|| Endothelial differentiation, lysophosphatidic acid G-protein-coupled receptor, 7 || Hs.674915 || || 23566 || hSQ037128 || || hSQ037128 || EDG7::LPAR3 || || hHC016671 || 347570	hSQ037128	0.677	-0.263	-0.126	-2.191	1.55	0.02	0.425	0.257	-0.847		-0.088	2.335	-1.604	1.541	0.042	-2.871	1.546		0.908	0.551	-1.106	0.562	-0.914	-1.111	1.429	-0.713
|| Cytochrome P450, family 4, subfamily F, polypeptide 11::cytochrome P450, family 4, subfamily F, polypeptide 11 || Hs.187393 || || 57834 || hSQ044850 || || hSQ044850 || CYP4F11 || || hHC011007 || 347697	hSQ044850	2.213	0.623	0.13		1.796	-3.934	-2.019	-0.127	1.009		1.028		-0.088	1.577		-0.315	-0.578				0.18	-0.502	0.722	-1.505	-1.875	1.663
|| EMI domain containing 1::EMI domain containing 1 || Hs.289106 || || 129080 || hSQ037884 || || hSQ037884 || EMID1 || || hHC019647 || 347710	hSQ037884	-0.559	2.511	0.038	-3.037	-1.186	-0.536	1.589	-1.809	1.227	1.571	0.876	0.269	0.16	0.735		-2.067	-1.1	0.462	1.292	1.445	-1.372	0.046	1.58	-1.687	0.033	-0.489
|| hypothetical protein FLJ35848 || Hs.349758 || || 284071 || hSQ002887 || || hSQ002887 || FLJ35848 || || hHR003891 || 347752	hSQ002887			0.649		0.655	-2.685	3.22	-3.288	2.558		-1.323	-0.22	1.851	0.566	0.037	-3.906	1.061			1.336	1.369	2.897	0.041	0.274	-5.046	-0.048
|| Cordon-bleu homolog (mouse)::cordon-bleu homolog (mouse) || Hs.99141 || || 23242 || hSQ044748 || || hSQ044748 || COBL || || hHC008211 || 347764	hSQ044748	2.245	1.375	-2.078	0.037	0.048	0.258	1.433	0.675	-0.279	0.585	-0.5	0.763	1.054	-0.001	0.34	1.657	0.904	-2.484	0.886	-0.971	-1.108	-1.36	-1.946	-0.433	-0.833	-0.275
|| Interleukin 8::interleukin 8 || Hs.624 || || 3576 || hSQ028189 || || hSQ028189 || IL8 || || hHC006783 || 347844	hSQ028189	1.155	1.545	-0.298	0.077	1.508	-0.492	1.513	-1.005	0.691	0.215	-0.49	-0.647	-0.506	0.009	1.11	-1.263	-3.766	-2.454	1.606	0.249	2.492	-1.05	-0.686	1.107	-2.423	1.805
|| Metallothionein 1E::metallothionein 1L (gene/pseudogene)::Metallothionein 1L (gene/pseudogene) || Hs.534330::Hs.647358 || || 4500 || hSQ018735 || || hSQ018735 || MT1L || || hHR025587 || 347951	hSQ018735	-2.243	0.137	1.994	1.389	0.95	-0.28	1.545	0.507	0.843	0.047	-1.458	1.355	1.916	-1.219	-1.608	-1.041	0.116	-2.752	0.728	-0.389	1.014	-0.898	-2.224	0.659	0.019	0.887
|| Chromosome 21 open reading frame 90::chromosome 21 open reading frame 90 || Hs.592163 || || 114043 || hSQ041168 || || hSQ041168 || C21orf90 || || hHC024159 || 348019	hSQ041168	0.178	0.238	1.365	-0.04	-0.009	-0.429	-2.844	0.238	-1.186	1.628	-0.667	1.146	-2.143	-0.008	1.113	-0.84	-0.623	-1.391		0.512	-0.125	2.063	0.197	0.62	1.38	-0.372
|| Prostaglandin E synthase::prostaglandin E synthase || Hs.146688 || || 9536 || hSQ004146 || || hSQ004146 || PTGES || || hHC014163 || 348071	hSQ004146	-0.112		0.945	1.11	2.021	-1.309	-1.244	-0.082	1.504	1.728	0.113	1.266		-2.848	0.103	-0.47	-1.503	0.129		-0.488	1.805	-0.337		0.1	-3.71	1.278
|| Amylase, alpha 2B (pancreatic)::amylase, alpha 2A (pancreatic)::Amylase, alpha 2A (pancreatic) || Hs.484588::Hs.654437 || || 279 || hSQ012881 || || hSQ012881 || AMY2A || || hHR028563 || 348102	hSQ012881	0.313	1.483	2.19	-0.715	-0.194	0.366	-3.569	0.473	-0.591		1.318	2.311	-1.428	-0.623	1.668	-1.965	2.022	1.284		-1.023	-0.43	0.058	-0.328	0.865	-0.425	-3.057
|| DEP domain containing 2 || Hs.591867 || || 80243 || hSQ038415 || || hSQ038415 || DEPDC2 || || hHA037299 || 348246	hSQ038415	-1.143	0.967	-0.006	-0.261	-0.37	2.47	-1.435	-1.773	-2.467	-0.083	0.532	0.605		-0.579	0.712	-0.061	0.036	-0.572	3.498	1.471	2.494	-0.608	-1.444	-0.611	-0.561	-0.823
|| kelch-like 6 (Drosophila)::Kelch-like 6 (Drosophila) || Hs.659147 || || 89857 || hSQ023133 || || hSQ023133 || KLHL6 || || hHC015711 || 348291	hSQ023133	0.928	0.538	-2.665	2.03		-0.009	-1.774	-1.372	0.204		-1.127	0.736		1.692	1.993	0.88	-1.313	-2.121	0.009	-0.888		0.513	1.257	0.32	-0.43	0.598
|| Wingless-type MMTV integration site family, member 10A::wingless-type MMTV integration site family, member 10A || Hs.121540 || || 80326 || hSQ034648 || || hSQ034648 || WNT10A || || hHC020031 || 348298	hSQ034648	1.826			0.758	1.379	-1.561	-4.646	0.956	2.932	2.106	2.301	-3.216	-0.965	-2.42		-0.022	-2.285	-0.993		0.35		1.241	2.145	1.238	-0.612	-0.514
|| Chromosome 1 open reading frame 59::chromosome 1 open reading frame 59 || Hs.7962 || || 113802 || hSQ027961 || || hSQ027961 || C1orf59 || || hHC010035 || 348347	hSQ027961	-2.428	0.892	0.139	0.184	1.145	0.105	-3.5	-2.348	-0.752	0.612	-0.553	1.48	0.741	0.906	1.427	0.424	0.281	-2.617	-0.177	0.716	-0.441	1.007	0.181	1.064	0.864	0.652
|| Thrombospondin 2::thrombospondin 2 || Hs.371147 || || 7058 || hSQ045205 || || hSQ045205 || THBS2 || || hHC005727 || 348414	hSQ045205	-1.285	-1.195	0.692	3.267	-2.932	-1.372	-1.807	-0.775	-0.429	2.655	-1.51	-1.947	0.304	-1.121	2.14	1.087	-2.816	1.276	-2.494	0.179	1.842	2.48	-0.366	4.427	-2.403	2.115
|| Monooxygenase, DBH-like 1::monooxygenase, DBH-like 1 || Hs.6909 || || 26002 || hSQ002453 || || hSQ002453 || MOXD1 || || hHC008607 || 348418	hSQ002453	-1.26	-0.06	-1.263	0.702	0.173	-1.647	0.258	-1.88	-0.364	0.55	-1.385	0.068	0.139	-1.676	1.085	0.062	-1.411	4.951	-0.849	-0.466	-0.303	1.325	0.609	3.212	-2.348	1.79
|| LOC440312 || || || 440312 || hSQ009335 || || hSQ009335 || LOC440312 || || hHR002919 || 348538	hSQ009335	-1.993	1.207		1.549		0.3	-1.145	1.357	-0.747		0.872	0.305	2.436	-1.379	-1.028	-4.201	-1.134	0.068		0.631	2.174	1.672	-0.274	0.079	-0.771	0.027
|| Leucine rich repeat neuronal 1::leucine rich repeat neuronal 1 || Hs.163244 || || 57633 || hSQ027571 || || hSQ027571 || LRRN1 || || hHC004359 || 348541	hSQ027571	-2.786	1.044	-0.109	1.676	0.827	-1.503	-0.438	-0.946	0.65	0.614	-0.071	-0.538	2.143	0.058	-0.911	-0.524	-0.597	2.395	-2.255	1.658	-0.559	0.329	-0.957	1.036	0.616	-0.846
|| MAS-related GPR, member X3 || Hs.380177 || || 117195 || hSQ029310 || || hSQ029310 || MRGPRX3 || || hHR027399 || 348579	hSQ029310	-0.417			-1.965	0.386	-1.024		0.473	-0.661		-1.572	1.901	1.912	-0.933	1.748	1.815	1.162	-2.746			-0.29	-2.582	-0.568	2.415	-1.245	2.183
|| Matrix-remodelling associated 5::matrix-remodelling associated 5 || Hs.369422 || || 25878 || hSQ032619 || || hSQ032619 || MXRA5 || || hHC027483 || 348645	hSQ032619	0.98	-0.91	0.237	2.052	0.273	-1.177	-2.522	-1.05	-1.994	1.2	0.015	0.038	-0.191	-0.876	0.525	0.292	0.979	-1.129		-0.556	-0.013	0.955	-0.051	2.572	-0.018	0.37
|| Transcribed locus, strongly similar to XP_001713658.1 PREDICTED: hypothetical protein [Homo sapiens]::homogentisate 1,2-dioxygenase (homogentisate oxidase) || Hs.368254 || || 3081 || hSQ003169 || || hSQ003169 || HGD || || hHR003099 || 348755	hSQ003169	-0.496	4.544	-0.769	-0.944	2.967	1.177	-1.668	-2.656	-0.87	-0.536	-0.461	1.492	0.823	-0.742	0.359	0.036	0.693	1.675	2.985	-1.772	3.311	-3.611	-0.717	-1.184	-3.564	-0.066
|| Melanophilin::melanophilin || Hs.102406 || || 79083 || hSQ028084 || || hSQ028084 || MLPH || || hHC010299 || 348765	hSQ028084	2.114	2.654	0.471	-0.054	1.567	2.417	-0.018	0.224	-1.42	0.084	1.419	-1.028	0.283	-2.552	0.839	0.816	1.803	0.305	-0.015	-1.692	0.351	-2.121	-2.337	-0.614	-3.484	-0.016
|| Immunoglobulin J polypeptide, linker protein for immunoglobulin alpha and mu polypeptides::immunoglobulin J polypeptide, linker protein for immunoglobulin alpha and mu polypeptides::Immunoglobulin J polypeptide, linker protein for immunoglobulin alpha and mu polypeptides || Hs.643431::Hs.651109::Hs.700610 || || 3512 || hSQ032516 || || hSQ032516 || IGJ || || hHC020379 || 348780	hSQ032516	2.072	-0.888	-1.521	3.924	-1.015	-0.015	-2.71	-2.808	1.228	-0.618	-1.543	-1.11	-1.619	1.846	4.567	3.964	-1.429	-2.757	1.813	-1.774	0.579	0.357	3.211	-0.516	-3.726	0.482
|| Synaptotagmin-like 2::synaptotagmin-like 2 || Hs.369520 || || 54843 || hSQ030498 || || hSQ030498 || SYTL2 || || hHA036219 || 348806	hSQ030498	-1.154	-0.014	0.843	1.538	-0.451	-0.221	-1.436	-0.384	-1.338	2.116	-1.209	-0.826	0.005	-1.36	0.671	0.308	-2.835	2.027		0.03	2.193	0.951	-0.405	2.748	-2.372	0.576
|| Prader-Willi/Angelman syndrome-5 || || || 8123 || hSQ000718 || || hSQ000718 || PAR5 || || hHO047739 || 348820	hSQ000718	-1.106	2.614	-0.109	-0.964	0.637	0.897	-3.708	0.114	0.42	-1.226	0.879	-2.028	-0.027	0.158	0.589	-1.164	-0.237	2.135		-1.282	0.531	-0.101	1.093	0.556	1.696	-0.366
|| Guanine deaminase::guanine deaminase || Hs.494163 || || 9615 || hSQ005343 || || hSQ005343 || GDA || || hHC023271 || 348856	hSQ005343	0.242	-0.638		0.204	-0.405	-0.405	-1.91	0.082	-0.762	-0.678	-0.023	0.36	-0.069	0.146	0.137	-1.106	-1.679	2.963	2.253	-0.034	5.119	-0.623	-0.789	-1.316	-1.496	0.432
|| Homeobox B9::homeobox B9 || Hs.463350 || || 3219 || hSQ031190 || || hSQ031190 || HOXB9 || || hHC026247 || 349003	hSQ031190	-0.863	0.557	-2.446			-0.78	0.015	-0.523	-0.327		-0.138	0.195	0.786	-0.089	-0.648	-0.181	-1.494	5.798		0.241	2.314	-0.988	-0.714	-0.881	-0.701	0.867
|| Chromosome 21 open reading frame 81 || Hs.364456 || || 114035 || hSQ010070 || || hSQ010070 || C21orf81::ANKRD20A1 || || hHR027687 || 349004	hSQ010070	-1.142	-0.162	-0.125	-0.1	1.051	-0.679	0.146	-1.232	-0.456	0.308	0.503	0.626	0.607	-0.498	-0.207	-0.53	0.077	1.119	-2.321	0.732	2.275	-0.717	-0.483	-1.07	2.08	0.188
|| interleukin 12 receptor, beta 1::Interleukin 12 receptor, beta 1 || Hs.567294 || || 3594 || hSQ044346 || || hSQ044346 || IL12RB1 || || hHA039207 || 349019	hSQ044346	-0.905	0.975		4.317		-0.392	-0.847	-0.265	-0.109		-0.94	-0.777	-0.066	0.009	-0.16	-0.553	-2.596			-0.971	3.762			1.337	-1.453	-0.365
|| ADAM metallopeptidase with thrombospondin type 1 motif, 3::ADAM metallopeptidase with thrombospondin type 1 motif, 3 || Hs.590919 || || 9508 || hSQ020661 || || hSQ020661 || ADAMTS3 || || hHC006183 || 349113	hSQ020661	-2.238					1.225	-1.52	-0.848	-0.072	-3.118	-0.363	-0.41	2.531	1.976	-1.263	-1.296	-0.069	1.193		1.546	0.519	-0.353	1.311	-0.146	1.544	-0.148
|| Chromosome 21 open reading frame 63::chromosome 21 open reading frame 63 || Hs.208358 || || 59271 || hSQ037514 || || hSQ037514 || C21orf63 || || hHC007623 || 349115	hSQ037514	0.715	0.045	1.312	-0.243	0.508	0.448	-1.397	0.765	1.851	0.085	-0.55	-0.247	0.934	1.239	-0.25	2.527	0.774	-3.174	1.306	-1.311	-1.658	-1.01	-0.336	-0.553	-2.023	0.245
|| similar to CG15920-PB, isoform B || || || 132969 || hSQ043995 || || hSQ043995 || LOC132969 || || hHR014823 || 349130	hSQ043995			0.316	0.471	2.422	3.272	-0.243	0.159	-0.025		-0.756	0.127	0.938	1.033	1.354	-2.179	-2.802	-2.56	1.91	1.053	-0.874	1.994	-1.782	0.051	-3.639	-0.251
|| Cytochrome b-245, beta polypeptide::cytochrome b-245, beta polypeptide || Hs.292356 || || 1536 || hSQ042847 || || hSQ042847 || CYBB || || hHC006267 || 349185	hSQ042847	-0.002	-0.542	0.175	1.44	0.821	0.061	-2.044	-0.892	-0.016	1.148	0.613	-0.984	-0.343	1.902	1.463	0.34	-0.743	-2.751	1.799	-0.988	0.835	0.433	0.247	0.72	-2.84	0.138
|| Major histocompatibility complex, class II, DQ alpha 1::major histocompatibility complex, class II, DQ alpha 1 || Hs.387679 || || 3117 || hSQ023269 || || hSQ023269 || HLA-DQA1 || || hHC014907 || 349196	hSQ023269	1.363	0.943	0.21	0.155	0.326	0.116	-3.149	0.213	3.099				-0.738	0.317	0.688	-2.135	1.242		0.694	-0.923	3.26		-0.228	-0.045	-4.295	-1.107
|| Mucin 16, cell surface associated || Hs.432676 || || 94025 || hSQ004334 || || hSQ004334 || MUC16 || || hHC022119 || 349270	hSQ004334	2.107	0.917	1.044	-0.511	-0.48	0.3	-4.885	0.127	-1.207	0.857	2.672	1.945	-2.614	-0.549	-0.128	1.739	0.906	-4.312	0.298	0.201	-0.096	1.662	2.076	-0.901	-0.411	-0.763
|| BCR/TCR^IGHV4-30-4||F||Z14238||6||Immunoglobulin_96 || || || || hSQ025318 || || hSQ025318 || BCR/TCR_IGHV4-30-4 || || hHO045159 || 349300	hSQ025318	3.749	-4.301	1.106	4.171	-1.918	-0.628	-3.863	-2.641	3.295	1.169	-0.756	-1.713		3.103	3.354	2.151	-1.222	-3	3.5	-2.867	1.276	1.444	2.768	-3.389	-4.969	0.179
|| CD200 molecule::CD200 molecule || Hs.79015 || || 4345 || hSQ007971 || || hSQ007971 || CD200 || || hHC002043 || 349306	hSQ007971	1.065	0.735	-2.178		-0.442	1.338	-2.837	-1.405	-2.169	1.115	0.84	0.533	0.854	-1.411	0.34	-0.133	1.344	-1.154		2.199	0.512	0.96	-1.416	0.497	2.067	-1.265
|| Serpin peptidase inhibitor, clade E (nexin, plasminogen activator inhibitor type 1), member 1::serpin peptidase inhibitor, clade E (nexin, plasminogen activator inhibitor type 1), member 1 || Hs.414795 || || 5054 || hSQ005840 || || hSQ005840 || SERPINE1 || || hHR017883 || 349337	hSQ005840	-0.262	-1.852	0.825	2.9	-2.549	-0.839	-2.274	-0.202	0.324	2.038	-1.757	-1.994	-1.593	-0.578	3.203	-1.25	-2.383	-0.411	-0.481	0.112	1.855	1.923	0.267	4.2	-1.38	2.158
|| Small nuclear ribonucleoprotein polypeptide N::Prader-Willi syndrome chromosome region 1 || Hs.555970::Hs.658578 || || 63968 || hSQ031696 || || hSQ031696 || PWCR1 || || hHR026523 || 349350	hSQ031696	-0.415	2.895	0.042	-1.743	-0.292	1.438	-3.427	-4.125	0.801	-1.605	2.11	-1.197	-0.766	0.359	1.13	-1.373	1.924	1.656		-1.551	0.332	0.35	1.084	0.507	2.657	-0.795
|| BCR/TCR^IGLV1-41||ORF,_281 || || || || hSQ013886 || || hSQ013886 || BCR/TCR_IGLV1-41 || || hHO045243 || 349377	hSQ013886	0.169	-0.741	0.216	7.381	0.292	-1.628	-2.453	-1.631	1.845	1.509	-1.356	-1.323	-1.152	-1.087	4.424	0.851	-1.612	-3.21	0.86	-0.337	-0.894		0.588	-0.019	-1.549	0.849
|| S100 calcium binding protein A14 || Hs.288998 || || 57402 || hSQ024405 || || hSQ024405 || S100A14 || || hHC015015 || 349403	hSQ024405	1.988	0.848	1.875	-0.2	0.941	1.901	-3.284	-0.252	0.114	-0.952	1.463	1.026	-0.433	1.162	-3.047	2.61	1.907	0.079	3.489	-2.018	-9.385	-0.867	1.457	0.29	-1.52	0.818
|| Melanoma antigen family A, 4::melanoma antigen family A, 4 || Hs.37107 || || 4103 || hSQ019782 || || hSQ019782 || MAGEA4 || || hHC029511 || 349572	hSQ019782	-2.745		3.272			-1.942	-2.167	-1.665	1.841		-2.7	-1.617	-1.036	-1.781	2.23	-0.123	1.464	1.736		-1.761			2.304	0.967	3.097	0.625
|| Fraser syndrome 1::Fraser syndrome 1 || Hs.369448 || || 80144 || hSQ025777 || || hSQ025777 || FRAS1 || || hHA035271 || 349580	hSQ025777	-2.494	-1.144	-1.457	0.188	-0.191	0.399	3.194	-0.024	-1.268	-0.284	0.841	0.144	-1.145	-2.97	0.491	-0.782	0.965	0.747		1.09	-0.707	1.301	1.005	0.488	0.978	0.626
|| Oxoglutarate dehydrogenase-like::oxoglutarate dehydrogenase-like || Hs.17860 || || 55753 || hSQ014799 || || hSQ014799 || OGDHL || || hHC013755 || 349627	hSQ014799	0.103	1.483	1.04	-1.555	0.306	0.516	-0.379	-0.447	0.329	-0.177	-0.102	-0.039	-0.568	1.457	0.008	0.155	2.272	-1.016	2.444	-1.283	-4.19	-0.892	0.352	0.255	0.225	-0.297
|| || || || || hSQ040256 || || hSQ040256 || || || hHA034011 || 349791	hSQ040256	1.704	2.144	0.751		0.857	-1.653	-2.118		-0.97		1.779	0.422	0.163		-1.101	-3.044	1.053	-0.115		1.998	-0.959	1.309	1.083	-0.864	-0.694	-1.746
|| Integrin, alpha 7::integrin, alpha 7 || Hs.524484 || || 3679 || hSQ014691 || || hSQ014691 || ITGA7 || || hHC022503 || 349843	hSQ014691	0.868		-0.175	0.6	1.001	1.181	-1.164	0.128	-0.426		-0.547	0.336	1.527	2.122	-1.417	0.05	-0.933	-1.661		1.052	-2.425	0.743	-0.583	-1.35	2.05	-0.972
|| GREB1 protein::growth regulation by estrogen in breast cancer 1 || Hs.467733 || || 9687 || hSQ006466 || || hSQ006466 || GREB1 || || hHA035463 || 349862	hSQ006466	1.014	2.034	-0.829	-2.544	-0.083	3.567	3.382	2.164	-3.08	0.654	1.199	1.132	-1.877	-3.212	-0.351	-0.574	1.373	-1.235	-1.565	0.088	-0.209	0.169	-2.387	-0.234	1.576	-0.166
|| Interferon-induced protein 44-like::interferon-induced protein 44-like || Hs.389724 || || 10964 || hSQ028533 || || hSQ028533 || IFI44L || || hHC002439 || 349948	hSQ028533	-0.629	-0.389	0.908	1.163	0.244	1.954	-1.271	1.071	2.207	-0.239	0.776	-1.541	-0.18	-1.425	-0.464	-0.737	1.27	-3.728	2.152	-1.815	1.358	0.336	0.75	0.823	-2.967	0.381
|| Zinc finger protein, subfamily 1A, 3 (Aiolos) || Hs.444388 || || 22806 || hSQ021645 || || hSQ021645 || ZNFN1A3::IKZF3 || || hHC008199 || 349957	hSQ021645	0.616			1.728		-0.171	-0.096	-0.604	-0.188		-0.869	-1.176	-2.415	0.45	2.171	0.638	-0.845	0.487	1.537	-1.18	0.823	0.641	0.695	0.338	-2.292	-0.284
|| Transcribed locus::ectonucleoside triphosphate diphosphohydrolase 1 || Hs.576612::Hs.655892 || || 953 || hSQ036981 || || hSQ036981 || ENTPD1 || || hHC011079 || 349962	hSQ036981	-0.534		2.523	0.308	-0.831	-1.021	-1.146	-0.074	0.022	0.386	1.151	-0.956	-0.625	0.93	1.251	-1.022	-0.585	-0.643	0.307	0.01	2.513	1.571	-0.365	0.388	-3.272	-0.284
|| Cellular retinoic acid binding protein 2::cellular retinoic acid binding protein 2 || Hs.405662 || || 1382 || hSQ006997 || || hSQ006997 || CRABP2 || || hHC022599 || 349982	hSQ006997	1.241	-3.109	0.958	1.343	-0.886	2.174	-1.901	0.021	0.557	-0.539	0.166	1.669	-1.37	0.865	-0.984	2.943	0.79	-1.968	-0.298	-0.575	-3.162	0.166	1.01	0.153	0.363	0.371
|| angiopoietin-like 2::Angiopoietin-like 2 || Hs.642746::Hs.653262 || || 23452 || hSQ007636 || || hSQ007636 || ANGPTL2 || || hHR015495 || 350114	hSQ007636	-0.564	-1.304	-0.017	2.158	-0.971	-0.811	-0.276	0.126	-0.698	2.016	-0.069	-0.466	0.115	-1.27	-0.119	1.058	-0.895	0.107	-0.253	0.09	-0.427	0.801	0.305	2.028	-1.232	0.576
|| Ubiquitin specific peptidase 18::ubiquitin specific peptidase 18 || Hs.38260 || || 11274 || hSQ026127 || || hSQ026127 || USP18 || || hHC018459 || 350196	hSQ026127	-2.607	-0.107	0.86	-0.315	-0.924	1.716	-1.259	-0.347	1.549		-0.092	-1.419	0.712	-0.163	-0.882	0.095	2.312	-1.036	1.674	0.727	-0.52	0.058	2.232	0.225	-2.395	-0.087
|| ADAM metallopeptidase domain 12::ADAM metallopeptidase domain 12 (meltrin alpha) || Hs.655388 || || 8038 || hSQ028040 || || hSQ028040 || ADAM12 || || hHA034299 || 350212	hSQ028040	-1.44	-1.55	2.237	2.382	-2.127	-2.357	-0.152	0.26	-1.884	2.4	-1.245	-0.992	0.769	0.284	2.505	2.412	-2.741	-0.629	-1.309	-0.606	-0.233	2.705	-1.541	3.682	-3.008	2.18
|| Growth differentiation factor 3::growth differentiation factor 3 || Hs.86232 || || 9573 || hSQ023292 || || hSQ023292 || GDF3 || || hHC008487 || 350405	hSQ023292	0.213	0.763	3.53	-3.525	0.886	-0.184	-1.989	-1.717	-0.641	1.363	-0.072	2.731	1.472	-1.803	-1.022	-0.545	1.342	-1.606	1.374	0.057	0.64	-0.132	-2.798	-0.305	-0.655	2.623
|| Retinoic acid receptor responder (tazarotene induced) 3::retinoic acid receptor responder (tazarotene induced) 3 || Hs.17466 || || 5920 || hSQ021322 || || hSQ021322 || RARRES3 || || hHC012807 || 350412	hSQ021322	1.656	1.306	2.063	0.948	0.269	0.989	-3.506	0.746	0.422	-0.244	1.431	-0.376	0.085	0.86	0.271	2.108	2.535	-3.283	1.447	-2.39	0.053	-1.289	-0.385	-0.802	-5.412	0.496
|| Potassium intermediate/small conductance calcium-activated channel, subfamily N, member 4::potassium intermediate/small conductance calcium-activated channel, subfamily N, member 4 || Hs.10082 || || 3783 || hSQ016077 || || hSQ016077 || KCNN4 || || hHC028731 || 350508	hSQ016077	1.282	2.422	1.059	-0.466	1.105	-0.305	-2.51	-0.838	-0.372		0.377	1.88	-0.589	0.436	-0.073	1.784	-2.749	0.733		-0.394	0.259	-1.133	-0.529	0.774	-2.006	-0.138
|| Endoplasmic reticulum protein 27::endoplasmic reticulum protein 27 || Hs.162143 || || 121506 || hSQ020478 || || hSQ020478 || ERP27 || || hHC011463 || 350548	hSQ020478	2.396	0.826	-0.247	-0.332	-0.071	-0.141	-1.856	-0.544	2.492		0.171	-0.406	-0.425	-0.79	1.221	-0.752	0.885	0.997	1.227	0.54	-2.127	-1.149	-0.935	-0.862	0.578	-0.704
|| Dual specificity phosphatase 4::dual specificity phosphatase 4 || Hs.417962 || || 1846 || hSQ041063 || || hSQ041063 || DUSP4 || || hHA034503 || 350588	hSQ041063	0.884	1.754				-1.913	-2.048	1.624	-0.54		0.569	0.802	-0.267	-1.152	-0.381	0.766	0.643	-1.465			2.891		1.343	-1.064	-3.184	0.744
|| Enoyl Coenzyme A hydratase domain containing 3::enoyl Coenzyme A hydratase domain containing 3 || Hs.22242 || || 79746 || hSQ007329 || || hSQ007329 || ECHDC3 || || hHC007299 || 350775	hSQ007329	-0.634			0.928	-0.161	0.519	1.494	-0.014	-0.238		-1.379	-0.566	0.595	-0.34	0.631	-1.272	1.245	-0.183	2.617	0.09	-5.697	-0.639	0.765	-0.752	0.208	2.786
|| tudor domain containing 12::Tudor domain containing 12 || Hs.130675::Hs.646351 || || 91646 || hSQ018881 || || hSQ018881 || TDRD12 || || hHR002991 || 350844	hSQ018881	-1.198		-1.231	-0.866	1.845	-0.315	-2.12	0.362	0.198	-1.278	-2.023	0.88	0.931	0.226	0.867		2.081	-0.197	3.663	0.046	-0.971	0.607	-0.739	-0.256	0.614	-1.128
|| rhabdomyosarcoma 2 associated transcript (non-protein coding) || || || 196475 || hSQ027928 || || hSQ027928 || RMST || || hHO047631 || 350911	hSQ027928	1.505	1.075		-2.813	-2.062	2.878	-0.507	-2.635	-0.189	2.105		-2.257	3.284	1.369	1.42	-5.223	0.254	0.636		2.639	-7.048	2.01	0.644	-0.443	3.267	0.085
|| Hemoglobin, gamma G::hemoglobin, gamma G || Hs.302145 || || 3048 || hSQ006288 || || hSQ006288 || HBG2 || || hHC031875 || 350961	hSQ006288	-0.354	-0.484	-0.947	0.118	-0.111	-1.301	2.364	0.566	-0.868	-1.044	-0.509	0.694	0.035	0.94	2.321	0.578	-0.055	-1.813	2.367	-0.71	0.873	-0.499	-0.105	0.138	-1.122	-1.074
|| glypican 3::Glypican 3 || Hs.654575::Hs.644108::Hs.699193 || || 2719 || hSQ029110 || || hSQ029110 || GPC3 || || hHC019011 || 351076	hSQ029110	-0.09	-0.68	-0.413	-0.088	-0.797	-1.097	2.548	0.9	-0.254	-2.1	-1.175	0.058	0.019	0.464	0.285	0.012	0.479	2.621	-2.089	0.634	-0.033	-0.015	-0.041	-0.088	2.132	-1.2
|| kelch-like 29 (Drosophila) || || || 114818 || hSQ034171 || || hSQ034171 || KLHL29 || || hHR011823 || 351131	hSQ034171				-0.462		-0.811	0.284	2.256	-0.988		-0.559	0.024	0.385	-1.12		-0.492	0.315	-2.033		0.37	0.943	0.181	-1.415	0.368	2.638	0.116
|| Metallothionein 1F::metallothionein 1J (pseudogene) || Hs.513626 || || 4498 || hSQ044205 || || hSQ044205 || MT1JP || || hHC030543 || 351156	hSQ044205	-1.533		0.824	-0.311	-0.46	-0.75	1.335	4.437	1.713	1.087	-1.638	0.955	2.006	-1.759	-2.168	-0.571	1.826				0.064	-1.398	-2.924	-0.921	-1.191	1.367
|| Collagen, type IX, alpha 1::collagen, type IX, alpha 1 || Hs.590892 || || 1297 || hSQ010543 || || hSQ010543 || COL9A1 || || hHC003267 || 351189	hSQ010543	-0.378	0.642	0.729			-2.635		-1.218	2.858	-0.548	0.987	-2.55	-2.329	-0.424	2.427		-0.339			1.616		0.647	2.801	-2.036	-0.716	0.472
|| Family with sequence similarity 46, member C::family with sequence similarity 46, member C || Hs.356216 || || 54855 || hSQ005401 || || hSQ005401 || FAM46C || || hHC007587 || 351194	hSQ005401	1.076	-0.634	-0.547	2.938	1.419	-0.591	0.204	0.116	0.222	-1.254	0.751	0.314	-1.315	1.54	3.111	0.008	0.325	-2.393	0.917	-0.97	-0.387	-1.059	0.975	-1.532	-2.412	-0.834
|| Sema domain, immunoglobulin domain (Ig), short basic domain, secreted, (semaphorin) 3A::sema domain, immunoglobulin domain (Ig), short basic domain, secreted, (semaphorin) 3A || Hs.252451 || || 10371 || hSQ008896 || || hSQ008896 || SEMA3A || || hHC014799 || 351277	hSQ008896	0.867	1.177	-0.436	0.729	-0.16	0.7	-2.425	2.247	-1.427	0.127	1.342	-0.765	-0.234	-2.389	-0.318	-0.771	-0.024	-0.542		-1.159	-0.446	-0.778	0.696	-0.481	3.329	1.137
|| Colony stimulating factor 1 (macrophage) || Hs.591402 || || 1435 || hSQ038856 || || hSQ038856 || CSF1 || || hHC024879 || 351292	hSQ038856	-0.177	0.093	0.43	-0.565	-0.374	1.176	-1.029	0.143	0.409	-0.337	-0.432	0.011	-0.038	1.467	2.098	0.945	-0.018	-2.306	-0.006	-1.033	-1.51	0.058	0.322	0.365	-1.855	2.153
|| similar to Ig heavy chain V-III region VH26 precursor || Hs.531236 || || 390714 || hSQ045185 || || hSQ045185 || LOC390714 || || hHR029199 || 351300	hSQ045185	3.649		-0.964	3.761	-1.908	-0.158	-2.313	-1.421	2.345	0.369	2.264	-2.993	-4.042	2.163	1.514	2.101	-1.772	-3.35	2.88	-1.637	1.586	1.044	2.928	-2.449	-4.259	0.659
|| Scm-like with four mbt domains 2::Scm-like with four mbt domains 2 || Hs.407983 || || 57713 || hSQ000600 || || hSQ000600 || SFMBT2 || || hHR020655 || 351418	hSQ000600	1.29			1.412		-0.597	-4.862	0.13	1.206	-0.28	0.795	0.048	-0.931	3.374	1.255	0.272	-1.901	-0.189		-0.526	0.307	0.245	0.039	0.092	-2.388	1.2
|| Family with sequence similarity 3, member B::family with sequence similarity 3, member B || Hs.473877 || || 54097 || hSQ043642 || || hSQ043642 || FAM3B || || hHA037935 || 351438	hSQ043642				-0.051	-0.26	0.83	1.315	0.837	0.873	0.427	-0.618		-0.754	2.381		1.289	2.076	-0.802			-3.296	-1.368	-1.204	-0.351	-0.711	-0.613
|| Baculoviral IAP repeat-containing 3::baculoviral IAP repeat-containing 3 || Hs.127799 || || 330 || hSQ020121 || || hSQ020121 || BIRC3 || || hHC004899 || 351462	hSQ020121	0.537	0.417	2.254	1.779	0.29	0.56	-0.375	1.297	1.463	-0.333	-1.768	-1.945	-0.854	0.851	0.642	0.219	-0.174	-2.462	0.288	-2.159	0.624	0.332	0.566	-0.521	-3.291	1.767
|| leucine-rich repeat kinase 1::Leucine-rich repeat kinase 1::FLJ27465 protein || Hs.632168::Hs.407918 || || 79705::374664 || hSQ005890 || || hSQ005890 || LRRK1::FLJ27465 || || hHR016419 || 351481	hSQ005890	0.691	2.171	-0.092	-0.417	-1.656	-0.146	-2.621	0.451	0.247	-0.529	0.596	-0.121	1.77	1.465	0.616	0.223	0.75	-2.628	-0.128	-0.625	-0.572	0.336	0.97	0.533	-1.137	-0.149
|| Fc fragment of IgG binding protein::Fc fragment of IgG binding protein || Hs.111732 || || 8857 || hSQ016825 || || hSQ016825 || FCGBP || || hHC015075 || 351619	hSQ016825	-1.412	1.768	0.005	-1.85	1.031	-0.869	-1.474	0.838	-2.066	1.788	2.483	1.616	-1.103	2.842	0.313	-1.25	-0.893	0.539		0.412	-0.805	0.773	-2.543	0.88	-1.88	0.858
|| Periostin, osteoblast specific factor::periostin, osteoblast specific factor || Hs.136348 || || 10631 || hSQ005270 || || hSQ005270 || POSTN || || hHC005103 || 351809	hSQ005270	-1.31	-3.62	2.307	5.082		-5.377	-3.282	0.84	-2.034	3.79	-3.505	-3.462	1.629	0.944	2.895	3.632	-1.291	-0.279	-0.659	0.044	-0.043	3.355	-2.731	3.382	-3.258	2.96
|| FBJ murine osteosarcoma viral oncogene homolog B::FBJ murine osteosarcoma viral oncogene homolog B || Hs.590958::Hs.699282 || || 2354 || hSQ020980 || || hSQ020980 || FOSB || || hHC015183 || 351830	hSQ020980	-0.326		2.111	0.486	-1.133	-0.633	-3.678	3.164	-2.76	-0.066	-1.721	-1.178	-2.687	0.018	2.299	-2.114	-2.277	-1.805		0.058	2.841	1.739	0.973	3.506	1.086	2.104
|| Carnitine acetyltransferase::carnitine acetyltransferase || Hs.12068 || || 1384 || hSQ041671 || || hSQ041671 || CRAT || || hHC020943 || 351839	hSQ041671	-2.747	0.743	2.1	-0.385	0.216	-0.054	2.401	0.863	0.159	-0.847	0.108	-0.749	0.212	1.247	0.718	1.275	0.272	-0.826	0.084	-1.153	-1.09	0.008	-0.268	0.055	-3.145	0.813
|| engulfment and cell motility 1::Engulfment and cell motility 1 || Hs.656638 || || 9844 || hSQ011145 || || hSQ011145 || ELMO1 || || hHA036783 || 351857	hSQ011145	2.151	-1.299	2.728	0.623	0.594	-0.576	-3.131	1.581	-0.923	-0.629	-0.294	-0.141	-0.97	1.885	1.036	-0.267	0.71	-1.638	0.592	-1.215	0.628	0.326	0.16	0.323	-2.267	0.001
|| Estrogen receptor 1::estrogen receptor 1 || Hs.208124 || || 2099 || hSQ000658 || || hSQ000658 || ESR1 || || hHC022467 || 351905	hSQ000658	0.378	0.868	1.115	-1.67	-0.589	0.231	0.606	0.288	0.884	3.258	0.583	-0.084	0.657	1.602	-0.237	-0.47	0.517	-4.911		0.612	-2.555	0.983	-0.763	-2.37657e-16	-0.65	-0.642
|| Synuclein, gamma (breast cancer-specific protein 1)::synuclein, gamma (breast cancer-specific protein 1) || Hs.349470 || || 6623 || hSQ007303 || || hSQ007303 || SNCG || || hHC025359 || 351976	hSQ007303	-1.073	-0.993	2.404	-0.941	1.26	2.44	-4.705	0.607	-0.007	0.807	-0.078	-1.135	-0.134	2.641	-0.168	1.309	2.186	-1.962	1.838	-0.209	-2.686	-1.858	0.946	-1.461	-0.601	1.577
|| ubiquinol-cytochrome c reductase hinge protein::Ubiquinol-cytochrome c reductase hinge protein || Hs.481571 || || 7388 || hSQ014171 || || hSQ014171 || UQCRH || || hHC029775 || 352114	hSQ014171	0.668	0.278	1.215	-0.57	1.311	0.861	1.896	0.738	1.294	-0.302	0.573	0.446	-2.673	1.242	-0.137	-2.13	1.567	-0.261	-2.651	0.212	-0.655	-0.867	-2.303	-1.26	0.6	0.908
|| Complement component 3a receptor 1::complement component 3a receptor 1 || Hs.591148 || || 719 || hSQ017541 || || hSQ017541 || C3AR1 || || hHC006915 || 352282	hSQ017541	-0.366	-0.956	-0.759	1.456		-0.673	-2.998	-0.586	0.15	1.004	0.579	-1.018	-0.627	1.368	1.669	1.036	-0.217	-2.665	2.675	-0.462	0.801	0.849	0.503	1.046	-2.794	0.974
|| Sushi domain containing 4::sushi domain containing 4 || Hs.497841 || || 55061 || hSQ011097 || || hSQ011097 || SUSD4 || || hHR031395 || 352321	hSQ011097	1.53	0.6	2.037	-0.238	1.263	-0.477	-2.452	1.1	0.136		0.605	0.238	-0.831	0.384		2.602	2.089	-1.009		-0.916	-2.203	-1.735	-0.381	-2.558	-1.068	1.28
|| GREB1 protein::growth regulation by estrogen in breast cancer 1 || Hs.467733 || || 9687 || hSQ002780 || || hSQ002780 || GREB1 || || hHA037155 || 352325	hSQ002780	1.322	2.242	-0.461	-3.226	0.305	3.155	3.14	1.952	-3.372	0.442	1.107	1.02	-2.649	-2.464	-0.393	-0.586	1.931	-1.577		0.306	-0.081	0.147	-1.159	-0.386	1.784	-2.488
|| alpha-kinase 2::Alpha-kinase 2 || Hs.656805 || || 115701 || hSQ030925 || || hSQ030925 || ALPK2 || || hHC007011 || 352412	hSQ030925			1.001	0.626	1.627	-1.983	-2.028	-0.776	-1.98		-1.421	-0.038	-0.477	0.338	1.329	1.656					-1.009	0.829	-0.707	3.156	-2.104	1.954
|| Sprouty homolog 2 (Drosophila)::sprouty homolog 2 (Drosophila) || Hs.18676 || || 10253 || hSQ035516 || || hSQ035516 || SPRY2 || || hHC002799 || 352603	hSQ035516	1.165	2.535	1.072	-0.633	1.638	-1.722	-0.627	-0.015	-0.369	-2.445	2.4	-0.877	-1.016	-0.841	-0.46	-0.423	-1.696	0.576	-1.944	0.499	2.142	0.04	1.484	-0.103	0.367	-0.735
|| Vascular cell adhesion molecule 1::vascular cell adhesion molecule 1 || Hs.109225 || || 7412 || hSQ020330 || || hSQ020330 || VCAM1 || || hHC018639 || 352627	hSQ020330	-2.046	0.514	0.741	1.226		-0.703	-3.658	-0.946	2.48	0.574	-0.351	-2.008	-0.637	1.138	1.599	1.506	-1.797	-0.635	-0.555		0.511	1.229	0.713	2.086	-2.174	1.184
|| cancer/testis antigen CT45-2 || Hs.568346::Hs.632281 || || 158852::728911 || hSQ035937 || || hSQ035937 || RP13-36C9.1::NM_152582 || || hHR028719 || 352644	hSQ035937	-0.25	0.01	2.617		0.743	-3.297		-1.2	4.256		-1.305	-0.612	1.369	-1.826	4.395	0.372	-0.861				-5.933	-0.765	0.429	3.482	-1.628
|| Tissue factor pathway inhibitor 2::tissue factor pathway inhibitor 2 || Hs.438231 || || 7980 || hSQ037081 || || hSQ037081 || TFPI2 || || hHC004396 || 352668	hSQ037081	-0.506	-1.016	2.651	2.836	-0.483	1.107	-1.098	1.894	-1.33	1.364	-1.541	-0.738	-1.227	0.058	0.609	2.426	-0.417	0.465	-1.575	-1.322	4.251	-0.781	-2.227	-0.644	-2.184	-0.576
|| GREB1 protein::growth regulation by estrogen in breast cancer 1 || Hs.467733 || || 9687 || hSQ043035 || || hSQ043035 || GREB1 || || hHA034636 || 352727	hSQ043035	0.669	1.759	-1.334	-1.119	0.032	3.572	3.387	1.379	-2.765	1.159	0.384	1.267	-2.822	-3.387	-0.226	-0.699	1.348		-1.02	-0.447	-0.074	-0.016	-0.992	0.301	1.091	-1.451
|| Carbonic anhydrase XII::carbonic anhydrase XII || Hs.210995 || || 771 || hSQ025839 || || hSQ025839 || CA12 || || hHR002968 || 352743	hSQ025839	2.321	1.541	2.378	1.133	-0.536	0.494	1.589	-0.639	-0.173	1.481	-0.574	-1.551	-0.04	-2.115	0.466	-1.287	-0.38	1.772	0.032	-1.445	0.018	-1.514		1.243	-3.467	-0.759
|| Transcribed locus::CCAAT/enhancer binding protein (C/EBP), alpha || Hs.76171::Hs.699463 || || 1050 || hSQ028780 || || hSQ028780 || CEBPA || || hHC014488 || 352762	hSQ028780	-0.08		-0.263	1.182	0.613	-0.427	0.148	-0.75	-1.494	2.49	-0.425	0.838	-0.451	0.724	0.605	1.432	-0.291		2.691	-0.806	-2.393	-0.155	-1.371	-0.188	-0.918	-0.72
|| haptoglobin::Haptoglobin || Hs.513711 || || 3240 || hSQ032666 || || hSQ032666 || HP || || hHA033208 || 352790	hSQ032666	-1.179	2.351	2.858	0.963	1.514	-2.086	-2.381	-1.099	-1.593	4.541	0.436	-1.111	3.07	-1.285	-0.924	4.153	-1.87		6.232	-3.745	-2.862	-0.194	-0.8	-2.177	-4.187	1.371
|| F-box and leucine-rich repeat protein 16::F-box and leucine-rich repeat protein 16 || Hs.513244 || || 146330 || hSQ032116 || || hSQ032116 || FBXL16 || || hHC004492 || 352817	hSQ032116	1.113	-0.017	-2.71	1.415	1.636	-0.074	0.471	-1.267	0.539		-1.722	-0.099	3.642	0.517	1.388	1.185	-2.688			-1.663	-0.12	-1.062	-0.508	1.525	-3.075	1.563
|| zinc finger protein 334::Zinc finger protein 334 || Hs.584933 || || 55713 || hSQ038702 || || hSQ038702 || ZNF334 || || hHC010252 || 352824	hSQ038702	0.23			0.152	0.723	-1.307	-4.132	-1.29	0.306	2.7	0.175	2.068		0.544		-2.668	-0.341			1.104	-0.693	1.085	-0.531	0.352	1.532
|| Fibronectin 1::fibronectin 1 || Hs.203717 || || 2335 || hSQ038094 || || hSQ038094 || FN1 || || hHA036172 || 352860	hSQ038094	-1.472	-1.902	1.535	2.89	-3.769	-1.839	-1.094	-0.952	-1.046	2.668	-0.857	-1.484	0.937	-0.778	2.023	1.3	-3.363	2.199	-0.141	0.082	1.295	2.393	-0.833	3.72	-3.19	1.688
|| UCSC_hg16 || || || || hSQ025122 || || hSQ025122 || ncRNA_HBII-85_groupII_5 || || hHO047788 || 353008	hSQ025122	-1.14	2.95	-0.323	-1.068	0.233	1.453	-3.672	-0.46	0.526	-1.43	1.395	-1.462	-0.141	0.324	1.325	-1.208	1.049	2.111	-2.479	-2.016	0.747	-0.245	1.109	1.082	2.482	-1.15
|| similar to double homeobox, 4; double homeobox protein 4 || || || 340765 || hSQ035265 || || hSQ035265 || LOC340765 || || hHR029176 || 353205	hSQ035265	-0.503	0.027	0.744	-0.021	-3.5	0.32	-3.165	-0.853	0.683	-0.263	-0.778	-1.295	-1.844	-0.239	0.452	-1.311	0.786	1.478	1.438	-0.959	0.214	2.962	1.726	1.269	2.049	0.577
|| Neural cell adhesion molecule 1::neural cell adhesion molecule 1 || Hs.503878 || || 4684 || hSQ042574 || || hSQ042574 || NCAM1 || || hHA034936 || 353214	hSQ042574	-2.304	0.936	-1.367	-0.912	-0.761	-0.301	-1.886	0.476	-2.748	3.976	0.971	1.294	2.265	-1.33	0.241	-0.512	-0.575			0.66	0.143	1.501	-0.375	1.598	-0.562	-0.424
|| Zinc finger protein 711::zinc finger protein 711 || Hs.326801 || || 7552 || hSQ013970 || || hSQ013970 || ZNF711 || || hHC007660 || 353241	hSQ013970	-3.975	-0.795	-4.988	0.687	1.438	0.838	0.923	-0.535	1.211		-0.61	0.453	2.004	-0.811	-0.67	-1.473	0.704			1.579	-0.068	0.51	0.434	0.567	3.097	-0.515
|| Potassium voltage-gated channel, KQT-like subfamily, member 2::potassium voltage-gated channel, KQT-like subfamily, member 2 || Hs.161851 || || 3785 || hSQ025597 || || hSQ025597 || KCNQ2 || || hHA033580 || 353282	hSQ025597	-2.159	-0.629			2.694	-0.956	-0.301	-1.039	-1.033		-0.084	-0.231	0.59	0.315	1.566	-0.797	1.14			0.015	4.068			-0.447	-0.927	-1.789
|| immunoglobulin kappa constant || || || 3514 || hSQ013205 || || hSQ013205 || IGKC || || hHO045196 || 353449	hSQ013205	3.912	-2.418	0.709	2.644	-1.285	-3.075	-2.57	-2.138	3.308	3.032	1.837	-3.47	-3.459	2.416	3.057	2.014	-3.259	-1.517	3.523	-1.444	1.469	1.407	2.261	-2.576	-4.336	-0.048
|| Transcribed locus::**Similar to Zinc finger protein 492 || Hs.466320::Hs.667355 || || 148198 || hSQ032294 || || hSQ032294 || LOC148198 || || hHR030808 || 353506	hSQ032294	-0.066		-0.509	-0.444	0.857	-0.743	-2.978	0.584	2.21	0.894	-0.581	-1.328	-0.377	-0.232	0.019	-1.094	-1.937		0.795	1.508	-0.069	0.379	2.063	0.786	-0.314	0.584
|| CD44 molecule (Indian blood group)::CD44 molecule (Indian blood group) || Hs.502328 || || 960 || hSQ012874 || || hSQ012874 || CD44 || || hHA038008 || 353513	hSQ012874	-0.165		1.732	0.797	-0.312	1.658	-0.627	0.465	0.301		-1.36	-0.047	-0.096	-0.381	1.26	-0.623	-0.226	2.006		-2.981	2.662	-1.21	-1.276	0.697	-1.953	-0.315
|| MHC class I polypeptide-related sequence B || Hs.211580 || || 4277 || hSQ017068 || || hSQ017068 || MICB || || hHR006412 || 353538	hSQ017068	1.333	1.753	0.2	1.315	0.096	-0.064	-1.609	-0.787	1.409		-0.512	0.391	1.862	0.927	-0.442	1.145	-0.488	-2.046	1.174	-2.273	-0.48	0.418	-1.018	-0.025	-2.505	0.233
|| Protein kinase (cAMP-dependent, catalytic) inhibitor alpha::protein kinase (cAMP-dependent, catalytic) inhibitor alpha || Hs.433700 || || 5569 || hSQ013124 || || hSQ013124 || PKIA || || hHC004984 || 353603	hSQ013124	-1.396	-0.596	-1.429	0.786	1.317	-0.923	-2.388	-1.426	1.08		-3.481	0.902	1.923	-0.952	0.679	-1.644	-0.907	2.695		0.978	3.461	-0.391	-0.407	1.166	1.666	-0.706
|| Laminin, alpha 1::laminin, alpha 1 || Hs.270364 || || 284217 || hSQ037225 || || hSQ037225 || LAMA1 || || hHC007864 || 353605	hSQ037225	-2.464	-0.304	-1.677	0.008	-0.271	1.159	-2.396	-0.894	-2.248	-0.234	0.751	2.284	-0.285	-1.1	1.391	-1.112	-1.385	0.947	0.907	1.87	1.633	2.071	-0.195	0.758	1.918	-1.134
|| Collagen triple helix repeat containing 1::collagen triple helix repeat containing 1 || Hs.405614 || || 115908 || hSQ017183 || || hSQ017183 || CTHRC1 || || hHC009304 || 353606	hSQ017183	-2.29	0.59	0.057	2.622	-2.397	-0.687	0.728	-1.16	-1.404	1.8	-0.785	-1.762	0.159	-1.746	1.575	2.082	-2.281	1.611	0.471	-0.666	1.237	2.055	-0.901	3.212	-3.578	1.45
|| Collagen, type V, alpha 1::collagen, type V, alpha 1 || Hs.210283 || || 1289 || hSQ039261 || || hSQ039261 || COL5A1 || || hHC025144 || 353633	hSQ039261	-2.288	0.002	0.929	2.964	-1.985	-0.745	-2.07	-0.678	-1.662	2.032	0.097	-0.3	0.311	-0.494	1.857	1.654	-2.969	0.213	-2.717	0.356	0.799	2.147	-1.019	3.724	-1.516	1.352
|| ubiquinol-cytochrome c reductase hinge protein::Ubiquinol-cytochrome c reductase hinge protein || Hs.481571 || || 7388 || hSQ035029 || || hSQ035029 || UQCRH || || hHR029548 || 353701	hSQ035029	0.348	0.378	0.815	-0.07	1.951	1.151	2.406	0.448	1.354	0.008	0.303	0.896	-2.163	0.962	-0.557	-2.15	0.957	0.049	-2.201	-0.198	-0.825	-1.007	-2.823	-1.01	0.47	0.498
|| GREB1 protein::growth regulation by estrogen in breast cancer 1 || Hs.467733 || || 9687 || hSQ016466 || || hSQ016466 || GREB1 || || hHA038284 || 353846	hSQ016466	0.751	2.251	-1.352	-2.047	-0.126	3.534	3.359	1.451	-1.933	0.061	0.826	1.559	-2.37	-1.215	-0.234	-0.577	1.48	-0.518	-2.708	-0.035	-0.312	-0.104	-0.8	0.233	1.313	-2.479
|| serpin peptidase inhibitor, clade B (ovalbumin), member 2::Serpin peptidase inhibitor, clade B (ovalbumin), member 2 || Hs.594481 || || 5055 || hSQ033474 || || hSQ033474 || SERPINB2 || || hHC010936 || 353873	hSQ033474	-2.436	0.424	-0.189	-1.964	1.647	1.487	-0.268	0.304	0.17	-0.756	-2.931	0.232	1.553	-0.492	0.449	2.096	-0.807	-1.035		0.508	-0.549	0.239	-0.897	1.616	1.216	0.384
|| Ceruloplasmin (ferroxidase)::ceruloplasmin (ferroxidase) || Hs.558314 || || 1356 || hSQ019423 || || hSQ019423 || CP || || hHC022456 || 353885	hSQ019423	0.482	1.972	1.809	-0.986	2.885	-0.435	-4.51	-2.158	2.598	0.372	1.267	-0.77	1.841	0.356	1.167	2.214	0.601	-3.807	2.713	-0.854	-0.041	-1.893	0.161	-1.226	-5.186	1.422
|| 2',5'-oligoadenylate synthetase 1, 40/46kDa::2',5'-oligoadenylate synthetase 1, 40/46kDa || Hs.524760 || || 4938 || hSQ033292 || || hSQ033292 || OAS1 || || hHA033976 || 353905	hSQ033292	-1.464	0.416	1.083	-0.492	2.269	1.919	-1.326	-0.214	0.972	1.676	0.291	-0.636	1.215	-1.97	0.711	-1.492	1.625		0.887	-2.43	0.133	-0.549	0.585	1.688	-5.202	0.306
|| Heparan sulfate (glucosamine) 3-O-sulfotransferase 3A1::heparan sulfate (glucosamine) 3-O-sulfotransferase 3A1 || Hs.462270 || || 9955 || hSQ004436 || || hSQ004436 || HS3ST3A1 || || hHC031180 || 353972	hSQ004436	-0.722	-1.232	1.815	1.13	0.591	-1.159	0.046	-0.122	-1.016		-2.277	0.646	0.237	0.272	0.443	1.58	-1.093	1.959		-2.218	1.555	-0.477	-0.583	2.27	-2.48	0.838
|| Endoplasmic reticulum metallopeptidase 1::endoplasmic reticulum metallopeptidase 1 || Hs.591078 || || 79956 || hSQ042498 || || hSQ042498 || ERMP1 || || hHR009592 || 354004	hSQ042498	0.305	-0.855	0.052	-0.543	-0.002	2.018	3.083	-1.215	-0.449	-2.545	-0.16	1.863	-0.326	0.619	0.08	1.387	-0.116	-0.084	-0.034	-1.771	0.052	-2.02	0.784	0.047	0.417	-0.575
|| Chemokine (C-C motif) ligand 5::chemokine (C-C motif) ligand 5 || Hs.514821 || || 6352 || hSQ011477 || || hSQ011477 || CCL5 || || hHC015352 || 354016	hSQ011477	0.772		1.339	1.984	0.155	-0.015	-3	-0.408	0.198	-2.928	-0.643	-1.51		0.396	1.507	-0.426	-0.569		2.493	-1.284	1.169	0.307	0.561	0.634		-0.738
|| Collagen, type XII, alpha 1::collagen, type XII, alpha 1 || Hs.101302 || || 1303 || hSQ020202 || || hSQ020202 || COL12A1 || || hHA034072 || 354041	hSQ020202	-1.798	-2.398	0.229	1.404	3.015	-0.695	-0.56	-0.198	-1.492	1.822	-0.103	-0.01	0.781	-0.374	0.987	0.794	0.741	-1.317	-0.057	-1.334	-0.821	0.397	-0.379	2.624	-1.816	0.552
|| Gamma-aminobutyric acid (GABA) A receptor, epsilon::gamma-aminobutyric acid (GABA) A receptor, epsilon || Hs.22785 || || 2564 || hSQ026735 || || hSQ026735 || GABRE || || hHA037036 || 354105	hSQ026735	0.378	1.098	1.835	0.21	1.311	0.621	-3.794	0.638	0.464	-3.642	0.283	0.766	0.707	0.262	1.653	0.29	0.677	1.919	1.119	-1.678	-1.595	-2.007	-1.173	-0.37	-2.36	2.388
|| Collagen, type VI, alpha 3::collagen, type VI, alpha 3 || Hs.233240 || || 1293 || hSQ010401 || || hSQ010401 || COL6A3 || || hHC011128 || 354137	hSQ010401	-2.029	0.101	0.718	2.653	-2.416	-0.286	-1.251	-0.099	-1.413	1.701	0.926	-0.041	-0.06	-1.695	-0.024	1.183	-2.02	-0.378	-2.658	0.795	1.568	1.496	0.22	2.773	-0.717	0.941
|| Mucin 1, cell surface associated::mucin 1, cell surface associated || Hs.89603 || || 4582 || hSQ041116 || || hSQ041116 || MUC1 || || hHC021208 || 354151	hSQ041116	0.516	0.926	0.093	0.508	1.389	2.079	-2.116	0.546	0.502	-0.384	0.631	0.504	-0.415	0.62	-0.319	1.278	1.405	-1.833	1.107	-1.86	-1.737	-1.549	0.905	0.028	-2.902	0.066
|| Src-like-adaptor::Src-like-adaptor || Hs.75367 || || 6503 || hSQ027753 || || hSQ027753 || SLA || || hHC004012 || 354195	hSQ027753	0.273	-0.177	-0.19	2.095	0.206	-0.044	-1.399	-0.807	0.449	0.073	0.148	-0.209	0.442	0.767	0.878	0.855	-0.838	-2.386	0.114	-0.813	1.19	0.448	0.482	0.955	-3.055	0.543
|| Synaptonemal complex protein 2::synaptonemal complex protein 2 || Hs.202676 || || 10388 || hSQ045548 || || hSQ045548 || SYCP2 || || hHC005452 || 354197	hSQ045548	-2.487	-0.017	-4.23	-0.755	0.576	-1.474	-0.909	-0.917	1.219	1.383	-1.202	1.051	3.152	-0.553	3.348	-3.375	-0.808	0.574	2.014	2.427	0.35	0.578		0.395	-2.125	1.783
|| Anterior gradient homolog 2 (Xenopus laevis)::anterior gradient homolog 2 (Xenopus laevis) || Hs.530009 || || 10551 || hSQ002623 || || hSQ002623 || AGR2 || || hHC007000 || 354393	hSQ002623	-2.549	1.751	-1.342	0.053	5.594	-0.286	2.019	-0.829	-0.823	0.841	-0.094	1.119	-0.7	-2.235	-0.344	0.623	0.24	2.392	0.162	-0.015	-0.102	-2.114	-1.48	-2.627	0.783	-0.049
|| Glucose-6-phosphatase, catalytic subunit::glucose-6-phosphatase, catalytic subunit || Hs.212293 || || 2538 || hSQ002141 || || hSQ002141 || G6PC || || hHC004204 || 354453	hSQ002141	-2.275			-2.743		-0.202	0.353	1.275	0.121		2.02	-0.307	1.814	0.799	1.53	-1.653	-0.386	1.726		-0.141	-0.888	-0.26		0.487	-1.273
|| Synaptotagmin-like 2::synaptotagmin-like 2 || Hs.369520 || || 54843 || hSQ003694 || || hSQ003694 || SYTL2 || || hHA037324 || 354504	hSQ003694	-0.942	-2.032	-0.195	1.44	0.841	0.291	-0.644	0.038	-1.156	1.928	-1.037	-0.144	0.497	-0.788		0.39	-0.683	2.749	-1.521	-0.238	2.135	-0.147	-0.863	1.87	-1.93	0.138
|| Growth arrest-specific 1::growth arrest-specific 1 || Hs.65029 || || 2619 || hSQ035296 || || hSQ035296 || GAS1 || || hHC004216 || 354526	hSQ035296	0.77	-2.02	0.467	1.692	-0.127		-4.112	-0.46	1.206	1.08	-0.535	-1.872	1.079	1.044	1.995	0.112	-0.971	-1.839	0.521	-0.636	-0.993	0.675	0.029	2.352	0.272	0.26
|| Transmembrane protein 178::transmembrane protein 178 || Hs.40808 || || 130733 || hSQ041794 || || hSQ041794 || TMEM178 || || hHC008536 || 354531	hSQ041794	-0.832		-1.365	1.31	0.051	-0.149	3.956	-0.892	-0.066		0.093	1.616	0.707	-1.128		-2.54	1.057	1.409		0.982	-2.065	-1.527		-1.01	0.39
|| protease, serine, 3::Protease, serine, 3 || Hs.654513 || || 5646 || hSQ004276 || || hSQ004276 || PRSS3 || || hHC030136 || 354562	hSQ004276	-1.488	-1.268	-0.531	-0.216	0.935	0.805	-1.33	-2.428	-1.772	1.072	-0.243	2.26	0.721	0.566	1.257		1.051	-1.207	-1.987	0.846	-0.801	2.617	2.621	-0.166	-0.986	-0.338
|| Angiopoietin-like 4::angiopoietin-like 4 || Hs.9613 || || 51129 || hSQ023329 || || hSQ023329 || ANGPTL4 || || hHC020212 || 354756	hSQ023329	-1.454	-1.594	-0.027	1.558	-1.181	-0.661	2.394	-1.554	0.352	1.726	-0.719	0.564	1.855	0.25	1.271	-1.922	-2.185	-1.283	2.747	-0.98	1.193	0.711	-2.355	1.018	0.278
|| PDZ domain containing 1::PDZ domain containing 1 || Hs.444751 || || 5174 || hSQ024970 || || hSQ024970 || PDZK1 || || hHC031744 || 354851	hSQ024970	-2.425			0.627	0.008	0.738	0.893	0.415	0.091		0.19	0.873	2.444	-2.441	1.59	0.387	-0.926				-0.168	-1.19	-1.866	0.847	-0.083
|| engulfment and cell motility 1::Engulfment and cell motility 1 || Hs.656638 || || 9844 || hSQ011493 || || hSQ011493 || ELMO1 || || hHA037504 || 354861	hSQ011493	1.73		2.857	0.582	0.203	-0.457	-2.302	0.59	-1.144	0.46	-0.605	0.348	-1.211	1.094	0.475	-0.828	0.169	-1.479	3.891	-1.386	-0.293	-0.165	-0.371	0.522	-2.348	-0.32
|| Solute carrier family 6 (neutral amino acid transporter), member 15::solute carrier family 6 (neutral amino acid transporter), member 15 || Hs.44424 || || 55117 || hSQ017498 || || hSQ017498 || SLC6A15 || || hHA034708 || 354931	hSQ017498	-0.993	1.857	-0.496	-2.721	0.08	-1.32	0.365	-1.093	0.203	-2.483	-1.568	-0.165	0.176	0.061	-0.798		2.056	0.868		1.401	-0.576	2.632	-0.394	-1.021	4.189	-0.253
|| UCSC_hg16 || || || || hSQ025128 || || hSQ025128 || ncRNA_HBII-85_groupI_5 || || hHO047776 || 355165	hSQ025128	-1.429	2.611	-0.052	-0.707	0.894	1.174	-3.411	-0.299	0.537	-1.369	1.086	-1.571	-2.86229e-17	-0.335	1.006	-1.447	0.5	1.952	-1.918	-1.925	1.518	0.056	1.29	0.773	2.033	-0.969
|| Hypothetical gene supported by AL365406; BC034005::zinc finger RNA binding protein 2::Zinc finger RNA binding protein 2 || Hs.465612::Hs.65750 || || 388494::23217 || hSQ015677 || || hSQ015677 || LOC388494::ZFR2 || || hHR027700 || 355218	hSQ015677	0.438	-0.722	-1.975	-0.09		0.391	1.686	-2.122			1.503	2.676	1.737	-0.208	3.243	0.02	-0.933			-0.468	-2.095	-1.217		0.15	-0.4	-1.612
|| Coiled-coil domain containing 146::coiled-coil domain containing 146 || Hs.113940 || || 57639 || hSQ033195 || || hSQ033195 || CCDC146 || || hHC004672 || 355242	hSQ033195		0.197	-2.026	-0.151		2.78	-0.895	-0.863	-0.177		-0.388	1.235	1.796	-0.959			0.666	-1.352	1.978	2.101	-1.126	-1.918	-0.134	0.779	0.789	-2.323
|| Integrin, beta 3 (platelet glycoprotein IIIa, antigen CD61)::integrin, beta 3 (platelet glycoprotein IIIa, antigen CD61) || Hs.218040 || || 3690 || hSQ018193 || || hSQ018193 || ITGB3 || || hHR010516 || 355322	hSQ018193	-0.197	1.173	3.16	1.135	-0.024	0.186	-0.879	-2.927	2.069	-0.297	2.318	-0.859	1.432	0.307	0.208	-0.995	-1.708	-0.526		-0.853	2.72	-0.632	-0.838	-0.445	-3.605	0.073
|| Transporter 2, ATP-binding cassette, sub-family B (MDR/TAP)::transporter 2, ATP-binding cassette, sub-family B (MDR/TAP) || Hs.502 || || 6891 || hSQ017445 || || hSQ017445 || TAP2 || || hHR001972 || 355455	hSQ017445	2.135	0.125	-0.358	0.277	0.148	2.178	-1.897	0.925	1.841	-2.705	0.34	0.563	-0.526	0.359	2.08167e-17	2.017	0.704	-2.704	0.786	-2.691	-0.088	-0.97	0.624	0.537	-1.703	0.095
|| Syndecan 2::syndecan 2 || Hs.1501 || || 6383 || hSQ026724 || || hSQ026724 || SDC2 || || hHC010624 || 355536	hSQ026724	-1.042	1.208		0.49	0.911	-0.209	1.946	0.218	1.344		0.853	1.706	0.127	-1.398	-3.477	-0.18	-2.673	2.059		0.152	0.935	-1.017	-2.103	0.46	-0.31
|| immunoglobulin kappa constant || || || 3514 || hSQ007003 || || hSQ007003 || IGKC || || hHO045184 || 355598	hSQ007003	3.454	-2.756	0.681	1.876	-2.143	-0.273	-2.758	-2.536	2.93	0.994	1.329	-2.328		0.648	2.609	1.966	-1.437	-1.005	2.955	-1.372	1.051	1.909	1.853	-3.134	-4.224	-0.296
|| Aldehyde dehydrogenase 1 family, member A3::aldehyde dehydrogenase 1 family, member A3 || Hs.459538 || || 220 || hSQ029383 || || hSQ029383 || ALDH1A3 || || hHA036628 || 355664	hSQ029383	-0.895	1.145	1.342	1.877		-2.052	-1.137		2.611		-2.27	-1.117		-1.451	1.89	0.067		1.626		-2.251	2.352	2.16	-1.256	0.927	-4.473	0.895
|| Interferon induced transmembrane protein 1 (9-27)::interferon induced transmembrane protein 1 (9-27) || Hs.458414 || || 8519 || hSQ033135 || || hSQ033135 || IFITM1 || || hHC002080 || 355681	hSQ033135	1.793	-0.007	0.98	0.175	-0.444	0.976	-2.069	-0.477	1.509	0.553	0.798	-2.039	1.042	-0.743	0.708	0.705	1.902	-2.406	0.134	-2.273	-0.08	1.038	1.092	0.185	-3.405	0.363
|| Small nuclear ribonucleoprotein polypeptide N::Prader-Willi/Angelman syndrome-5::Prader-Willi/Angelman syndrome-5 || Hs.564847::Hs.664675 || || 8123 || hSQ028569 || || hSQ028569 || PAR5 || || hHR005044 || 355764	hSQ028569	-1.029	2.801	-0.692	-0.797	1.264	1.264	-6.361	0.551	0.437	-0.839	0.956	-2.121	0.7	-0.115	0.626	-0.837	0.11	2.052	-1.588	-1.685	1.418	0.026	1.57	0.833	1.993	-0.549
|| hypothetical LOC401199 || || || 401199 || hSQ026370 || || hSQ026370 || LOC401199 || || hHR010912 || 355998	hSQ026370	1.262	0.932	2.299	0.254	0.965	0.295	-1.14	1.112	-0.822	-0.178	2.067	0.38	-2.629	-0.644	-0.613	-0.386	-1.799	0.003	-4.147	0.286	2.949	0.367	-1.349	1.164	-1.196	0.572
|| Tripartite motif-containing 17 || Hs.121748 || || 51127 || hSQ015196 || || hSQ015196 || TRIM17 || || hHC019552 || 356011	hSQ015196	1.513	1.073	1.6	1.085	-1.084	1.046	-2.839	-0.467	2.069		1.128	-1.359	0.492	1.217	0.078	0.215	-0.578	-0.536		-0.723	-2.44	-0.442	0.172	-1.325	-0.885	0.993
|| Coatomer protein complex, subunit zeta 2::coatomer protein complex, subunit zeta 2 || Hs.408434 || || 51226 || hSQ019440 || || hSQ019440 || COPZ2 || || hHA032512 || 356028	hSQ019440	-1.694	-1.364	0.663	1.928	-1.251	-1.271	-2.216	-0.974	0.192	1.296	-0.449	-0.346	2.165	-0.38	1.041	1.028	-1.165	-0.043		0.13	-0.067	1.451	-1.145	3.328	-1.902	1.036
|| distal-less homeobox 1 || Hs.407015 || || 1745 || hSQ034588 || || hSQ034588 || DLX1 || || hHC006676 || 356058	hSQ034588	1.272		-1.261	-0.426	1.075	-0.995		0.922	-1.432		-0.233	0.18	1.271	-1.684		-0.406	-0.169	2.043		1.726	0.179	-0.293	-4.739	-0.996	0.884	3.072
|| Family with sequence similarity 46, member C::family with sequence similarity 46, member C || Hs.356216 || || 54855 || hSQ026684 || || hSQ026684 || FAM46C || || hHC015316 || 356075	hSQ026684	0.365	0.005	0.182	3.397	1.718	-0.352	0.543	-0.165	0.641	-1.395	0.84	0.133	-1.186	1.009	2.62	-0.123	-0.776	-2.234	1.016	-2.001	0.002	-0.48	0.974	-1.003	-2.493	-1.245
|| Chromosome 1 open reading frame 38::chromosome 1 open reading frame 38 || Hs.10649 || || 9473 || hSQ003612 || || hSQ003612 || C1orf38 || || hHC023968 || 356156	hSQ003612	-0.627		-0.71	-0.095	-1.094	0.416	-1.239	-1.557	-0.531	2.483	-0.542	-0.859	0.822	0.467	0.638	1.325	-0.208	-0.766	4.644	-1.433	0.3	0.168	0.502	-0.045	-3.185	1.133
|| GREB1 protein::growth regulation by estrogen in breast cancer 1 || Hs.467733 || || 9687 || hSQ045065 || || hSQ045065 || GREB1 || || hHA038368 || 356182	hSQ045065	0.778	2.198	-0.435	-2.26	-0.329	3.671	3.276	1.258	-2.706	0.268	0.613	1.266	-2.433	-1.388	-0.527	-0.94	1.107	-1.101		-0.008	-0.155	-0.107	-1.033	0.12	0.96	-2.082
|| Ankyrin 2, neuronal::ankyrin 2, neuronal || Hs.620557 || || 287 || hSQ012470 || || hSQ012470 || ANK2 || || hHC013972 || 356209	hSQ012470	-0.554		-2.187	0.478	-0.641	0.529	-1.536	0.516	-1.888		-0.019	-0.746	1.495	-0.31	1.311	-4.002	3.105	0.337	3.197	1.76	1.583	0.871	-2.885	-0.422	0.968	-0.964
|| Nuclear protein 1::nuclear protein, transcriptional regulator, 1 || Hs.513463 || || 26471 || hSQ043054 || || hSQ043054 || NUPR1 || || hHR018292 || 356218	hSQ043054	1.34	1.3	0.207	0.222	-1.797	0.313	0.598	-0.78	0.536	1.4	-0.725	0.258	0.999	-0.736	0.725	-0.358	1.439	-2.349	2.831	-0.816	-0.623	-0.845	-0.171	0.392	-3.028	-0.34
|| Transcribed locus::RAB31, member RAS oncogene family || Hs.99528 || || 11031 || hSQ044364 || || hSQ044364 || RAB31 || || hHC011104 || 356272	hSQ044364	-1.523	-0.483	1.294	2.079	-1.29	-0.09	-0.785	-0.463	-0.817	1.747	-0.348	-0.385	-0.004	-0.289	0.112	1.329	-1.494	-0.292	0.318	-0.419	0.754	0.922	-0.284	2.119	-2.401	0.697
|| Caspase 1, apoptosis-related cysteine peptidase (interleukin 1, beta, convertase)::caspase 1, apoptosis-related cysteine peptidase (interleukin 1, beta, convertase) || Hs.2490 || || 834 || hSQ033683 || || hSQ033683 || CASP1 || || hHC016864 || 356284	hSQ033683	-0.081	-0.311	0.386	0.971	0.862	1.252	-2.383	0.229	1.555	1.089	-0.366	-0.783	-0.182	1.223	0.404	1.031	0.448	-2.27	1.73	-2.047	0.306	-0.056	0.388	0.741	-4.069	-0.061
|| Tsukushin::tsukushin || Hs.8361 || || 25987 || hSQ017587 || || hSQ017587 || TSKU || || hHC012640 || 356411	hSQ017587	-1.205	0.395	2.572	0.747	-1.172	-0.732	0.703	0.105	-1.159	0.205	1.47	-0.757	-0.496	-0.261	2.13	0.927	-1.596	0.116	-2.964	-0.131	0.072	0.04	0.004	0.747	-0.303	0.545
|| versican::Versican::Versican || Hs.643801::Hs.695930 || || 1462 || hSQ041928 || || hSQ041928 || VCAN || || hHA034240 || 356440	hSQ041928	-1.568	-0.868	0.849	2.764	-2.485	-2.045	-2.69	-0.848	-1.052	3.102	1.057	-0.15	0.581	-2.024	0.617	1.064	-1.589	1.403		-0.504	2.179	2.447	-1.139	2.914	-3.506	1.482
|| Chemokine (C-X-C motif) ligand 12 (stromal cell-derived factor 1)::chemokine (C-X-C motif) ligand 12 (stromal cell-derived factor 1) || Hs.522891 || || 6387 || hSQ032920 || || hSQ032920 || CXCL12 || || hHR008404 || 356475	hSQ032920	-4.251		0.836	2.221		-1.618	-3.523	-1.461	0.995	1.369	-1.186	-2.503	-1.012	-0.127	1.284	0.221	-1.702	0.7		0.743	0.856	1.654	0.478	3.391	0.731	1.909
|| protocadherin alpha 1 || || || 56147 || hSQ024496 || || hSQ024496 || PCDHA1 || || hHA040084 || 356517	hSQ024496	1.104	2.534	1.251	0.476	2.107	0.667	-1.728		-1.4	0.094	2.169	-0.768		-1.972	-2.551	-1.154	0.833	1.685		0.608	0.061	0.369	-1.927	0.306	-0.094	-2.676
|| AA938345_Exon1_241 || || || || hSQ018941 || || hSQ018941 || EST_AA938345 || || hHE041524 || 356518	hSQ018941	1.567			-0.921		-1.4		-2.863	-0.737		3.292	-0.235	0.316	0.541	0.862	-2.381	-0.464			0.041	0.424	2.842	0.746	-0.521	-2.171	1.067
|| Maternally expressed 3 (non-protein coding)::maternally expressed 3 (non-protein coding) || Hs.525589 || || 55384 || hSQ037609 || || hSQ037609 || MEG3 || || hHR022816 || 356563	hSQ037609	-1.956	1.174	0.261	0.876	-1.533	0.267	-2.218	0.724	-1.46	1.624	2.089	1.272	-0.447	-3.802	0.139	-1.244	-1.197	0.615		0.408	1.751	1.099	-0.497	2.216	-0.234	0.084
|| CCCTC-binding factor (zinc finger protein)-like || Hs.131543 || || 140690 || hSQ011558 || || hSQ011558 || CTCFL || || hHC025696 || 356568	hSQ011558	-1.75		0.777	-1.828		-1.627	-3.092	-1.46	2.946		-0.305	-1.042	-2.511	2.234	1.645	-1.398	-0.531	1.921		2.024	-2.183	0.195	2.699	-0.498	2.342	1.44
|| Complement component 3::complement component 3 || Hs.529053 || || 718 || hSQ002069 || || hSQ002069 || C3 || || hHC020020 || 356623	hSQ002069	0.947	0.587	0.874	1.419	0.31	1.54	-5.605	0.137	0.753	1.167	0.922	-3.295	-0.384	0.851	0.242	2.299	-0.364	-2.992	0.588	-0.749	0.444	0.232	1.366	1.669	-4.401	1.447
|| Egl nine homolog 3 (C. elegans)::egl nine homolog 3 (C. elegans) || Hs.135507 || || 112399 || hSQ017765 || || hSQ017765 || EGLN3 || || hHC008512 || 356673	hSQ017765	1.729	1.969	2.076	-0.599	0.832	-0.588	1.917	-1.671	0.695		1.654	1.587	-0.382	0.553	0.584	-1.399	-4.922	-0.46	1.03	-0.387	-0.294	-0.756	-0.602	0.911	-3.449	-0.021
|| matrilin 3::Matrilin 3 || Hs.656199 || || 4148 || hSQ022311 || || hSQ022311 || MATN3 || || hHC004276 || 356735	hSQ022311	-0.27	-0.03	-2.213	0.552	-0.397	-0.867	4.068	-1.02	-1.194	0.45	-2.065	0.198	0.149	-0.856	0.385	0.522	-1.121	-0.319		0.114	1.757	0.115	-0.301	2.602	-0.458	0.2
|| protocadherin gamma subfamily A, 6 || || || 56109 || hSQ004727 || || hSQ004727 || PCDHGA6 || || hHC027316 || 356766	hSQ004727	0.881	2.271		0.583	0.994	-0.336	-2.771	0.391	0.447		1.126	-0.071	-0.6	-1.095	-3.604	-0.717	-0.16	-0.318		0.385	1.088	1.386	0.5	0.613	-0.237	-0.759
|| HBII-438A C/D box snoRNA || || || 338428 || hSQ008841 || || hSQ008841 || HBII-438A || || hHR031636 || 356772	hSQ008841	-2.188	2.222		-0.196	-0.005	1.065	-3.66	0.062	0.448		1.107	-2.43	-0.159	0.546		-0.836	0.581	2.163		-2.654	0.929	-0.093	1.181	0.674	1.234
|| interleukin-1 receptor-associated kinase 2 || || || 3656 || hSQ029957 || || hSQ029957 || IRAK2 || || hHE041728 || 356853	hSQ029957	1.823	2.333	1.8		0.006	-1.014	0.391	-0.787	-0.151		-1.152	-0.819	-0.478	1.007	0.758	-1.025	-0.618		2.224	-2.083	0.46	-0.092	-0.408	-1.265	-1.665	0.763
|| Fraser syndrome 1::Fraser syndrome 1 || Hs.369448 || || 80144 || hSQ013481 || || hSQ013481 || FRAS1 || || hHA036040 || 356979	hSQ013481	-2.958			0.014	-0.725	0.705	3.01	-0.618	-0.942	0.132	1.177	0.32	-3.429	-1.024	0.287	-0.966	0.271	1.573		1.006	-2.531	1.257	1.071	0.824	0.844	0.702
|| HSU12897_285 || || || 3653 || hSQ031180 || || hSQ031180 || ncRNA_IPW::IPW || || hHO047656 || 357113	hSQ031180	-1.114	3.436	1.023	-0.772	-0.171	1.179	-3.716	-0.144	-0.108	0.496	0.691	-1.556	0.075	-0.12		-1.572	-0.475	1.987		-2.02	1.093	0.171	0.985	0.278	0.998	-0.654
|| Chemokine (C-X-C motif) ligand 3::chemokine (C-X-C motif) ligand 3 || Hs.89690 || || 2921 || hSQ020561 || || hSQ020561 || CXCL3 || || hHC030460 || 357170	hSQ020561	-0.451	1.169	0.126	0.551	-1.578	0.592	0.197	-0.911	1.165	-0.411	-0.076	0.277	0.428	0.163	0.614	0.131	-2.402	-1.93	1.65	-0.097	2.806	-0.146	-0.802	-0.229	-2.269	1.429
|| || || || || hSQ031792 || || hSQ031792 || || || hHR017972::hHO047740 || 357187	hSQ031792	-1.339	2.681	0.018	-0.807	0.354	1.164	-5.241	0.651	0.497	-1.059	1.256	-1.911	0.03	0.125	0.936	-0.797	0.51	2.062	-1.778	-2.145	0.938	0.276	1.08	0.213	2.123	0.151
|| Phosphoserine aminotransferase 1::phosphoserine aminotransferase 1 || Hs.494261 || || 29968 || hSQ044506 || || hSQ044506 || PSAT1 || || hHA033352 || 357244	hSQ044506	-0.558	-0.868	-0.361	-1.756	-2.045	1.525	1.09	-2.368	-0.182	-0.318	-0.093	1.03	1.981	2.466	0.397	1.014	-1.769	-1.827	0.003	0.906	-0.491	-0.333	1.841	-0.386	1.184	-0.078
|| Connective tissue growth factor::connective tissue growth factor || Hs.591346 || || 1490 || hSQ042321 || || hSQ042321 || CTGF || || hHC008956 || 357269	hSQ042321	-1.014	-0.734	0.543	1.828	-2.741	-0.441	-1.456	-0.134	-1.248	1.496	-0.169	-0.166	-0.505	-0.44	1.601	-0.222	-2.805	0.667	-1.713	0.33	1.573	1.071	-0.885	3.488	0.578	1.506
|| HBII-437 C/D box snoRNA || || || 338427 || hSQ021379 || || hSQ021379 || HBII-437::PAR5 || || hHR017596 || 357279	hSQ021379	-1.045	2.825	-0.528	-0.893	0.648	1.128	-4.987	0.165	0.581	-0.645	1.18	-1.787	0.174	-0.111	0.36	-1.223	0.084	2.286	-1.294	-1.451	1.212	0.14	1.374	0.787	1.907	-0.875
|| Hemoglobin, alpha 1::hemoglobin, alpha 2::Hemoglobin, alpha 2 || Hs.449630::Hs.654744 || || 3040 || hSQ016587 || || hSQ016587 || HBA2 || || hHR027676 || 357296	hSQ016587	-0.125	-1.645	-0.988	0.817	0.378	-0.162	2.873	0.285	-0.469	-0.815	-0.76	0.353	-0.196	1.079	2.46	0.747	-1.146	-2.384	1.486	-1.701	-0.088	-0.19	-1.276	1.837	-0.433	0.055
|| urotensin 2::Period homolog 3 (Drosophila) || Hs.162200 || || 10911 || hSQ016710 || || hSQ016710 || UTS2 || || hHA040636 || 357318	hSQ016710	-2.107		0.53	0.425		0.046	0.121	-0.057	3.819		-4.602	0.531	2.732	3.727	1.118	-0.675		0.534		-0.193	-1.2	-0.942	-3.298	-2.035	-0.005	1.533
|| L1 cell adhesion molecule::L1 cell adhesion molecule || Hs.522818 || || 3897 || hSQ005257 || || hSQ005257 || L1CAM || || hHR019048 || 357357	hSQ005257	2.679	-0.191	2.066	2.281	-0.308	1.172	-1.653	-1.681	0.915	2.569	0.754	1.167	-1.202	-0.907	-0.616	1.261	-1.882	3.06	-3.01	-1.747	0.796	-2.436	-0.742	1.011	-2.559	-0.791
|| Immunoglobulin heavy constant gamma 1 (G1m marker)::immunoglobulin heavy constant gamma 1 (G1m marker) || Hs.510635 || || 3500 || hSQ040057 || || hSQ040057 || IGHG1 || || hHR026248 || 357369	hSQ040057	1.644	-3.136	1.381	0.946	-0.743	-1.313	-1.808	-1.926	1.84	3.894	2.129	-1.918		0.268	-0.101	-0.034	-1.057	-1.595	0.905	1.248	1.641	0.689	0.503	-2.994		-0.466
|| similar to forkhead box I2 || Hs.343584 || || 344167 || hSQ012785 || || hSQ012785 || LOC344167 || || hHR010504 || 357481	hSQ012785	-1.39			-0.158	0.433	0.803	-1.532	-0.79	1.196		-0.555	0.408	-0.831	1.964		0.552	1.279	-2.429		1.174	-1.443	2.545	1.299	-3.258	0.732
|| Collagen, type XXV, alpha 1 || Hs.658842 || || 84570 || hSQ038867 || || hSQ038867 || COL25A1 || || hHC016264 || 357497	hSQ038867	-0.288			-2.756		-1.295	-0.75	-1.608	-2.972		-1.283	2.52	-1.169	-0.144		-0.886	0.251	3.633		0.886	3.259	3.147	-0.589	-1.026	1.004	0.072
|| NLR family, pyrin domain containing 2::NLR family, pyrin domain containing 2 || Hs.369279 || || 55655 || hSQ010243 || || hSQ010243 || NLRP2 || || hHC026344 || 357511	hSQ010243	-2.145			2.447	-0.932	-3.172	-3.557	1.055	-3.119	4.345	2.22	-1.307	0.284	-2.461	3.28	-1.733	2.024	-3.064	3.606		1.932	-1.25	-1.706	1.387	2.287	-0.415
|| Iroquois homeobox 3::iroquois homeobox 3 || Hs.499205 || || 79191 || hSQ000085 || || hSQ000085 || IRX3 || || hHC024988 || 357567	hSQ000085	1.891		1.788	-0.537	1.804	1.324	1.069	1.331	0.687	0.851	-3.134	2.489	-0.29	0.455	-2.834	2.223	-0.31	-0.238		-0.675	-0.852	-1.164	-3.13	0.153	-2.477	-0.419
|| BCR/TCR^IGHV3-71||P||AB019437||1||Immunoglobulin_6 || || || || hSQ037176 || || hSQ037176 || BCR/TCR_IGHV3-71 || || hHO045148 || 357596	hSQ037176	3.803		-1.02	3.545	-1.584	0.106	-2.049	-2.197	3.019	0.463		-2.799	-3.648	2.517	2.128	1.735	-1.578	-2.336	3.354	-1.473	1.38	0.168	2.972	-2.125	-4.735	0.343
|| BCR/TCR^IGHV4-31||F||L10098||10||Immunoglobulin_159 || || || || hSQ031111 || || hSQ031111 || BCR/TCR_IGHV4-31 || || hHO045160 || 357659	hSQ031111	4.542		1.399	4.344		-0.875	-4.04	-3.498	4.118	1.702	-0.403	-2.82	-4.239	3.686	3.897	3.064	-0.839	-3.987	4.293	-3.214	-0.991	0.407	3.081	-3.816	-6.046	0.232
|| CD44 molecule (Indian blood group)::CD44 molecule (Indian blood group) || Hs.502328 || || 960 || hSQ032082 || || hSQ032082 || CD44 || || hHA036604 || 357726	hSQ032082	-0.077	0.753	1.62	0.825	-0.414	2.016	0.701	0.573	-0.241	0.133	-0.882	-0.039	-0.808	-0.223	0.328	-0.855	0.302	1.594	-0.066	-3.363	2.5	-0.862	-1.428	-0.315	-2.195	0.423
|| BCR/TCR^IGLV1-50||ORF||M94112||1||Immunoglobulin_283 || || || || hSQ015327 || || hSQ015327 || BCR/TCR_IGLV1-50 || || hHO045244 || 357735	hSQ015327	1.703	-1.927	-1.91	6.015	-1.604	-0.824	-1.359	-2.477	2.509	-0.827		-0.269	-1.258	-0.503	5.938	5.425	-1.938	-3.056	2.264	-1.803	0.1	0.248	0.542	-1.905	-2.865	-0.207
|| Tumor necrosis factor (ligand) superfamily, member 10::tumor necrosis factor (ligand) superfamily, member 10 || Hs.478275 || || 8743 || hSQ013240 || || hSQ013240 || TNFSF10 || || hHC006556 || 357968	hSQ013240	1.305	0.065	1.002	0.247	0.338	0.028	-0.587	0.925	2.011	1.685	-0.13	-0.497	-0.456	0.079	1.11	-0.143	1.344	0.176	-0.154	-2.491	0.742	-2.54	1.134	0.277	-6.623	1.145
|| STEAP family member 4::STEAP family member 4 || Hs.521008 || || 79689 || hSQ018639 || || hSQ018639 || STEAP4 || || hHA033916 || 358010	hSQ018639	-2.528	-0.858		3.174	-1.285	0.605	-0.9	1.302	-0.642	-0.118	-2.993	-1.49	1.061	1.036	2.367	0.994	0.081	-1.897		-0.724	0.049	1.237	-0.239	1.514	-2.016	2.262
|| GREB1 protein::growth regulation by estrogen in breast cancer 1 || Hs.467733 || || 9687 || hSQ016279 || || hSQ016279 || GREB1 || || hHA039676 || 358019	hSQ016279	1.042	2.502	-0.821	-1.596	-0.435	3.625	3.45	1.742	-2.532	0.502	0.837	1.28	-2.049	-3.034	-0.343	-0.736	1.671	-1.577	-3.667	0.076	0.159	0.087	-1.559	0.094	1.624	-0.348
|| Retinoic acid receptor responder (tazarotene induced) 1::retinoic acid receptor responder (tazarotene induced) 1 || Hs.131269 || || 5918 || hSQ034279 || || hSQ034279 || RARRES1 || || hHA033928 || 358084	hSQ034279	-1.879	-1.249				-0.886		-1.269			-0.274	0.539	0.78	-0.135	1.086	-0.667	-1.54		2.752	-0.525	3.158	1.096	0.72	0.023	-2.287	0.561
|| Glutathione S-transferase theta 1::glutathione S-transferase theta 1 || Hs.268573 || || 2952 || hSQ022377 || || hSQ022377 || GSTT1 || || hHC019708 || 358282	hSQ022377	1.818	-2.392	2.805	-4.69	1.691	1.151	-2.504	1.028	-4.856	0.478	1.593	-0.654	2.597	-2.878	0.763	2.77	2.327	1.809	0.149	1.012	-0.185	0.843	-5.883	-0.31	0.35	1.178
|| melanoma antigen family A, 2 || Hs.670781 || || 4101 || hSQ029791 || || hSQ029791 || MAGEA2 || || hHC031240 || 358375	hSQ029791	1.639	-0.981	0.786	-1.059	0.572	0.392	-2.153	0.669	2.485		-0.906	-0.413	-1.482	0.433	0.744	0.901	2.028	-1.75	2.03	-1.137	-1.174	-0.486	-0.722	-1.149	-0.679	1.419
|| GREB1 protein::growth regulation by estrogen in breast cancer 1 || Hs.467733 || || 9687 || hSQ026540 || || hSQ026540 || GREB1 || || hHA035560 || 358379	hSQ026540	1.139	2.289	-0.834	-1.739	-0.188	3.542	3.497	2.069	-3.025	0.549	0.864	0.997	-2.492	-1.987	-0.326	-1.189	1.578	-1.43	-3.45	-0.027	0.146	0.304	-1.332	0.021	1.701	-0.671
|| AA191424_Exon1_336 || || || || hSQ001046 || || hSQ001046 || EST_AA191424 || || hHE042760 || 358388	hSQ001046	-0.311	0.579	1.776	-0.309	-3.088	0.032	-3.903	-0.921	0.725	-0.711	-0.296	-1.573	-2.532	-0.717	-0.066	-0.849	1.358	1.31	0.87	-1.177	1.636	3.504	1.338	0.581	1.431	1.319
|| EPH receptor A3::EPH receptor A3 || Hs.123642 || || 2042 || hSQ031272 || || hSQ031272 || EPHA3 || || hHC002620 || 358546	hSQ031272	-2.358	1.312	1.209	0.754	-0.135	-0.265	0.29	-0.678	2.098	0.342	-1.293	-0.03	-0.439	-0.874	0.167	1.004	-0.299	1.263		-0.174	-0.031	0.577	-1.599	0.794	-2.066	0.422
|| Complement factor H-related 1::complement factor H-related 1 || Hs.575869 || || 3078 || hSQ001668 || || hSQ001668 || CFHR1 || || hHC031684 || 358992	hSQ001668	-1.976	0.814	-0.299	1.706	2.417	0.147	-2.798	2.264	-0.87	2.104	0.449	-1.698	-1.397	-2.442	0.429	-0.214	-0.507	-0.685		0.238	0.551	0.339	-0.177	1.596	-0.594	0.614
|| Lysozyme (renal amyloidosis)::lysozyme (renal amyloidosis) || Hs.524579::Hs.695929 || || 4069 || hSQ041363 || || hSQ041363 || LYZ || || hHC021712 || 359176	hSQ041363	1.746	0.396	-0.697	0.938	-1.181	0.879	-2.126	-0.924	-0.308	1.176	-0.409	-1.906	0.065	2.3	2.481	1.528	-2.505	-1.053	3.097	-1.45	0.273	0.641	0.775	-0.202	-3.452	-0.074
|| Inter-alpha (globulin) inhibitor H5::inter-alpha (globulin) inhibitor H5 || Hs.498586 || || 80760 || hSQ020821 || || hSQ020821 || ITIH5 || || hHC024592 || 359178	hSQ020821	1.978	0.478	0.805	-0.49		-1.119		1.338	-0.746		1.543		0.367	-1.178		-1.67	2.387	-2.091			-0.515	3.363	-0.733	0.28	-2.06	-1.942
|| rhabdomyosarcoma 2 associated transcript (non-protein coding) || || || 196475 || hSQ027927 || || hSQ027927 || RMST || || hHO047632::hHO047650 || 359213	hSQ027927	1.401	1.421	-2.142	-2.767	-3.336	2.894	-0.681	-2.079	-0.133	2.381	1.696	-2.561	2.89	0.695	1.246	-5.137	0.15	0.802		2.725	-4.632	1.816	0.5	-0.447	3.353	-0.049
|| Immunoglobulin superfamily, member 1::immunoglobulin superfamily, member 1 || Hs.22111 || || 3547 || hSQ013873 || || hSQ013873 || IGSF1 || || hHR016132 || 359363	hSQ013873	-2.401		0.406	-0.089		1.232	-1.223	0.889	0.435	0.139	-1.796	1.237	0.988	0.763	4.924	-1.009	0.078	2.76		-0.337	-2.764	-0.946	-0.292	-1.779	-0.709	-0.511
|| Hypothetical protein MGC45491 || Hs.531926 || || 221416 || hSQ030083 || || hSQ030083 || MGC45491 || || hHC020548 || 359495	hSQ030083	0.849	-2.821		0.291	1.152	-0.728	1.037	-1.311	2.335		-0.156	-0.573	2.268	0.723	1.134	-2.149	-0.252	-1.1	1.31	-0.507	-0.534	0.234		-0.919	-0.849	0.569
|| TSPY-like 5::TSPY-like 5 || Hs.173094 || || 85453 || hSQ017544 || || hSQ017544 || TSPYL5 || || hHC006160 || 359540	hSQ017544	0.188	0.938	-0.965	0.79	-2.309	1.981	0.956	-0.072	-3.806	0.388	0.733	0.836	-0.693	-0.018	1.273	-1.53	1.547	-3.271		0.492	-0.905	1.853	-0.523	0.94	1.96	-0.772
|| Odz, odd Oz/ten-m homolog 3 (Drosophila)::odz, odd Oz/ten-m homolog 3 (Drosophila) || Hs.130438 || || 55714 || hSQ007878 || || hSQ007878 || ODZ3 || || hHC007600 || 359541	hSQ007878	-0.417		-0.28	1.815	0.326	-2.284		-1.367	-2.771	1.273	-0.772	0.181	2.112	-1.743	-0.562	1.575	0.132	0.774		-0.973	-0.23	1.198	-3.728	2.155	2.445	1.133
|| Xylosyltransferase I::Hypothetical protein LOC283824 || Hs.22907 || || 283824 || hSQ024675 || || hSQ024675 || LOC283824 || || hHC009040 || 359542	hSQ024675	-0.988		0.659	2.994	-0.385	-0.445	-3.05	0.042	-1.592	0.722	-0.383	-0.23	-1.099	-0.614	1.717	-0.026	-0.879	2.743		0.146	0.039	1.417	-1.099	2.484	-3.036	0.862
|| Immunoglobulin superfamily, member 1::immunoglobulin superfamily, member 1 || Hs.22111 || || 3547 || hSQ020924 || || hSQ020924 || IGSF1 || || hHA034960 || 359580	hSQ020924	-2.1	-0.25	-0.303		0.673	1.023	-0.002	1.6	0.336	1.82	-1.635	0.578	1.309	1.184	0.005	-0.108	-0.751	2.371	-0.499	-1.686	-2.983	-0.645	0.499	-1.218	-0.048	0.84
|| BCR/TCR^IGHV3/OR16-9||ORF||Z29606||1||Immunoglobulin_145 || || || || hSQ013769 || || hSQ013769 || BCR/TCR_IGHV3/OR16-9 || || hHO045136 || 359738	hSQ013769	2.829		-1.694	3.181		-1.108	-2.873	-2.661	1.305	2.159	1.484			1.163	1.704	0.761	-1.982	-3.17	2.11	-2.197	-0.244	0.454	2.028	-3.059		-0.191
|| Sema domain, transmembrane domain (TM), and cytoplasmic domain, (semaphorin) 6D::sema domain, transmembrane domain (TM), and cytoplasmic domain, (semaphorin) 6D || Hs.511265 || || 80031 || hSQ002711 || || hSQ002711 || SEMA6D || || hHR003472 || 359809	hSQ002711	-0.63	0.69	-0.463		-0.327	0.013	-2.122	1.1	-0.574		0.155	-0.352	0.069	-0.226	-1.085	-1.008	2.509	-1.659		1.384	-1.013	-0.365	0.909	-0.248	3.312	-0.07
|| AF4/FMR2 family, member 3::AF4/FMR2 family, member 3 || Hs.444414 || || 3899 || hSQ018867 || || hSQ018867 || AFF3 || || hHC019312 || 359829	hSQ018867	-1.686	2.244	-2.149	-0.994	0.647	0.797	4.552	0.874	-0.69		0.089	0.862	-1.507	-1.852		-0.344	0.203	-1.225		1.488	0.791	-0.221	-0.287	-0.564	-1.344	0.324
|| Homeobox D1::homeobox D1 || Hs.83465 || || 3231 || hSQ035441 || || hSQ035441 || HOXD1 || || hHC007888 || 359955	hSQ035441	3.154	1.124	1.631	-2.184	-0.093	-6.213	-3.798	2.824	1.67	0.684	0.589	-0.058	-0.897	0.508	2.329	-0.894	2.283	-0.595	-0.025	0.028	0.571	1.119	2.513	-3.884	-3.104	0.714
|| DIRAS family, GTP-binding RAS-like 1::DIRAS family, GTP-binding RAS-like 1 || Hs.172753 || || 148252 || hSQ033625 || || hSQ033625 || DIRAS1 || || hHC010768 || 359958	hSQ033625	1.533		1.46	1.715	2.326	-0.654	-0.679	-1.077	-0.571	0.943	0.228	1.531	2.202	-1.753	2.038	1.485	-4.238	-3.626		-3.663	0.6	1.208	-1.118	2.595	-3.305	0.813
|| Solute carrier family 15 (H+/peptide transporter), member 2::solute carrier family 15 (H+/peptide transporter), member 2 || Hs.518089 || || 6565 || hSQ019636 || || hSQ019636 || SLC15A2 || || hHC016528 || 359970	hSQ019636	0.118	3.228	0.045	0.28	0.811	2.241	-1.194	0.108	-0.146		-0.467	0.256	-2.413	0.332	1.243	-0.01	-0.583	-1.841		1.412	-1.175	-0.847	-0.653	-0.32	0.03	-0.462
|| Wilms tumor 1::Wilms tumor 1 || Hs.591980 || || 7490 || hSQ002344 || || hSQ002344 || WT1 || || hHC002404 || 360296	hSQ002344	1.669	-1.001	0.166	-0.219	-0.178	0.872	-4.603	1.289	0.645	-0.581	1.054	-0.883	0.158	2.003	0.814	-0.589	1.208	-4.51	0.37	1.163	-2.314	0.784	1.048	-0.499	1.581	0.559
|| CD300a molecule::CD300a molecule || Hs.9688 || || 11314 || hSQ010548 || || hSQ010548 || CD300A || || hHC018244 || 360324	hSQ010548	0.266		2.203	0.958	0.269	-0.911	-1.606	-0.644	0.242	0.656	-0.429	-0.226	-1.495	0.37	1.971	0.178	-0.645	-2.013	1.167		0.013	0.591	0.455	0.548	-2.602	0.686
|| HLA complex group 27 || Hs.659818 || || 253018 || hSQ028544 || || hSQ028544 || HCG27 || || hHC019684 || 360326	hSQ028544	0.921			-0.797		0.074	-2.031	0.541	0.467		-0.764	0.329	1.15	1.355		1.053	2.3	-1.338	1.842		-0.732	-0.204	-0.15	-1.537	-2.487
|| olfactory receptor, family 51, subfamily B, member 5 || Hs.382831::Hs.690458 || || 282763 || hSQ015104 || || hSQ015104 || OR51B5 || || hHR006736 || 360373	hSQ015104	-0.708	3.222	1.799	-0.996	2.715	-0.935	-1.22	-0.488	-0.592	0.582	-0.363	-0.08	-0.609	-0.214	-2.283	-1.016	0.181	0.003	0.903	0.576	0.619	-0.493	1.121	-0.046	-0.986	-0.698
|| SH2 domain protein 1A::SH2 domain protein 1A || Hs.349094 || || 4068 || hSQ041299 || || hSQ041299 || SH2D1A || || hHR002512 || 360501	hSQ041299	0.085	-0.425	0.312	1.637	0.338	-1.072	-2.637	0.325	0.051		-1.93	0.763	0.254	-0.381	1.62	0.957	-0.676	-0.894		1.319	0.792	0.09	0.504	-0.253	-3.433	2.655
|| GLIS family zinc finger 3::GLIS family zinc finger 3 || Hs.162125 || || 169792 || hSQ024387 || || hSQ024387 || GLIS3 || || hHC012592 || 360520	hSQ024387	-0.889	2.201	-1.252	-0.577	-1.666	1.454	1.379	-1.039	-2.143	2.421	1.196	-0.511	-0.84		0.736	-0.367	-0.84	-0.358	1.312	0.815	0.828	0.046	-1.16	-0.407	-0.867	0.521
|| Cyclin D-type binding-protein 1::cyclin D-type binding-protein 1 || Hs.36794 || || 23582 || hSQ024068 || || hSQ024068 || CCNDBP1 || || hHA034276 || 360638	hSQ024068	1.448		2.325		0.701	-0.599	-2.224	0.258	-1.086		-0.007	-0.854	-1.003		2.093	-0.88	0.547	-0.921			-0.125	1.233	0.317	-0.7	-0.75	0.228
|| Transmembrane protease, serine 4::transmembrane protease, serine 4 || Hs.161985 || || 56649 || hSQ031359 || || hSQ031359 || TMPRSS4 || || hHC008368 || 360664	hSQ031359	1.739	0.079	0.656	-0.589	-1.698	-2.128	-1.603	0.479	-0.685		1.214	0.707	-2.822	0.213	0.904	2.781	-0.452	0.12	1.36		1.936	0.164	1.258	-0.189	-4.349	0.899
|| similar to omega protein || Hs.567636 || || 91353 || hSQ007596 || || hSQ007596 || CTA-246H3.1::IGLL3 || || hHR029968 || 360700	hSQ007596	3.879	-1.261	0.506	4.741	-0.968	-3.168	-4.023	-1.901	2.305	0.029	0.484	-3.753	-2.432	-2.377	5.534	1.351	-2.192	-1.37	4.25	-0.377	1.536	1.694	3.068	-1.369	-3.889	-0.301
|| Regulator of G-protein signaling 16::regulator of G-protein signaling 16 || Hs.413297 || || 6004 || hSQ042448 || || hSQ042448 || RGS16 || || hHC015652 || 360751	hSQ042448	-0.188		0.109	0.744	-0.755	-1.435	-1.13	0.092	-1.102	1.682	-1.773	-0.42	-2.049	-0.074	1.377	-0.246	-1.139	-1.527		-0.024	2.569	2.027	-0.129	2.114	-0.346	1.622
|| Ubiquitin B::ubiquitin B || Hs.356190 || || 7314 || hSQ045257 || || hSQ045257 || UBB || || hHC021424 || 360844	hSQ045257	-0.466	1.284	-0.329	1.346	-2.703	-1.483	1.492	0.964	0.95	-0.916	0.469	1.012	-2.477	0.988	0.369	1.396	1.783	-2.525	0.155	-1.622	1.201	1.329	-0.427	0.356	-2.264	0.114
|| Carbohydrate (N-acetylglucosamine-6-O) sulfotransferase 2::carbohydrate (N-acetylglucosamine-6-O) sulfotransferase 2 || Hs.8786 || || 9435 || hSQ037340 || || hSQ037340 || CHST2 || || hHC011428 || 360888	hSQ037340	0.603	0.063	2.1	-0.155	1.326	-1.214	-2.439	0.413	-0.811		0.488	-0.689	-0.618	0.667	0.518	-0.095	0.712	0.684	0.804	-0.053	2.13	-0.382	-0.238	-1.245	-1.775	-0.797
|| ATP-binding cassette, sub-family C (CFTR/MRP), member 3::ATP-binding cassette, sub-family C (CFTR/MRP), member 3 || Hs.463421 || || 8714 || hSQ008019 || || hSQ008019 || ABCC3 || || hHC017188 || 360897	hSQ008019	0.571	1.331	2.088	-0.727	-0.016	-0.906	-2.121	-1.639	-0.253	2.711	0.476	-0.861	0.97	-0.225	1.386	1.403	-0.71	-2.028	0.452	-0.885	-0.262	-1.054	-0.08	-0.367	-0.117	0.851
|| orosomucoid 1 || Hs.567311 || || 5004 || hSQ006185 || || hSQ006185 || ORM1 || || hHC030148 || 360921	hSQ006185	0.614		0.291	-2.124	-0.033	-0.593	1.812	0.494	-0.28	3.684	-0.611	0.312	3.403	-1.392	-2.661	0.436		-1.005	0.675	-3.292	0.561	0.349	0.783	-1.204		-0.216
|| regulator of calcineurin 1 || || || 1827 || hSQ027530 || || hSQ027530 || RCAN1 || || hHA035908 || 360933	hSQ027530	-1.995	1.305	0.752	1.747	-0.952	1.948	-4.297	0.065	-1.259	2.635	-3.57	-0.537	0.144	1.099	1.28	1.717	-0.366	-1.544		-0.181	0.752	1.7	-0.706	2.057	-2.923	1.125
|| Inhibitor of DNA binding 4, dominant negative helix-loop-helix protein::inhibitor of DNA binding 4, dominant negative helix-loop-helix protein || Hs.519601 || || 3400 || hSQ022857 || || hSQ022857 || ID4 || || hHC004240 || 360950	hSQ022857	1.306	1.726	0.683	-0.592	-2.011	1.139	-0.766	2.126	0.802	-1.084	0.141	-2.696	-0.625	-0.38	0.491	-1.952	0.215	-0.713		1.56	-0.627	0.311	0.905	-0.632	1.238	-0.554
|| ras homolog gene family, member H::Ras homolog gene family, member H || Hs.654594 || || 399 || hSQ008240 || || hSQ008240 || RHOH || || hHC014320 || 360964	hSQ008240	1.135	0.065	0.042	1.437	-0.402	-0.872	-2.957	0.105	-1.409	1.475	-0.57	-1.447	-0.346	0.569	2.05	0.637	-0.006	1.846	1.026	-3.701	0.582	0.24	1.354	0.157	-1.543	0.535
|| Orthodenticle homeobox 2::orthodenticle homeobox 2 || Hs.288655 || || 5015 || hSQ042534 || || hSQ042534 || OTX2 || || hHC008717 || 361027	hSQ042534		-0.161	-0.464	-3.039	2.112	-1.598	-1.153	-0.751	-1.235		-1.286	-0.083	1.728	-0.557	2.544		-1.992		0.71	0.293	3.556	0.984		0.181	-0.479	0.699
|| Hypothetical protein LOC145786::hypothetical protein LOC145786 || Hs.599998 || || 145786 || hSQ021502 || || hSQ021502 || LOC145786 || || hHR005849 || 361090	hSQ021502	-2.017	0.173	0.48	0.415	1.296	-0.914	-0.149	1.393	-1.151		-0.542	1.741	1.122	-0.503	-2.242	-3.385	1.352		0.494	0.617	1.47	-0.382	-1.848	0.315	1.675	0.593
|| Myosin IB::myosin IB || Hs.439620 || || 4430 || hSQ025774 || || hSQ025774 || MYO1B || || hHA040409 || 361145	hSQ025774	-2.59	0.19	0.357	0.522	0.783	-0.767	0.898	-0.26	-1.604		-1.175	-0.462	-0.061	-1.116	-0.625	-0.018	-0.581	2.601	0.671	2.234	0.247	0.175	-1.401	1.492	1.872	-1.39
|| ring finger protein 182 || Hs.111164 || || 221687 || hSQ041852 || || hSQ041852 || RNF182 || || hHC003053 || 361154	hSQ041852	-2.282	-1.012	-2.115	-0.59	-0.599	-0.179	-0.104	-0.782	-0.066	1.718	-0.927	1.306	-0.763	2.552	-1.407	1.44	1.577		-0.241	0.612	0.085	0.733	0.627	-1.24	0.71	0.958
|| major histocompatibility complex, class II, DM beta::Major histocompatibility complex, class II, DM beta || Hs.654428 || || 3109 || hSQ014520 || || hSQ014520 || HLA-DMB || || hHC005945 || 361239	hSQ014520	2.194	-0.946	-0.329	0.856	0.397	-0.033	-3.698	0.124	1.32	0.034	1.229	-1.128	-0.977	0.868	0.479	0.306	2.133		1.815	-1.622	0.391	0.029	0.003	0.756	-4.064	-0.136
|| Synovial sarcoma, X breakpoint 3::synovial sarcoma, X breakpoint 3 || Hs.558445 || || 10214 || hSQ010513 || || hSQ010513 || SSX3 || || hHA033305 || 361275	hSQ010513	-2.032	1.928	-2.345	1.72		0.191	0.616	-1.122	0.224		-1.187	0.596	1.467	0.802	0.653	-3.37	0.077			-1.068	-1.845	1.023		1.64	-0.67	2.698
|| FYN binding protein (FYB-120/130)::FYN binding protein (FYB-120/130) || Hs.370503 || || 2533 || hSQ004517 || || hSQ004517 || FYB || || hHC023309 || 361331	hSQ004517	-0.219	-0.959	-0.432	1.393	-0.296	0.364	-1.901	-0.639	-0.243	1.931	-0.194	-0.611	0.39	0.565	1.046	0.223	-0.95		2.152	-2.035	1.218	0.386	0.41	1.003	-2.987	0.391
|| IQ motif containing E || || || 23288 || hSQ041836 || || hSQ041836 || IQCE || || hHR009005 || 361443	hSQ041836	-0.31	1.56	-0.033	-0.448	0.083	0.643	-2.692	0.5	-0.324	2.14	-0.085	1.408	0.179	-1.626	-1.825	0.392	-0.941	2.631		-1.136	-0.303	-0.715	-0.091	0.362	1.022	-0.4
|| Fibrinogen-like 1::fibrinogen-like 1 || Hs.491143 || || 2267 || hSQ043740 || || hSQ043740 || FGL1 || || hHC010445 || 361446	hSQ043740	-3.717	1.923	0.59	-0.925	-0.804	-0.804	0.731	-0.977	0.239	3.053	0.088	1.211	1.492	0.477	1.128		-0.138		-0.516		-0.52	-2.512	0.572	0.295	-0.725	-0.167
|| aryl-hydrocarbon receptor repressor || || || 57491 || hSQ022289 || || hSQ022289 || AHRR || || hHC016205 || 361454	hSQ022289	-1.957	0.083	0.25	-0.055	0.676	0.426	2.401	-0.637	-0.231	0.833	-1.572	3.561	1.072	0.597	-1.182	0.095	-1.868			-0.193	-4.77	-0.962	-0.148	1.155	1.365	1.053
|| Dachshund homolog 1 (Drosophila)::dachshund homolog 1 (Drosophila) || Hs.129452 || || 1602 || hSQ036890 || || hSQ036890 || DACH1 || || hHA036365 || 361486	hSQ036890	-0.155	-1.285		-1.303		0.038	0.473	-2.385	1.461		1.67	-0.937	0.474			-2.973	-1.786			1.479	2.622	0.79	0.674	1.077	1.767	-1.705
|| GREB1 protein::growth regulation by estrogen in breast cancer 1 || Hs.467733 || || 9687 || hSQ006623 || || hSQ006623 || GREB1 || || hHA039245 || 361489	hSQ006623	0.735	2.095	-1.088	-1.863	0.388	3.468	3.173	1.155	-2.689	0.925	0.87	2.633	-0.876	-1.971	-0.74	-0.813	1.204	-0.584	-2.144	-0.141	-0.488	-0.27	-1.866	0.077	1.027	-2.205
|| similar to cell recognition molecule CASPR3 || Hs.590933 || || 389722 || hSQ023655 || || hSQ023655 || RP11-138L21.1 || || hHC032057 || 361542	hSQ023655	-0.772	0.798	-3.705	0.77	3.571	1.031	1.736	0.368	-1.476	-0.802	-1.407	1.036	2.927		-0.347	0.01	-0.353		1.049	-0.308	1.995	-1.247	-2.773	0.75	-2.41	-0.452
|| Secretoglobin, family 2A, member 1::secretoglobin, family 2A, member 1 || Hs.97644 || || 4246 || hSQ006135 || || hSQ006135 || SCGB2A1 || || hHC009101 || 361579	hSQ006135	1.697	1.047		-0.711	-0.39	2.3	1.325	-0.973		-4.423	1.962	2.385	-3.614	-2.519	-2.078	0.719	1.166		-2.932	0.591	4.244	0.862	-2.834	1.949	-0.181	0.417
|| STEAP family member 3::STEAP family member 3 || Hs.647822 || || 55240 || hSQ037068 || || hSQ037068 || STEAP3 || || hHA036461 || 361628	hSQ037068	0.453	2.453	0.56	-0.845	1.006	-0.024	0.201	0.173	-0.691		-0.462	0.451	2.162	-0.013	0.068	1.405	0.012			-1.463	-0.22	-1.622		-0.985	-2.625
|| Ankyrin 2, neuronal::ankyrin 2, neuronal || Hs.620557 || || 287 || hSQ021072 || || hSQ021072 || ANK2 || || hHC003353 || 361644	hSQ021072	-0.429	-0.259		-0.127		0.224	-2.431	0.101	-0.993		-0.514	-0.561	1.31	-0.485	-0.684	-2.807	2.68		2.792	1.635	1.138	0.076		-0.237	0.763	-1.189
|| AA447504_Exon1_108 || || || || hSQ033931 || || hSQ033931 || EST_AA447504 || || hHE040793 || 361701	hSQ033931	-3.273		-1.016	1.419		-0.88	-2.015	0.237	-1.147	4.567	-0.618	-0.615	1.046	-3.739	-0.498	-0.491	1.016	2.788		-0.719	2.164	-0.128	-0.344	2.089	-0.151	0.307
|| immunoglobulin kappa constant || || || 3514 || hSQ007002 || || hSQ007002 || IGKC || || hHO045197 || 361772	hSQ007002	3.19	-3.02	-0.103	1.682	-1.227	-0.787	-2.832	-2.25	2.856	4.12	1.525	-2.032		1.224	2.585	1.552	-1.791	0.141	2.821	-1.516	0.537	0.955	1.379	-3.558	-5.408	-0.05
|| Glutamate receptor, ionotropic, AMPA 2::glutamate receptor, ionotropic, AMPA 2 || Hs.32763 || || 2891 || hSQ009628 || || hSQ009628 || GRIA2 || || hHR004889 || 361781	hSQ009628	-0.38	-1.26	-0.583		0.573	-1.347	-0.582	-0.82	-0.724		-0.705	2.448		1.094	-0.255	0.322	-0.081			-0.866	2.997	-2.275	1.489		2.132	-1.18
|| Cyclin A1::cyclin A1 || Hs.417050 || || 8900 || hSQ030346 || || hSQ030346 || CCNA1 || || hHC005069 || 361992	hSQ030346	1.201	-0.579	-2.852	-0.027		1.974	-1.321		0.147		-0.064	2.959	0.79	-0.585	-0.984	0.633	0.16		-1.408	0.845	2.038	-0.174	-0.39	0.023	-0.597	-1.799
|| Microfibrillar-associated protein 4::microfibrillar-associated protein 4 || Hs.296049 || || 4239 || hSQ017618 || || hSQ017618 || MFAP4 || || hHC013709 || 362004	hSQ017618	-2.245	-1.235	-0.748	2.187	-0.952	-1.812	-1.617	1.095	-1.039	3.285	-1.01	-1.047	5.384	-1.351	0.28	0.837	-2.316			0.829	0.432	0.89	-0.996	2.667	-1.403	-0.125
|| Tubulin, beta 4::tubulin, beta 4 || Hs.110837 || || 10382 || hSQ005021 || || hSQ005021 || TUBB4 || || hHC020921 || 362072	hSQ005021	0.621		-0.152	-1.657	-0.866	-2.406	-2.561	-1.729	0.997	3.491	-0.554	-0.551	2.76	1.715	-2.354	-3.387	-0.6	1.982	1.952	2.905	0.978	-0.524	-0.2	-2.147	3.083	-0.789
|| Transmembrane and tetratricopeptide repeat containing 1::transmembrane and tetratricopeptide repeat containing 1 || Hs.401954 || || 83857 || hSQ028805 || || hSQ028805 || TMTC1 || || hHA038201 || 362098	hSQ028805	0.626	-0.154	-0.367	-0.612	2.929	0.319	-3.586	-1.104	1.202	0.826	-0.279	1.234	-0.165	2.22912e-16	1.061	-1.872	-0.965	-0.613	-0.193	1.38	-2.017	-1.039	2.465	-0.392	0.818	0.496
|| SPARC related modular calcium binding 1::SPARC related modular calcium binding 1 || Hs.497349 || || 64093 || hSQ035728 || || hSQ035728 || SMOC1 || || hHR019577 || 362196	hSQ035728			0.506	-0.499	1.162	-0.278	1.597	-0.751	-0.805		-0.956	0.977	3.628	1.023	1.274	-2.569	0.458			0.583	1.356	-3.986	-0.272	0.181	-1.169	-1.461
|| hypothetical protein MGC27165 || || || 283650 || hSQ028701 || || hSQ028701 || MGC27165 || || hHC028217 || 362210	hSQ028701	2.042		-1.891	1.184	-0.805	0.355		-2.018	0.718	1.142	-1.783	-2.42		0.316	1.407	-1.046	-2.279		1.513		0.349	0.717	1.631			0.862
|| Prostaglandin-endoperoxide synthase 1 (prostaglandin G/H synthase and cyclooxygenase)::prostaglandin-endoperoxide synthase 1 (prostaglandin G/H synthase and cyclooxygenase) || Hs.201978 || || 5742 || hSQ041407 || || hSQ041407 || PTGS1 || || hHA036857 || 362223	hSQ041407	-0.248	-0.018	-0.121	-0.086	0.505	0.895	-3.46	0.792	0.458	-0.118	-0.873	2.28	2.341	0.536	0.037	0.314	-0.389		0.013	-0.994	-1.371	-0.193	0.201	-0.856	0.044	0.322
|| Collagen, type XII, alpha 1::collagen, type XII, alpha 1 || Hs.101302 || || 1303 || hSQ002229 || || hSQ002229 || COL12A1 || || hHA035609 || 362472	hSQ002229	-1.632	-2.562	0.155	1.72	2.661	-0.689	-1.054	0.028	-1.746	1.608	-0.127	0.196	0.407	-0.398	0.993	1.22	0.997	-1.161	-0.301	-1.278	-1.005	0.463	-0.123	2.7	-1.83	0.758
|| Peroxidasin homolog (Drosophila)::peroxidasin homolog (Drosophila) || Hs.332197 || || 7837 || hSQ010172 || || hSQ010172 || PXDN || || hHC018413 || 362510	hSQ010172	-0.235	0.975	1.182	1.457	-0.142	-0.182	-2.137	-1.535	-1.519	0.925	0.81	0.493	-0.326	-0.711	-0.59	1.447	-0.736	0.066	-0.244	0.169	0.022	0.95	-2.236	2.107	-0.103	0.105
|| RAS-like, family 11, member B::RAS-like, family 11, member B || Hs.8035 || || 65997 || hSQ025842 || || hSQ025842 || RASL11B || || hHC014105 || 362567	hSQ025842	-1.521			1.051		0.682	2.027	1.179	-1.015		0.094	0.697	-0.932	-2.417	-1.606	-2.579	0.228	1.26		2.203	-0.074	-0.446	0.908	-0.879	0.981	0.159
|| Nuclear receptor subfamily 4, group A, member 1::nuclear receptor subfamily 4, group A, member 1 || Hs.524430 || || 3164 || hSQ042348 || || hSQ042348 || NR4A1 || || hHA037145 || 362602	hSQ042348	-1.432		0.225	-1.3	-0.689	0.031	-1.404	2.208	-1.416	1.648	-2.437	-0.434	-0.573	0.472	0.903	-0.49	-1.793			-0.528	2.325	0.603	-0.303	2.89	0.29	1.208
|| Mal, T-cell differentiation protein::mal, T-cell differentiation protein || Hs.80395 || || 4118 || hSQ043646 || || hSQ043646 || MAL || || hHA040109 || 362671	hSQ043646	-1.565	-1.175	0.862	-0.183	-1.602	-0.772	-2.667	-3.255	-2.669	1.695	0.44	2.443	2.914	3.199	-1.69	0.577	-1.416	4.086	1.756	-3.261	2.492	-3.33	3.774	1.427	-3.293	1.225
|| Transcription factor 7-like 1 (T-cell specific, HMG-box)::transcription factor 7-like 1 (T-cell specific, HMG-box) || Hs.516297 || || 83439 || hSQ014134 || || hSQ014134 || TCF7L1 || || hHC012845 || 362769	hSQ014134	-2.178	1.132	-1.331	0.254	-1.125	-0.475	1.75	-0.258	-1.152		0.777	1.5	0.581	-1.234	0.407	-0.476	-3.939	2.003		1.906	0.149	0.347	-1.839	0.874	1.694	0.622
|| immunoglobulin lambda joining 3 || Hs.517453::Hs.596225 || || 28831 || hSQ043743 || || hSQ043743 || IGLJ3 || || hHC024461 || 362939	hSQ043743	0.294	-1.276		7.216	-3.143	-0.093	-2.998	-2.476	2.77	-0.296	-1.461	-2.718	-2.967	-2.442	1.249	-0.244	-2.937	-1.595	6.305	0.358	4.321	4.539	4.793	-1.634	-4.014	-1.546
|| Immunoglobulin heavy constant gamma 1 (G1m marker)::immunoglobulin heavy constant gamma 1 (G1m marker)::immunoglobulin heavy constant mu || Hs.510635 || || 3500::3507 || hSQ000932 || || hSQ000932 || IGHG1::IGHM || || hHR024473 || 363011	hSQ000932	2.911	-4.689	-0.982	3.613	-2.456	-0.316	-1.891	-1.799	1.797	0.841	-0.974	-1.101	-2.46	1.745	3.466	1.273	-1.79		2.882	-0.755	1.378	2.086	1.95	-1.347	-3.117	-0.259
|| RAS-like, family 10, member B::RAS-like, family 10, member B || Hs.437035 || || 91608 || hSQ020771 || || hSQ020771 || RASL10B || || hHC014465 || 363156	hSQ020771	-0.359	-1.199	-1.822	0.613	-0.346	0.924	0.379	0.911	0.737		-1.394	0.559	1.07	0.015	-3.974	0.043	0.6	0.182	2.252	1.275	-0.652	0.116	-1.97	0.313	2.003	-0.279
|| ADAM metallopeptidase domain 12::ADAM metallopeptidase domain 12 (meltrin alpha) || Hs.655388 || || 8038 || hSQ001092 || || hSQ001092 || ADAM12 || || hHA040385 || 363193	hSQ001092	-1.548	-1.108	1.599	2.054	-1.305	-1.195	-0.5	-1.368		3.032	-0.593	-0.32	1.071	-0.554	1.587	1.454	-1.489			-1.534	-1.471	1.927	-0.899	2.874	-2.916	1.192
|| Transcribed locus::retinoic acid receptor responder (tazarotene induced) 2::Retinoic acid receptor responder (tazarotene induced) 2 || Hs.438823::Hs.647064 || || 5919 || hSQ027882 || || hSQ027882 || RARRES2 || || hHR018869 || 363235	hSQ027882	-1.907	0.643	-0.35	1.675	1.156	-0.984	-3.119	-0.467	-0.581	1.183	-0.632	2.301	2.542	-1.903	0.388	0.705	-0.618	-0.046	-3.406	0.077	0.51	0.968	-0.458	2.405	-1.645	1.553
|| Transcribed locus::secreted frizzled-related protein 1 || Hs.213424::Hs.695991 || || 6422 || hSQ017099 || || hSQ017099 || SFRP1 || || hHC008801 || 363280	hSQ017099	-0.01	1.87	-0.273	1.932	-0.357	-0.197	0.208	0.09	-2.684	-0.7	1.055	0.998	-2.061	-1.776	-0.435	3.362	-1.351	-0.149	-1.929	1.734	2.807	-0.605	-0.971	0.122	0.912	-1.59
|| Lysyl oxidase::lysyl oxidase || Hs.102267 || || 4015 || hSQ030312 || || hSQ030312 || LOX || || hHC014657 || 363420	hSQ030312	-1.498	-2.098	1.029	2.664	-2.015	-1.475	0.29	-0.668	-0.382	2.502	-2.433	-1.14	0.911	-0.654	1.817	1.184	-2.379	0.263	-1.497	0.176	0.159	1.897	-1.189	4.374	-1.786	1.952
|| UCSC_hg16 || || || || hSQ000007 || || hSQ000007 || ncRNA_HBII-85_groupI_7_21 || || hHO047777 || 363469	hSQ000007	-1.075	2.915	0.102	-0.643	0.638	1.658	-6.387	-0.145	0.651	-1.475	1.35	-1.667	-0.086	-0.081	1.13	-1.353	0.744	1.966	-2.304	-1.561	1.292	0.05	1.494	1.127	2.347	-0.675
|| Claudin 10::claudin 10 || Hs.534377 || || 9071 || hSQ026260 || || hSQ026260 || CLDN10 || || hHC003221 || 363479	hSQ026260	1.831	3.391	2.328	0.553	1.824	0.084	-3.021	-0.289	-1.643	1.061	2.396	0.719	-3.01	-0.805	0.956	1.173	0.89	-2.498	0.502	-1.695	1.138	0.456	0.52	-3.017	-4.517	0.661
|| CDNA FLJ30128 fis, clone BRACE1000124::FRAS1 related extracellular matrix 1 || Hs.50850 || || 158326 || hSQ027784 || || hSQ027784 || FREM1 || || hHC010421 || 363491	hSQ027784	-2.256			1.256		1.107	-0.618	-0.966			0.449	0.302	0.293	-1.322	2.359	-3.704	-0.517	2.605		0.348	0.451	-0.661	1.113	-0.914	0.136	0.544
|| || || || || hSQ010880 || || hSQ010880 || || || hHA033557 || 363668	hSQ010880	0.261		-1.062	-1.647	-3.466	1.264	2.969	-1.029	1.897	0.401	-1.004	0.749	2.45	-0.175	-1.374	0.433	0.67	0.662		0.495	-1.242	-0.344	-0.22	0.093	-0.867	0.081
|| TIMP metallopeptidase inhibitor 3::TIMP metallopeptidase inhibitor 3 || Hs.297324::Hs.644633::Hs.699152 || || 7078 || hSQ039357 || || hSQ039357 || TIMP3 || || hHR001973 || 363757	hSQ039357	-1.434	-2.144	-0.127	2.198	-2.561	-1.411	-1.506	-1.294	-0.368	2.926	-1.659	-0.446	1.825	-0.13	2.281	-0.712	-2.135	1.557	-2.043	0.85	-1.377	2.091	-1.525	4.208	0.798	2.126
|| Immunoglobulin lambda locus::immunoglobulin lambda locus || Hs.449585::Hs.648365 || || 3535 || hSQ007616 || || hSQ007616 || IGL@ || || hHR023573 || 363782	hSQ007616	3.408	-3.152	-1.525	6.91	-2.579	-1.639	-2.184	-3.412	3.634	0.828	-0.107	-1.594	-2.393	1.332	5.743	5.56	-2.413	-3.851	3.269	-1.678	0.765	0.043	2.187	-2.7	-4.01	-0.432
|| BCR/TCR^IGKV1/OR-2||P||X64640||1||Immunoglobulin_32 || || || || hSQ027820 || || hSQ027820 || BCR/TCR_IGKV1/OR-2 || || hHO045173 || 363811	hSQ027820	3.121			2.173		-1.466	-3.321		2.647		1.626	-2.481	-2.19	-0.145	2.946	1.323	-2.59	-1.388	2.682	-0.735	0.588	2.036	1.45	-1.417	-4.267	-0.589
|| Paternally expressed 10::paternally expressed 10 || Hs.147492 || || 23089 || hSQ024438 || || hSQ024438 || PEG10 || || hHR006305 || 363822	hSQ024438	-0.58	-0.37	-2.073	-0.568	0.243	2.063	-1.502	-1.5	-0.124	-0.63	-2.595	1.158	1.209	-0.476	0.095	-0.228	2.219	-0.399	1.451	1.694	-1.663	-0.055	2.479	-0.368	1.342	-0.82
|| Glutathione S-transferase mu 3 (brain)::glutathione S-transferase mu 3 (brain) || Hs.2006 || || 2947 || hSQ024332 || || hSQ024332 || GSTM3 || || hHC017825 || 363847	hSQ024332	-2.666	0.594	-2.049	-0.024	0.357	-1.273	2.472	-0.196	-0.97	0.114	-0.291	1.562	1.193	-1.242	-0.661	0.186	1.273	1.725	-1.595	-0.062	0.141	0.189	-0.687	1.056	0.786	0.074
|| Tenascin C::tenascin C || Hs.143250 || || 3371 || hSQ037198 || || hSQ037198 || TNC || || hHA039425 || 363882	hSQ037198	-0.811	0.259	0.286	1.751	-1.298	-1.318	1.697	-1.501	-0.985	0.549	-0.816	1.957	1.228	0.683	1.904	-1.159	-2.342	1.42	-0.71	-1.367	-0.024	0.864	-0.932	2.051	-2.099	0.709
|| immunoglobulin kappa constant || || || 3514 || hSQ037927 || || hSQ037927 || IGKC || || hHO045185 || 363886	hSQ037927	3.688	-1.702	-0.535	2.12	-2.129	-0.819	-3.434	-2.302	3.034	2.728	2.013	-2.254	-2.943	1.482	2.753	2.01	-1.723	-0.671	3.409	-1.348	0.895	1.543	1.997	-3.11	-4.69	-0.022
|| Thrombospondin, type I, domain containing 4::thrombospondin, type I, domain containing 4 || Hs.387057 || || 79875 || hSQ040946 || || hSQ040946 || THSD4 || || hHC002069 || 363892	hSQ040946	0.051	1.851	1.398	-1.507	1.594	0.074	-0.661	1.371	-1.593		-0.184	0.839	-2.64	1.985	0.306	-4.447	0.92	-3.538		-0.935	-0.952	-0.244	2.58	0.163	1.093	2.481
|| platelet-activating factor receptor || || || 5724 || hSQ037720 || || hSQ037720 || PTAFR || || hHC003713 || 364215	hSQ037720	-0.288	1.232	2.429	0.344		-0.805		-1.458	0.028	2.922	0.637	-1.22	-0.989	0.286	-0.423	0.484	-0.809	-1.317	2.893		0.279	-0.903	-0.759	-0.666		-1.888
|| Hephaestin::hephaestin || Hs.31720 || || 9843 || hSQ038325 || || hSQ038325 || HEPH || || hHA036833 || 364268	hSQ038325	-1.076	0.334	0.281	1.486	-2.583	0.207	-1.488	0.004	-1.36	0.714	0.519	-0.038	-0.517	-1.022	-0.571	0.496	-1.257	2.495		-0.022	1.271	0.699	-0.187	2.236	-1.374	0.764
|| similar to Apolipoprotein C-III precursor (Apo-CIII) || || || 440838 || hSQ041503 || || hSQ041503 || LOC440838 || || hHR016757 || 364304	hSQ041503	-0.981	1.469	0.216	-0.119	0.812	-0.258	-0.173	0.869	-0.985	-2.271	-0.756	2.017	2.108	-0.477		0.051	-3.202	0.9	2.37	-1.607	-0.764	-0.076	-0.022	0.011	-0.809	1.689
|| Insulin-like growth factor 1 (somatomedin C)::insulin-like growth factor 1 (somatomedin C) || Hs.160562 || || 3479 || hSQ025918 || || hSQ025918 || IGF1 || || hHC005249 || 364347	hSQ025918			-2.01	2.395	0.056	-0.734	2.631	-0.187	0.279	-0.417	-2.692	0.421	1.842	-0.973	0.678	-1.655	-0.528	-2.166		0.337	-0.17	-0.322	0.032	2.365	0.195	0.613
|| CDNA: FLJ21274 fis, clone COL01781::Family with sequence similarity 83, member B || Hs.152423::Hs.657974 || || 222584 || hSQ031409 || || hSQ031409 || FAM83B || || hHR006689 || 364350	hSQ031409	1.414		3.121	0.576	2.337	1.297	-1.158	0.884	1.89		-0.071	0.262	1.153	0.418	-3.441	0.336	0.133	0.855		-0.632	2.081	-3.391	-0.917	-2.764	-3.384	-0.996
|| T cell receptor delta locus::T cell receptor alpha locus || Hs.74647 || || 6955 || hSQ043259 || || hSQ043259 || TRA@ || || hHC012449 || 364360	hSQ043259	1.129		0.246	-2.359	-0.658	0.662	-2.803	-0.571	0.485		-0.906	-1.253	-1.042	0.293	0.874	0.281	-0.312		3.14		0.326	0.814	1.298	0.711		-0.351
|| Rho GDP dissociation inhibitor (GDI) gamma || Hs.647388 || || 398 || hSQ020683 || || hSQ020683 || ARHGDIG || || hHC025409 || 364378	hSQ020683	-1.629	0.161	1.278	1.833	-2.726	0.004	-1.961	-0.249	-1.423	2.251	0.046	-0.571	0.02	-0.615	1.396	1.743	-2.31	0.112	-2.508	1.525	0.068	1.556	-1.13	2.403	-1.097	1.831
|| Myeloma overexpressed (in a subset of t(11;14) positive multiple myelomas)::myeloma overexpressed (in a subset of t(11;14) positive multiple myelomas) || Hs.523848 || || 26579 || hSQ005724 || || hSQ005724 || MYEOV || || hHC018293 || 364427	hSQ005724	1.069		2.756	-2.219		-0.558	-1.133	0.739	-0.325		-0.006	0.407	-0.072	-0.767		-1.609		0.8		-0.407	3.406	-3.366	-0.722	2.911	-2.209	1.309
|| interferon-induced protein with tetratricopeptide repeats 3::Interferon-induced protein with tetratricopeptide repeats 3 || Hs.47338 || || 3437 || hSQ030972 || || hSQ030972 || IFIT3 || || hHC021173 || 364432	hSQ030972	1.067	1.237	1.744	0.839	0.39	1.61	-2.125	-0.603	1.893	0.297	0.302	-1.885	-0.454	-0.879	-0.668	-0.281	1.046	-3.012	1.458	-1.559	0.684	0.282	1.256	1.109	-3.561	-0.183
|| Protein tyrosine phosphatase, non-receptor type 22 (lymphoid)::protein tyrosine phosphatase, non-receptor type 22 (lymphoid) || Hs.535276 || || 26191 || hSQ022193 || || hSQ022193 || PTPN22 || || hHA034133 || 364452	hSQ022193	0.89		0.737	1.812		-0.107	-0.842		0.436		-0.545	-0.922	-3.131	0.354	1.505	-0.148	0.099		2.471	-3.266	2.127		1.079	1.072	-3.978	0.36
|| || || || || hSQ026710 || || hSQ026710 || || || hHA038453 || 364459	hSQ026710	-0.895		2.642	-0.763	-0.052	0.618	-0.957	0.045	2.431		-0.14	-1.077	1.504	-0.271		-2.333	-0.636	-1.554	1.826	1.119		-0.34	-0.776	-0.453	0.707	-0.635
|| AA877997_Exon1_334 || || || || hSQ000089 || || hSQ000089 || EST_AA877997 || || hHE042773 || 364463	hSQ000089	-0.27	0.84	2.417	1.482		-0.697	-2.572	-0.96	0.086		-0.875	-1.292	-2.161	-0.606	-0.445	-1.648	-0.081	1.151	1.271	-0.546	2.277	1.555	0.479	0.532	0.152	-0.1
|| Leucine-rich repeat-containing G protein-coupled receptor 6::leucine-rich repeat-containing G protein-coupled receptor 6 || Hs.497402 || || 59352 || hSQ029377 || || hSQ029377 || LGR6 || || hHC005345 || 364477	hSQ029377	2.108	1.648		-1	-0.729	0.371	-0.924	-0.202	0.954	1.028	3.443	0.426	0.977	-0.338		-1.29		0.719	-5.611	1.152		-1.757	1.627	0.52	-1.02	-2.112
|| AHNAK nucleoprotein 2::AHNAK nucleoprotein 2 || Hs.441783 || || 113146 || hSQ005158 || || hSQ005158 || AHNAK2 || || hHC022625 || 364501	hSQ005158	2.794	0.464	1.361	0.486	-0.353	-0.523	-3.398	-0.846	-1.18	2.014		-0.438	2.113	-2.142	-1.131	-0.564	0.313	0.395	3.395	-1.452	2.321	-0.731	0.123	1.006	-3.574	-0.446
|| AA045282_Exon1_104 || || || || hSQ013726 || || hSQ013726 || EST_AA045282 || || hHE041345 || 364531	hSQ013726	0.486			2.238	-0.551	-0.531		-0.904			2.141	-1.496	-0.655	-0.75	-0.559	-1.592	-0.625			0.39	0.643	2.371	0.465	0.778	-1.082	-0.774
|| Alpha-2-glycoprotein 1, zinc-binding::alpha-2-glycoprotein 1, zinc-binding || Hs.546239 || || 563 || hSQ019500 || || hSQ019500 || AZGP1 || || hHC018389 || 364573	hSQ019500	-0.407	0.193		0.735	-0.154	0.606	-1.459	-0.177	0.159		-2.892	-1.289	-0.138	-0.523	-0.362	2.205	3.432	-1.616		1.967	-1.34	-1.052	-1.518	-1.265	4.375	0.513
|| Tyrosinase-related protein 1::tyrosinase-related protein 1 || Hs.270279 || || 7306 || hSQ013522 || || hSQ013522 || TYRP1 || || hHA035669 || 364595	hSQ013522	-0.913	0.977	-0.366	0.109	0.72	3.33	2.085	-0.353	0.313	0.437	-1.418	0.375	0.296	-1.029	-0.028	-2.311	0.786	-0.922	-2.112	-0.169	0.564	-0.278	-1.614	0.559	0.349	0.617
|| G protein-coupled receptor 126::G protein-coupled receptor 126 || Hs.318894 || || 57211 || hSQ027986 || || hSQ027986 || GPR126 || || hHC006881 || 364617	hSQ027986	-1.082	-0.712	0.945	0.67	0.741	1.641	0.146	1.058	0.964	-1.302	-2.007	-0.704	-1.633	0.582	-0.377	1.73	-0.313	-0.031	0.269	1.782	-0.305	-0.677	-2.523	-1.46	2.26	0.338
|| Epithelial stromal interaction 1 (breast)::epithelial stromal interaction 1 (breast) || Hs.546467 || || 94240 || hSQ042126 || || hSQ042126 || EPSTI1 || || hHC006977 || 364750	hSQ042126	-0.092	1.708	0.755	0.99		0.601	-2.744	-0.872	2.114	0.428	0.473	-0.244	-1.053	-0.888	0.163	0.04	-0.813		1.469	-1.568	0.675	-0.097	1.167	1.06	-2.92	-0.352
|| sparc/osteonectin, cwcv and kazal-like domains proteoglycan (testican) 1::Sparc/osteonectin, cwcv and kazal-like domains proteoglycan (testican) 1 || Hs.654695 || || 6695 || hSQ016163 || || hSQ016163 || SPOCK1 || || hHC008417 || 364751	hSQ016163	-2.073	-0.083	0.144	2.429	-1.29	-2.41	0.995	-1.803	-0.747	2.277	-0.528	-1.205	0.466	-1.899	1.722	-2.601	1.836	1.178	0.918	-0.899	2.994	0.062	-2.104	2.719	-1.731	1.637
|| Leukocyte-associated immunoglobulin-like receptor 1::leukocyte-associated immunoglobulin-like receptor 1 || Hs.572535 || || 3903 || hSQ027972 || || hSQ027972 || LAIR1 || || hHC021377 || 364766	hSQ027972	-0.234	-0.344	0.233	1.948	-0.221	-0.071	-2.826	-0.564	-0.128	1.156	0.471	-0.806	-0.085	1.09	1.631	0.818	-1.095	-2.343	1.477	-1.39	1.053	1.071	0.425	1.338	-3.462	0.856
|| Orosomucoid 1::Orosomucoid 2 || Hs.522356 || || 5005 || hSQ006186 || || hSQ006186 || ORM2 || || hHC030197 || 364979	hSQ006186	-0.975	1.025	-2.178	-0.603	0.188	-0.002	2.233	-0.775	0.681	2.265	-0.73	1.103	1.814	0.529	-3.56	0.867	0.424	-0.134	0.566	-1.181	1.172	-1.32	-0.596	0.077	-1.933	1.035
|| Prominin 2::prominin 2 || Hs.469313 || || 150696 || hSQ004155 || || hSQ004155 || PROM2 || || hHC025889 || 365039	hSQ004155	0.456	2.226	1.843	-0.132	0.649	0.929	-0.286	-0.324	-0.278	3.156	0.381	-0.046	-3.095	0.92	-1.669	1.628	-1.055	0.647	3.987	-2.45	-0.327	-2.489	-1.835	-0.882	-1.622	-0.344
|| Serglycin::serglycin || Hs.1908 || || 5552 || hSQ015422 || || hSQ015422 || SRGN || || hHC007229 || 365079	hSQ015422	0.528	-0.552	0.295	1.13	0.181	0.031	-1.054	-1.002	0.254	1.138	-0.577	-1.094	-0.343	0.462	1.303	0.89	-0.243	-2.681	2.299	-1.738	0.995	0.183	0.467	0.54	-2.36	0.938
|| Potassium voltage-gated channel, KQT-like subfamily, member 5 || Hs.675919 || || 56479 || hSQ004051 || || hSQ004051 || KCNQ5 || || hHC007241 || 365154	hSQ004051	0.036			0.568	-0.701	-0.351	-2.846	-1.474	1.692		-4.599	0.914	0.905	0.08	1.801		0.275	1.097		0.88	-1.517	0.921	-3.085	1.088	2.738	1.586
|| Fraser syndrome 1::Fraser syndrome 1 || Hs.369448 || || 80144 || hSQ041785 || || hSQ041785 || FRAS1 || || hHA036041 || 365197	hSQ041785	-2.259	-2.459	-3.272	0.083	-0.886	0.844	2.859	-0.059	-1.253	0.261	1.266	0.569		-1.395	0.836	-1.267	0.11	1.172		1.185	-1.402	1.496	1.02	0.903	1.063	0.591
|| Transmembrane protein 14B::synaptonemal complex protein 2-like || Hs.95600 || || 221711 || hSQ034487 || || hSQ034487 || SYCP2L || || hHC005885 || 365217	hSQ034487	-0.564		0.673	0.028	-2.551	-0.461	-0.026	-0.314	-0.378		-2.239	-1.436	1.075	0.59	2.041	0.048	-0.235	-0.003		1.66	-0.407	0.371	0.585	-0.842	2.768	-0.374
|| X (inactive)-specific transcript (non-protein coding)::X (inactive)-specific transcript (non-protein coding) || Hs.529901 || || 7503 || hSQ019375 || || hSQ019375 || XIST || || hHC015965 || 365234	hSQ019375	0.514	-0.356	-1.949	0.526	0.947	-0.943	0.382	0.834	-2.41	-0.746	0.829	-0.308	-3.537	1.108	-0.381	0.326	0.983	0.815	0.535	1.268	2.171	-0.341	-1.167	0.266	0.136	0.504
|| Vav 3 guanine nucleotide exchange factor::vav 3 guanine nucleotide exchange factor || Hs.267659 || || 10451 || hSQ031369 || || hSQ031369 || VAV3 || || hHC004457 || 365277	hSQ031369	0.938	2.138	2.065	-2.17	-0.049	0.751	2.106	-3.122	1.654	-1.622	-0.487	2.006	0.367	-0.098	-0.037	0.91	2.427	-0.241	2.139	-3.528	1.145	-1.347	-1.443	-1.02	-2.32	-1.172
|| 2'-5'-oligoadenylate synthetase 2, 69/71kDa::2'-5'-oligoadenylate synthetase 2, 69/71kDa || Hs.414332 || || 4939 || hSQ030137 || || hSQ030137 || OAS2 || || hHA034793 || 365466	hSQ030137	-0.241	0.219	1.776	1.021	-1.348	1.812	-1.023	-0.161	0.955	1.419	-0.106	-2.293	0.278	-0.637	-0.176	-1.209	0.858	-3.39	3.09	-2.157	0.796	1.764	1.408	1.071	-3.279	-0.441
|| Catenin (cadherin-associated protein), delta 2 (neural plakophilin-related arm-repeat protein)::catenin (cadherin-associated protein), delta 2 (neural plakophilin-related arm-repeat protein) || Hs.314543 || || 1501 || hSQ025317 || || hSQ025317 || CTNND2 || || hHC008957 || 365497	hSQ025317	-1.377		-1.73	-1.245	1.016	0.856	2.991		-0.141		-0.552	0.281	-0.038		-2.272	-1.995	0.892	1.474	3.974	0.967	0.96	0.398	-2.098	-1.755	-1.505	0.893
|| Collagen, type II, alpha 1::collagen, type II, alpha 1 || Hs.408182 || || 1280 || hSQ016811 || || hSQ016811 || COL2A1 || || hHC011837 || 365500	hSQ016811	-1.393	0.367			0.15	0.47	0.525	0.087	-0.647	1.027	1.262	2.235	0.126	-0.579	-0.268		0.506	-0.082		1.111		-2.578	-1.354	-2.111	0.859	0.297
|| Transcribed locus::Hypothetical gene supported by BC013438 || Hs.591632::Hs.659070 || || 375295 || hSQ008968 || || hSQ008968 || LOC375295 || || hHR007529 || 365558	hSQ008968	1.04		0.327	-0.958	-1.777	-1.267	-2.302	-0.91	-0.684	-0.03	0.195	2.148	-0.351	-0.946	1.445	-1.108	0.339	-0.409	4.371	-0.556	2.137	0.185	2.359	-1.148	-1.598	-0.5
|| Keratin 23 (histone deacetylase inducible)::keratin 23 (histone deacetylase inducible) || Hs.9029 || || 25984 || hSQ005614 || || hSQ005614 || KRT23 || || hHC022013 || 365661	hSQ005614	1.136	2.226	1.873	-0.682	-1.731	0.229	0.484	-0.214	-2.168	1.026	3.171	0.424	2.305	-0.64	0.001	0.968	1.935	-2.213	1.977	-3.35	-0.137	0.671	-4.685	0.958	-3.082	-0.494
|| Major histocompatibility complex, class I, G::major histocompatibility complex, class I, G || Hs.512152 || || 3135 || hSQ042093 || || hSQ042093 || HLA-G || || hHC026333 || 365667	hSQ042093	1.24	-0.05	0.057	2.422	1.713	1.143	-0.842	-0.96	1.456	0.94	-0.765	-1.272	-2.551	0.094	1.435	-0.268	0.899	-1.209	1.911	-2.726	-0.083	-1.025	0.029	0.842	-3.168	0.75
|| Hemoglobin, theta 1 || Hs.247921 || || 3049 || hSQ040114 || || hSQ040114 || HBQ1 || || hHC020585 || 365731	hSQ040114	-1.916					-0.453	-0.028	-0.606	0.58		-2.221	-0.458	1.633	1.748	2.099	0.236	-0.177	0.095		-0.922	0.491	-0.571	-2.157	-1.574	2.066	2.134
|| Protocadherin 7::protocadherin 7 || Hs.479439::Hs.570785 || || 5099 || hSQ020503 || || hSQ020503 || PCDH7 || || hHA037865 || 365757	hSQ020503	-1.25	0.94	0.877	0.362	0.973	0.673	-1.002	-0.93	0.066	-0.31	0.525	-0.442	1.279	-1.896	-1.685	0.402	0.569	2.161	2.681	-1.746	-1.493	0.445	0.079	0.822	-2.268	0.17
|| Cytidine monophosphate (UMP-CMP) kinase 2, mitochondrial::cytidine monophosphate (UMP-CMP) kinase 2, mitochondrial || Hs.7155 || || 129607 || hSQ005607 || || hSQ005607 || CMPK2 || || hHC026429 || 365816	hSQ005607	0.536	0.386	1.033	0.008	0.079	2.009	-1.346	0.066	1.932	-0.024	0.101	-2.056		-1.07	0.171	-0.332	1.465	-2.113	0.547	-2.49	0.723	0.421	1.375	1.298	-2.512	-0.204
|| Nuclear receptor subfamily 4, group A, member 1::nuclear receptor subfamily 4, group A, member 1 || Hs.524430 || || 3164 || hSQ031587 || || hSQ031587 || NR4A1 || || hHA037949 || 365832	hSQ031587	-1.196	-1.006	1.011	-1.574	-0.363	-0.293	-0.538	2.804	-1.79	0.864	-2.231	-0.428	-0.567	0.508	1.059	-0.164	-2.677	-1.505	-1.115	-0.572	2.791	1.029	-0.167	3.256	1.226	1.644
|| Immunoglobulin heavy variable 1-69 || || || 28461 || hSQ024633 || || hSQ024633 || IGHV1-69 || || hHO045161 || 365922	hSQ024633	4.642	-2.768	0.939	4.424	-3.195	-0.445	-3.88	-3.038	4.298	1.942	-0.243	-2.46	-5.979	3.826	3.927	3.474	-0.419	-2.407	4.223	-2.684	0.129	0.557	3.321	-4.096	-5.426	1.342
|| BCR/TCR^IGLV(VI)-22-1||P||X71351||1||Immunoglobulin_24 || || || 3537 || hSQ017447 || || hSQ017447 || BCR/TCR_IGLV(VI)-22-1 || || hHO045245 || 365998	hSQ017447	2.501	-1.659	-1.742	5.073	-1.186	0.104	-1.151	-2.589	2.907	-0.359	-0.784	-0.151	-0.96	-0.355	5.856	1.233	-1.76	-2.718	2.052	-1.875	0.368	-0.264	0.66	-0.877	-2.647	0.311
|| protein tyrosine phosphatase, receptor type, C::Protein tyrosine phosphatase, receptor type, C || Hs.654514 || || 5788 || hSQ026284 || || hSQ026284 || PTPRC || || hHC002057 || 366007	hSQ026284	0.842	-0.548	0.099	1.784	-0.225	0.225	-2.33	-0.458	0.048	1.032	0.197	-1.35	-0.809	1.516	1.907	0.834	-0.419	-2.667	1.453	-1.694	1.239	0.547	0.891	1.274	-3.976	0.592
|| Cyclin-dependent kinase inhibitor 2A (melanoma, p16, inhibits CDK4)::cyclin-dependent kinase inhibitor 2A (melanoma, p16, inhibits CDK4) || Hs.512599 || || 1029 || hSQ027524 || || hSQ027524 || CDKN2A || || hHA038141 || 366143	hSQ027524	0.648	-1.752	-2.175	0.35	1.421	-0.959	1.516	-2.832	0.734	1.738	-1.217	1.466	1.797	2.552	1.923	2.3	-2.163	-2.271	1.989	-2.028	-1.315	0.243	0.077	-0.95	-3.1	2.018
|| prominin 1::Prominin 1 || Hs.614734 || || 8842 || hSQ017850 || || hSQ017850 || PROM1 || || hHC006557 || 366232	hSQ017850	-3.186	4.224	-2.459	0.356	-1.253	2.907	3.522	-3.516	-1.52	-2.656	-0.461	-0.118	0.543	0.288	-0.441	3.416	0.923	-0.175	3.375	0.718	-0.179	-0.481	-5.147	-0.254	1.336	0.234
|| Major histocompatibility complex, class I, F::major histocompatibility complex, class I, F || Hs.519972 || || 3134 || hSQ043693 || || hSQ043693 || HLA-F || || hHC025289 || 366326	hSQ043693	0.662	0.022	0.339	1.874	0.155	1.085	-2.87	0.062	1.978	1.122	0.437	0.09	-0.579	0.846	1.017	-0.466	1.221	-2.257	0.703	-2.584	0.049	0.407	0.431	0.784	-3.856	-0.678
|| Heparan sulfate 6-O-sulfotransferase 2::heparan sulfate 6-O-sulfotransferase 2 || Hs.385956 || || 90161 || hSQ040244 || || hSQ040244 || HS6ST2 || || hHC008093 || 366363	hSQ040244	-2.843	1.147	-1.476	-3.111	0.41	0.02	2.375	1.037	1.253	-0.353	-0.008	-0.395	-1.334	0.321	1.792	-1.821	0.726	1.608	1.108	1.931	-0.256	-1.048	-2.934	-1.731	3.729	-0.143
|| Solute carrier family 6 (neutral amino acid transporter), member 15::solute carrier family 6 (neutral amino acid transporter), member 15 || Hs.44424 || || 55117 || hSQ038504 || || hSQ038504 || SLC6A15 || || hHA035453 || 366411	hSQ038504	-1.926		0.951	-0.724	-0.443	-0.773	-0.108	-2.616	1.31		-1.311	0.382	-4.437	-0.692	0.929	-1.624	2.293	0.395	1.445	1.728	-1.569	2.679	-0.427	-1.194	4.626	1.114
|| T-box 18::T-box 18 || Hs.251830 || || 9096 || hSQ036253 || || hSQ036253 || TBX18 || || hHR011069 || 366503	hSQ036253				0.577	3.088	-2.732	3.713	0.285	0.571	2.305	-2.09	-1.437	-2.986	-2.551	2.99	0.527	-1.916	1.396	3.866	-1.881	-3.058	0.03	0.714	0.227	-1.693	0.055
|| GREB1 protein::growth regulation by estrogen in breast cancer 1 || Hs.467733 || || 9687 || hSQ038495 || || hSQ038495 || GREB1 || || hHC011081 || 366574	hSQ038495	1.281	2.231	-0.502	-1.307	-0.026	3.624	2.749	1.681	-2.363	0.531	1.066	0.749	-2.5	-2.155	-1.274	-1.937	1.69	-1.208	-1.458	0.015	0.168	0.316	-1.56	-0.007	1.473	-1.269
|| Anthrax toxin receptor 1::anthrax toxin receptor 1 || Hs.165859 || || 84168 || hSQ026369 || || hSQ026369 || ANTXR1 || || hHA035561 || 366606	hSQ026369	-1.906		0.951	1.886	-2.053	-0.723	-1.358	-0.466	-1.31	3.584	0.029	-1.048	0.313	-1.262	0.569	-0.104		0.445		-0.132	0.381	1.049	-1.947	2.756	-0.364	0.704
|| Fraser syndrome 1::Fraser syndrome 1 || Hs.369448 || || 80144 || hSQ004999 || || hSQ004999 || FRAS1 || || hHA035741 || 366789	hSQ004999	-3.154		-0.337	-0.192	-1.041	0.579	2.864	0.216	-1.378		0.951	0.294	-1.505	-2.51	0.181	-0.942	0.445	0.867		1.42	-1.517	1.361	0.795	0.588	1.398	0.626
|| CD3g molecule, gamma (CD3-TCR complex)::CD3g molecule, gamma (CD3-TCR complex) || Hs.2259 || || 917 || hSQ037782 || || hSQ037782 || CD3G || || hHC014153 || 366814	hSQ037782	1.02	0.33	0.227	1.772	-0.787	0.443	-5.232	-0.07	0.696	-0.6	-0.205	0.138	-1.011	1.014	1.545	0.602	0.119	-2.759	2.001	-2.186	1.087	-0.005	1.649	0.602	-1.838	1.45
|| versican::Versican::Versican || Hs.643801::Hs.695930 || || 1462 || hSQ015203 || || hSQ015203 || VCAN || || hHC007037 || 366879	hSQ015203	-0.92	-1.02	1.007	3.142	-2.797	-2.067	-2.722	-0.33	-0.754	2.12	0.685	-0.822	0.039	-1.206	1.325	1.912	-2.141	0.901	-1.179	-0.136	1.447	2.475	-0.071	3.522	-4.648	2.23
|| Zinc finger protein 462::zinc finger protein 462 || Hs.370379 || || 58499 || hSQ005124 || || hSQ005124 || ZNF462 || || hHC009917 || 366882	hSQ005124	1.646	1.036	0.153	-0.252	0.009	0.819	-2.596	1.666	-0.958	1.216	2.251	-0.996	-0.805	-1.05	-2.919	-0.922	-0.545	1.597		0.08	-0.047	0.541	0.345	-0.002	0.408	-0.674
|| decorin::Transcribed locus || Hs.156316::Hs.694789 || || 1634 || hSQ017782 || || hSQ017782 || DCN || || hHC015773 || 367026	hSQ017782	-1.64	-0.86	0.517	2.192	-3.937	0.363	-2.732	1.97	-0.924	0.81	-0.175	-0.652	-0.921	-1.146	1.375	2.102	-1.401	-0.589	-3.489	0.574	2.137	1.765	-0.121	2.992	-0.158	1.95
|| ATH1, acid trehalase-like 1 (yeast)::ATH1, acid trehalase-like 1 (yeast) || Hs.353181 || || 80162 || hSQ006969 || || hSQ006969 || ATHL1 || || hHC018653 || 367030	hSQ006969	-0.495	1.495	0.802	-2.913	0.338	1.178	-0.997	0.625	0.031	0.395	1.24	0.633	-0.456	-0.141	1.94	-2.183	1.924	-0.034	-3.054	-0.871	-0.028	0.94	2.134	0.357	-2.883	0.015
|| Septin 3::septin 3 || Hs.120483 || || 55964 || hSQ014919 || || hSQ014919 || SEPT3 || || hHA034493 || 367056	hSQ014919	-0.523	2.647	0.494	-0.321	-0.25	-1.55	2.135	-5.083	0.483		-0.658	0.995	1.156	0.321	0.712	1.739	0.836	-1.722	1.308	-0.469	0.784	0.042	-1.134	-1.341	-1.371	0.777
|| Family with sequence similarity 38, member B::family with sequence similarity 38, member B || Hs.585839 || || 63895 || hSQ039763 || || hSQ039763 || FAM38B || || hHC005705 || 367077	hSQ039763	-1.807	0.163	0.79	2.615	-1.274	-1.414	-1.559	-1.787	-2.051	0.933	-0.622	0.361		-0.143	1.158	-0.035	-0.558	-0.966	1.384	0.517	0.64	1.188	-0.748	2.545	-0.325	1.003
|| Eyes absent homolog 2 (Drosophila)::eyes absent homolog 2 (Drosophila) || Hs.472877 || || 2139 || hSQ005076 || || hSQ005076 || EYA2 || || hHC015785 || 367091	hSQ005076	0.361	1.901	-2.632	-2.587	-0.466	1.514	-0.981	-0.119	-2.143	1.811	2.446	2.339	-0.75	0.925	-1.124	1.153	1.72		-1.008	0.355	-2.592	1.416	0.52	0.853	-1.257	-1.659
|| Solute carrier family 26 (sulfate transporter), member 2::solute carrier family 26 (sulfate transporter), member 2 || Hs.302738 || || 1836 || hSQ021435 || || hSQ021435 || SLC26A2 || || hHC012965 || 367153	hSQ021435	2.33	2.39	0.497	-0.548	0.673	-0.817	-1.022	0.33	0.056	-0.36	1.255	-1.122	-1.291	0.564	-0.805	1.292	1.699	-0.999	-0.339	-0.796	2.667	-0.855	-1.721	-0.228	-1.908	-0.94
|| ankyrin repeat domain 21 || Hs.442712 || || 317754 || hSQ042702 || || hSQ042702 || ANKRD21 || || hHC031685 || 367187	hSQ042702	-1.284	1.106	2.053	-2.972	-2.111	0.019	-1.196	-2.474	0.312	2.416	-0.159	-2.446	-0.025	0.68	-1.319	-4.242	1.265	-0.753	0.637	2.2	3.303	-0.529	2.725	1.418	1.558	-0.174
|| Coagulation factor V (proaccelerin, labile factor)::coagulation factor V (proaccelerin, labile factor) || Hs.30054 || || 2153 || hSQ000360 || || hSQ000360 || F5 || || hHC018737 || 367242	hSQ000360	-0.159			0.713	0.504	-0.356	-0.151	0.441	-0.413		-2.334	-0.071	1.22	-0.665	2.346	0.163	-3.14	0.402		0.755	0.278	-0.144	-0.44	0.053	-0.997	1.991
|| apolipoprotein A-I::Apolipoprotein A-I || Hs.633003 || || 335 || hSQ002398 || || hSQ002398 || APOA1 || || hHC023057::hHR023075 || 367246	hSQ002398	-0.837	-0.907	-2.61	-0.815	-0.804	4.046	-2.169	-1.357	-1.351	0.433	-1.052	0.921	4.482	4.037	-1.002	-1.525	1.512	-2.406	1.564	-1.143	-1.07	-0.282	2.952	0.225	-0.035	-0.797
|| Tumor-associated calcium signal transducer 2::tumor-associated calcium signal transducer 2 || Hs.23582 || || 4070 || hSQ007138 || || hSQ007138 || TACSTD2 || || hHC013073 || 367377	hSQ007138	-1.022	1.088	1.235	0.37	-0.709	1.701	0.956	2.028	-3.046	2.278	1.863	0.306	-1.813	-0.408	-0.467	3.24	-0.853	0.379	-4.641	-2.118	0.855	0.313	-0.553	0.63	-2.98	1.368
|| retinoic acid receptor responder (tazarotene induced) 2::Retinoic acid receptor responder (tazarotene induced) 2 || Hs.647064 || || 5919 || hSQ008257 || || hSQ008257 || RARRES2 || || hHC027653 || 367592	hSQ008257	-1.374	0.376	-0.197	1.688	0.899	-1.141	-3.736	-1.884	-0.668	1.726	-0.189	1.804	2.195	-1.94		0.798	-1.575	-0.013	-2.693	0.28	0.683	1.121	-0.095	2.058		1.876
|| || || || || hSQ008171 || || hSQ008171 || || || hHA033413 || 367599	hSQ008171	-0.712	1.098	-1.155	0.86	-0.709	1.051	-1.744	4.328	0.314	-0.812	0.903	-0.264	0.497	0.742	1.813	-1.18	-0.573	-2.021	-2.351	1.112	1.745	-0.257	-1.613	-0.5	-0.54	-0.032
|| Transforming growth factor, alpha::transforming growth factor, alpha || Hs.170009 || || 7039 || hSQ017581 || || hSQ017581 || TGFA || || hHR003185 || 367622	hSQ017581	1.042	0.742	-0.381	-1.066	2.075	0.775	1.73	1.152	-1.732	0.622	1.507	0.51	-5.089	-0.704	0.007	1.674	-1.029	2.123		-2.224	2.549	-0.333	-0.539	-1.146	-2.396	0.122
|| Cellular retinoic acid binding protein 1::cellular retinoic acid binding protein 1 || Hs.346950 || || 1381 || hSQ008258 || || hSQ008258 || CRABP1 || || hHC008945 || 367633	hSQ008258	-1.129	1.161	0.738	1.673	1.754	4.444	-0.301	1.711	1.627	-1.689	-1.424	-2.341	-1.93	0.355	-4.624	1.053	3.53	-1.948	1.512	-1.055	-3.132	-1.894	-0.33	-2.007	3.733	0.501
|| Protein phosphatase 1, regulatory (inhibitor) subunit 14A::protein phosphatase 1, regulatory (inhibitor) subunit 14A || Hs.631569 || || 94274 || hSQ026785 || || hSQ026785 || PPP1R14A || || hHA036389 || 367750	hSQ026785		0.285	-1.818	1.207		-0.632		-0.645	-0.599	3.265	-1.2	0.203	2.144	-0.141		0.717	0.434		1.426	1.609	-0.078		-1.636	-2.303	-0.873	-1.365
|| leucine-rich repeat-containing G protein-coupled receptor 5::Leucine-rich repeat-containing G protein-coupled receptor 5 || Hs.658889 || || 8549 || hSQ043095 || || hSQ043095 || LGR5 || || hHC006161 || 367769	hSQ043095	-1.644	2.516			-1.161	0.639	-2.926	-0.324	-1.498		2.381	2.124	0.845	-2.17	1.501	-0.512	0.325	2.547		2.9	0.803	-3.689	-0.265	-1.132	-0.052	-1.214
|| matrix-remodelling associated 8 || || || 54587::84308 || hSQ041456 || || hSQ041456 || MXRA8 || || hHC032081 || 367813	hSQ041456	-2.548		-0.351	1.054	-3.135	-0.685	-1.61	-0.758	-1.172	2.242	0.347	-1.07	1.051	-0.254	0.497	1.394		0.983	-1.797	1.386	0.209	0.607	-0.669	1.484	1.654	1.132
|| Solute carrier family 6 (neutral amino acid transporter), member 15::solute carrier family 6 (neutral amino acid transporter), member 15 || Hs.44424 || || 55117 || hSQ030881 || || hSQ030881 || SLC6A15 || || hHA035045 || 367888	hSQ030881	-1.52	0.89	-0.563	-1.958	0.953	-1.757	-0.572	0.3	-0.514	1.97	-2.865	-0.222	-0.011	-0.236	0.005	-2.488	2.109	-0.189	0.821	2.184	-0.193	2.385	-0.721	-1.948	4.152	1.37043e-16
|| BCR/TCR^IGHV3/OR16-10||ORF||Z29607||2||Immunoglobulin_220 || || || || hSQ014574 || || hSQ014574 || BCR/TCR_IGHV3/OR16-10 || || hHO045125 || 367902	hSQ014574	3.225		-0.578	3.007		-0.972	-3.157	-3.235	2.491	1.185	2.46			1.139	1.25	2.367	-2.066	-3.164	1.976	-0.221	0.352		2.414	-2.473	-5.873	-0.125
|| ubiquitin specific peptidase 44::Ubiquitin specific peptidase 44 || Hs.646421 || || 84101 || hSQ024787 || || hSQ024787 || USP44 || || hHC007697 || 367916	hSQ024787	-1.133	1.787	-0.856	-0.791	1.28	-1.01	-0.515	0.427	-2.147	0.917	-0.288	-0.065	0.296	0.451	1.272		-1.684	1.468	0.338	1.421	0.474	-2.638	-0.624	-0.071	2.229	-0.543
|| immunoglobulin heavy locus || || || 3492 || hSQ001622 || || hSQ001622 || IGH@ || || hHO045137 || 367970	hSQ001622	3.828	-2.502	-0.985	3.43	-1.949	0.111	-2.164	-1.942	2.654	0.468	2.463	-2.904	-4.553	2.332	1.493	2.85	-1.623	-3.401	2.899	-1.448	1.875	1.723	3.037	-2.23	-4.38	0.918
|| SIX homeobox 1::Transcribed locus || Hs.633506 || || 6495 || hSQ026034 || || hSQ026034 || SIX1 || || hHC012101 || 367994	hSQ026034	-0.293		-0.246	0.079	1.08	-3.73	3.115	-2.163	1.123		2.112	0.055	1.986	-1.959	1.202	-1.481	-0.774	2.928	1.218		-1.866	-1.078	-2.704	-2.351	2.669	1.087
|| ubiquitin specific peptidase 9, Y-linked::Ubiquitin specific peptidase 9, Y-linked (fat facets-like, Drosophila) || Hs.655309 || || 8287 || hSQ034729 || || hSQ034729 || USP9Y || || hHC010673 || 368056	hSQ034729	0.547			-4.351	2.59	-0.45	-1.085	-0.263	-0.907		-0.778	1.455	1.136	1.091	3.022	-1.881	1.476		2.518	0.651	-0.946	0.502	-3.044	-0.761	-0.421	-0.103
|| Chloride intracellular channel 6::chloride intracellular channel 6 || Hs.473695::Hs.696310 || || 54102 || hSQ004949 || || hSQ004949 || CLIC6 || || hHC006437 || 368131	hSQ004949		0.888		-0.91	1.311	-0.539	2.406	-0.152	-0.286	-0.852	0.293	0.146	-1.673		2.023	-0.44	2.027	-0.641	0.919		-0.435		-1.783	-2.24	-2.25	2.188
|| Coagulation factor III (thromboplastin, tissue factor)::coagulation factor III (thromboplastin, tissue factor) || Hs.62192 || || 2152 || hSQ004946 || || hSQ004946 || F3 || || hHC003569 || 368194	hSQ004946		-0.962	1.435	1.68	0.151	-2.349	-1.194	0.498	-0.266		0.913	-0.274	-2.163	-1.378	-0.207			-0.111			4.105	-0.297		0.62	-1.48	1.288
|| Secretory leukocyte peptidase inhibitor::secretory leukocyte peptidase inhibitor || Hs.517070 || || 6590 || hSQ045082 || || hSQ045082 || SLPI || || hHC016529 || 368209	hSQ045082	0.26	-0.78	0.587	-1.578	-0.457	0.173	-2.972	-0.98	0.686	1.41	1.975	0.728	0.989	0.454	0.215	2.712	0.229	-1.319	0.511	-1.516	-0.753	-0.225	1.579	-0.298	-3.108	1.48
|| Guanylate binding protein 1, interferon-inducible, 67kDa::guanylate binding protein 1, interferon-inducible, 67kDa || Hs.62661 || || 2633 || hSQ022274 || || hSQ022274 || GBP1 || || hHC019493 || 368295	hSQ022274	0.13	-2.14	1.467	2.782	-0.407	0.023	-3.672	0.06	1.526	1.08	-1.215	-0.872		0.134	1.275	-0.488	0.929	-3.459	2.271		0.847	-0.315	-0.571	0.352		0.27
|| Hyaluronan synthase 3::hyaluronan synthase 3 || Hs.592069 || || 3038 || hSQ013446 || || hSQ013446 || HAS3 || || hHR012305 || 368351	hSQ013446	0.352		1.279		1.255	-1.245	-2.75	-2.188	-0.672		-1.023	-0.8	-0.349	0.436	-0.563	-1.116		0.113		1.226	4.229	-0.103		0.304	1.344	0.272
|| Keratin 80::keratin 80 || Hs.140978 || || 144501 || hSQ034829 || || hSQ034829 || KRT80 || || hHC020945 || 368366	hSQ034829	1.004	1.354	1.071	1.176	0.247	0.867	0.432	-0.226	-0.39	1.454	0.519	-0.508	-0.427	-0.312	1.459	1.706	-1.057	0.175	-2.355	-1.162	-1.159	-1.071	-2.037	0.666	-2.284	0.864
|| Cadherin 2, type 1, N-cadherin (neuronal)::cadherin 2, type 1, N-cadherin (neuronal) || Hs.464829 || || 1000 || hSQ035700 || || hSQ035700 || CDH2 || || hHA035345 || 368387	hSQ035700	0.09	-0.31	0.947	-0.218	-1.837	-0.167	0.418	0.02	0.616	-0.97	0.735	-1.002	0.539	-0.916	-0.425	-1.218	-0.511	0.481	-2.659	2.414	-0.303	1.825	1.109	0.242	2.032	-0.94
|| ATPase, H+ transporting, lysosomal 56/58kDa, V1 subunit B1::ATPase, H+ transporting, lysosomal 56/58kDa, V1 subunit B1 || Hs.64173 || || 525 || hSQ027394 || || hSQ027394 || ATP6V1B1 || || hHC012389 || 368409	hSQ027394	1.526	0.936	0.593	-2.102	0.319	0.369	-2.236	1.346	0.342	1.396	1.141	0.764	0.055	-0.45	0.171	1.328	0.035	-2.863		0.2	-3.337	-1.389	1.365	-0.532	0.348	0.686
|| claudin 6::Claudin 6 || Hs.533779 || || 9074 || hSQ005189 || || hSQ005189 || CLDN6 || || hHR028241 || 368503	hSQ005189	-1.41	-1.29	-0.923	1.092	-1.487	2.903	-1.882	-2.63	1.316		1.835	1.198	-3.321	0.644	-1.015	-1.758	-4.461	2.971		2.864	-4.943	1.015	2.869	-0.868	4.242	3.04
|| Asparaginase like 1::asparaginase like 1 || Hs.535326 || || 80150 || hSQ017079 || || hSQ017079 || ASRGL1 || || hHC011045 || 368556	hSQ017079	2.704	2.514	-0.619	-1.534	0.637	1.777	0.122	0.664	-1.25	0.614	2.039	0.402	-1.947	0.138	-0.711	-0.354	3.143	-3.015	-1.735	-0.532	-0.569	-0.341	-0.437	-0.624	-0.844	-0.246
|| Transcribed locus, strongly similar to XP_001713658.1 PREDICTED: hypothetical protein [Homo sapiens]::homogentisate 1,2-dioxygenase (homogentisate oxidase) || Hs.368254 || || 3081 || hSQ012719 || || hSQ012719 || HGD || || hHC031397 || 368861	hSQ012719	-0.75	3.68			-1.807	0.173		0.27	-1.434		-0.075		-0.311	-2.606			0.669	0.921	4.131	-2.286	2.707	0.175	0.659	-1.978	-1.238	-0.9
|| Allograft inflammatory factor 1-like::allograft inflammatory factor 1-like || Hs.4944 || || 83543 || hSQ004180 || || hSQ004180 || AIF1L || || hHC008453 || 368966	hSQ004180	-0.865	-1.395	-1.408	1.267	0.178	-0.152	-0.157	0.835	0.231	-1.425	0.5	-1.027	2.224	2.119	0.09	0.117	0.304	-0.814	-0.044	0.779	-2.068	0.27	-0.246	-1.753	1.217	1.235
|| docking protein 5::Docking protein 5 || Hs.656582 || || 55816 || hSQ045543 || || hSQ045543 || DOK5 || || hHC009893 || 368968	hSQ045543	1.902	-0.708	2.169	-0.516	-0.365	-1.765	-4.28	0.282	1.228	-0.458	0.517	-0.21	0.961	2.186	-0.703	0.794	1.881		-0.167	-0.034	-2.471	-0.313	1.121	-0.986	0.884	-0.958
|| Coatomer protein complex, subunit zeta 2::coatomer protein complex, subunit zeta 2 || Hs.408434 || || 51226 || hSQ006358 || || hSQ006358 || COPZ2 || || hHA035813 || 369014	hSQ006358	-1.994		0.443	1.278	-1.331	-1.511	-2.366	0.466	-0.458		-0.369	-0.906	1.455	-0.46	2.531	1.118	-1.115	-0.243		1.3	-0.427	1.451	-0.795	2.688	-1.962	1.216
|| || || || 442031 || hSQ037054 || || hSQ037054 || XM_497854 || || hHR028878::hHR028879 || 369266	hSQ037054	3.804	-1.616	-1.749	4.676	-1.303	-0.263	-1.168	-1.696	1.42	-0.986	-2.461	-0.558	-1.207	4.418	3.729	0.806	-2.317		1.985	-2.182	-0.949			-1.444	-1.134	0.204
|| Chloride intracellular channel 5::chloride intracellular channel 5 || Hs.485489 || || 53405 || hSQ034977 || || hSQ034977 || CLIC5 || || hHC008730 || 369292	hSQ034977	0.937	-2.263	-1.986	0.909	2.01	-0.36	-2.635	0.857			1.972	1.135	0.756	0.261	-0.698	-0.921	-2.154			0.181		1.002	-0.104	-0.011	1.109
|| hypothetical LOC147151 || || || 147151 || hSQ007335 || || hSQ007335 || LOC147151 || || hHR028890 || 369322	hSQ007335	0.25	-0.99	-0.103	0.762		0.183	-1.032	0.67	-0.054	1.72	-0.305	-0.372	-0.911	0.854	1.215	-0.688	-0.651		2.381	-2.316	-0.043	-0.215	1.389	0.632	-2.308	-0.06
|| Creatine kinase, mitochondrial 1B::Creatine kinase, mitochondrial 1A::creatine kinase, mitochondrial 1B || Hs.425633 || || 548596::1159 || hSQ008215 || || hSQ008215 || CKMT1A::CKMT1B || || hHR028974 || 369396	hSQ008215	1.7	1.43	0.127	0.552	1.833	1.493	0.728	0.42	0.466	0.78	-1.445	-0.612	-1.461	1.014	-1.275	2.272	1.379			-3.336	-2.243	-1.805	-1.701	0.912	-1.288	0.07
|| Immunoglobulin superfamily, DCC subclass, member 4::immunoglobulin superfamily, DCC subclass, member 4 || Hs.591101 || || 57722 || hSQ017839 || || hSQ017839 || IGDCC4 || || hHC013146 || 369432	hSQ017839	-0.999	2.681	-0.172	0.053		0.194	-1.631	0.241	-1.503		0.826	0.219	-1.04	-0.925	-2.554	0.813	-0.56			0.395	2.378	-0.494	-0.08	1.193	1.103	-0.129
|| protease, serine, 1 (trypsin 1)::Protease, serine, 1 (trypsin 1)::Protease, serine, 1 (trypsin 1) || Hs.654498::Hs.622865 || || 5644 || hSQ028704 || || hSQ028704 || PRSS1 || || hHC026106 || 369451	hSQ028704	-1.45	-0.82	-2.173	0.062	1.753	0.713	-2.792	-1.95	-1.564	1.37	-0.905	2.068	0.759	0.884	1.435	0.952	0.699	-0.249	-1.989	0.794	-1.763	2.915	2.999	-0.028	-1.068	-0.64
|| Epithelial cell adhesion molecule::epithelial cell adhesion molecule || Hs.542050::Hs.645285::Hs.699160 || || 4072 || hSQ028605 || || hSQ028605 || EPCAM || || hHR021870 || 369506	hSQ028605	0.221	-0.569	0.278	-0.557	0.234	0.614	1.589	-0.909	1.117	2.111	-0.824	-0.101	-0.09	-0.855	-0.774	-0.357	-0.52	1.732	2.072	-0.745	-0.762	-0.944	0.4	-2.087	-0.087	-0.199
|| KIAA1199::KIAA1199 || Hs.459088 || || 57214 || hSQ026895 || || hSQ026895 || KIAA1199 || || hHC003162 || 369543	hSQ026895	-2.462	-1.612	0.185	1.03		0.351	-0.954	-1.772	-0.696	1.778	-1.107	-0.954	0.137	-1.298	2.713	0.8	1.257		-1.901	0.372	-1.045	1.993	0.007	4.25	-1.68	0.608
|| GREB1 protein::growth regulation by estrogen in breast cancer 1 || Hs.467733 || || 9687 || hSQ040350 || || hSQ040350 || GREB1 || || hHA039246 || 369651	hSQ040350	0.757	2.107	-1.456	-1.981	-0.18	3.7	3.405	1.157	-2.497	0.897	0.472	1.675	-0.994	-1.739	-1.638	-1.041	1.136	-0.482		-0.179	-0.506	-0.008	-2.204	0.399	1.109	-1.913
|| Zinc finger E-box binding homeobox 1::zinc finger E-box binding homeobox 1 || Hs.124503 || || 6935 || hSQ002846 || || hSQ002846 || ZEB1 || || hHC010638 || 369884	hSQ002846	-1.562	-0.112	-0.545	1.25	-0.939	0.221	0.176	-0.402	-1.106	1.048	-0.067	-0.144	1.397	-0.858	0.623	0.39	-0.933		-3.221	0.452	2.085	0.523	0.097	2.05	-1.09	0.678
|| immunoglobulin kappa constant || || || 3514 || hSQ007001 || || hSQ007001 || IGKC || || hHO045188::hHO045198 || 369923	hSQ007001	2.942		-0.241	1.274	-2.455	-0.525	-3.1	-0.698	2.788		2.997	-1.83		0.626	2.197	1.504	-1.499	-1.567	2.703	-1.304	1.339	1.287	1.101	-3.016	-4.516	-0.008
|| Hephaestin::hephaestin || Hs.31720 || || 9843 || hSQ025811 || || hSQ025811 || HEPH || || hHC013530 || 369951	hSQ025811	-1.714	0.206	-0.167	1.608	-1.131	-0.111	-2.196	-0.444	-1.298	1.566	0.851	0.254	0.335	-2.22	-0.499	0.678	-1.465	2.547	0.737	-0.45	1.183	0.491	-0.305	2.288	-1.132	0.376
|| GRB2-associated binding protein 2::GRB2-associated binding protein 2 || Hs.429434 || || 9846 || hSQ022496 || || hSQ022496 || GAB2 || || hHC012174 || 370022	hSQ022496	1.012	-0.858	0.689	-0.606	0.095	0.985	-2.11	-0.328	0.438	-2.018	0.337	-0.12	0.671	1.206	2.937	-0.326	-0.019	0.733	-0.427	0.396	-1.521	-0.803	0.221	-0.176	0.204	-0.618
|| KH domain containing, RNA binding, signal transduction associated 3::KH domain containing, RNA binding, signal transduction associated 3 || Hs.444558 || || 10656 || hSQ034787 || || hSQ034787 || KHDRBS3 || || hHC012186 || 370095	hSQ034787	1.609	1.779	-2.284	0.301	-0.268	-1.128	-0.123	-0.241	-0.805		1.494	0.877	2.168	0.813	-0.316	-0.109	0.818	0.18	0.9	0.363	0.786	-2.606	-0.612	-0.289	-1.469	-1.831
|| Prostaglandin I2 (prostacyclin) synthase::prostaglandin I2 (prostacyclin) synthase || Hs.302085 || || 5740 || hSQ001965 || || hSQ001965 || PTGIS || || hHC016506 || 370100	hSQ001965	-2.368		0.539	1.504	-1.755	-0.645	-2.82	-0.048	-0.952	0.642	-0.193	-1.24	1.331	-1.464	1.417	-1.346		0.153		0.756	2.119	1.617	-1.059	2.664	0.274	0.882
|| Actinin, alpha 1::actinin, alpha 1 || Hs.509765 || || 87 || hSQ029084 || || hSQ029084 || ACTN1 || || hHA032346 || 370127	hSQ029084	-1.269	1.521	-0.732	2.483	-0.946	0.084	-0.501	-0.789	-1.523	2.811	0.156	-0.361	0.67	-0.125	0.586	-0.777	-1.65	0.022		0.025	0.808	0.746	-0.63	1.413	-2.607	0.591
|| H19, imprinted maternally expressed transcript (non-protein coding)::H19, imprinted maternally expressed transcript (non-protein coding) || Hs.533566 || || 283120 || hSQ016701 || || hSQ016701 || H19 || || hHR016686 || 370309	hSQ016701	1.067	-0.543	3.434	0.779	-3.69	-4.18	-3.915	-0.113	4.103	-0.653	0.012	-0.995	-0.924	-1.819	1.552	1.609	-1.694	3.118	1.548	0.961	0.244	1.732	-3.844	3.539	1.019	-2.353
|| similar to Contactin associated protein-like 3 precursor (Cell recognition molecule Caspr3) || || || 389819 || hSQ010980 || || hSQ010980 || LOC389819 || || hHR028218 || 370398	hSQ010980	-0.809	0.921		-0.357	2.394	0.494	0.599	0.491	-1.073		-1.444	0.219	2.2	-0.245	0.696	-1.267	0.44			-0.395	1.138	-0.894		0.043	-2.497	-0.649
|| ADP-ribosylation factor-like 17 pseudogene 1::ADP-ribosylation factor-like 17 pseudogene 1 || Hs.579108 || || 51326 || hSQ028903 || || hSQ028903 || ARL17P1 || || hHR028302 || 370466	hSQ028903	-0.466			-0.224	2.007	-0.123	0.962	-0.786	0.48		-0.961	-0.198	1.753	-0.442	-3.461	-2.504	1.413			1.008	0.611	-0.521		-0.194	0.976	0.664
|| LY6/PLAUR domain containing 1 || Hs.656644::Hs.694844 || || 116372 || hSQ026457 || || hSQ026457 || LYPD1 || || hHC015450 || 370674	hSQ026457	2.603	-0.257	1.98	-1.425	-1.514	-0.954	-2.849	-0.157	1.149	-0.487	2.328	-2.039	0.222	0.557	0.738	-1.455	-0.058	-0.106	2.584	0.237	-1.91	1.898	1.372	-2.585	0.355	-0.237
|| Bone morphogenetic protein 7::bone morphogenetic protein 7 || Hs.473163 || || 655 || hSQ028940 || || hSQ028940 || BMP7 || || hHC004014 || 370728	hSQ028940	-3.082			-0.28		-1.469	-0.744	-3.382	-0.956	1.348	0.293	0.776	2.157	0.212	-1.447	1.86	-0.703	1.549	1.709	1.442		0.573	0.707	1.19	-1.01	-0.732
|| insulin-like growth factor 2 (somatomedin A)::Insulin-like growth factor 2 (somatomedin A) || Hs.523414 || || 3481 || hSQ001986 || || hSQ001986 || IGF2 || || hHR015546 || 370812	hSQ001986	-1.883	-0.873	-2.026	-0.071	2.73	-1.5	-1.125	-1.323	3.443	3.737	1.362	1.425	-0.214	-1.639	-1.068	0.799	-2.324	-1.292	-2.632	0.251	0.514	-0.378	4.886	1.119	-1.441	-0.483
|| immunoglobulin kappa constant || || || 3514 || hSQ023912 || || hSQ023912 || IGKC || || hHE042906 || 370846	hSQ023912	1.353			0.035	-0.374	-1.444	-3.139	0.373	2.629		1.408	-3.909		0.437	0.828	0.295	-2.288	-3.776	1.144		1.03	2.088	0.422	2.855		0.033
|| Glutamate decarboxylase 1 (brain, 67kDa)::glutamate decarboxylase 1 (brain, 67kDa) || Hs.420036 || || 2571 || hSQ032385 || || hSQ032385 || GAD1 || || hHC005550::hHA034101 || 370861	hSQ032385	-0.635		1.962	-2.573	0.748	-1.342	2.523	0.175	-0.879		-0.06	-1.417	0.964	-0.091	-2.47			2.166		1.679	0.282	0.62		-0.583	-1.063
|| Collagen, type XIV, alpha 1::collagen, type XIV, alpha 1 || Hs.409662 || || 7373 || hSQ040754 || || hSQ040754 || COL14A1 || || hHC008430 || 370866	hSQ040754	-0.81	0.6	-1.093	1.612	-1.487	2.523	-1.502	0.9	-1.464	-0.21	0.215	1.258	0.229	-1.286	-0.315	-0.618	-0.351	-0.089	-2.249	1.574	0.447	1.315	-0.721	2.052	-0.758	0.24
|| Preferentially expressed antigen in melanoma::preferentially expressed antigen in melanoma || Hs.30743 || || 23532 || hSQ029692 || || hSQ029692 || PRAME || || hHC007086 || 371004	hSQ029692	-0.601	1.649	1.526	-2.639	-0.808	2.072	-1.193	-4.351	0.355	-2.841	1.964	0.067	1.058	0.613	-1.266	-0.119	1.228	1.66	-0.08	-0.387	0.396	-1.446	2.328	-1.419	1.091	1.149
|| Interleukin 2 receptor, gamma (severe combined immunodeficiency)::interleukin 2 receptor, gamma (severe combined immunodeficiency) || Hs.84 || || 3561 || hSQ028745 || || hSQ028745 || IL2RG || || hHC014298 || 371083	hSQ028745	1.007	-0.593	-0.056	1.689	0.16	0.64	-2.905	-0.553	1.823	0.527	-0.788	-1.275	-0.534	1.311	2.292	0.829	-0.564	-1.932	1.918	-2.269	0.454	-0.008	1.156	0.509	-3.481	0.637
|| Interferon-induced protein 35::interferon-induced protein 35 || Hs.632258 || || 3430 || hSQ042138 || || hSQ042138 || IFI35 || || hHC024378 || 371102	hSQ042138	0.103	-0.447	0.77	0.765	-0.514	1.326	-1.559	-0.367	2.079	0.313	0.578	-1.269	0.602	0.237	0.498	0.355	1.162	-2.016	0.854	-2.103	-0.02	-0.272	0.622	0.685	-2.785	0.413
|| FYVE, RhoGEF and PH domain containing 5::FYVE, RhoGEF and PH domain containing 5 || Hs.412406 || || 152273 || hSQ028776 || || hSQ028776 || FGD5 || || hHC012954 || 371225	hSQ028776	2.369	2.399	2.896	-0.219	-0.478	-1.178	-1.983	1.569	-0.825		2.394	1.217	-1.202	-0.517	-0.656	-1.309	-1.152	1.19		-0.457	-1.324	-0.276		-0.259	-2.459	0.269
|| Vesicle amine transport protein 1 homolog (T. californica)-like::vesicle amine transport protein 1 homolog (T. californica)-like || Hs.461405 || || 57687 || hSQ032929 || || hSQ032929 || VAT1L || || hHC008790 || 371425	hSQ032929	-2.773	2.777	0.834	-0.391	-0.71	-1.8	-0.515	-1.173	-1.547		-0.348	-0.395	1.076	-0.869	0.872		0.576	2.818		-0.869	-0.926	-0.338	1.666	1.379	-0.521	1.167
|| Transcribed locus, strongly similar to XP_001097464.1 PREDICTED: similar to ribophorin II precursor [Macaca mulatta]::glutathione peroxidase 3 (plasma) || Hs.386793 || || 2878 || hSQ040311 || || hSQ040311 || GPX3 || || hHC023190 || 371450	hSQ040311	0.304	1.324	0.721	1.106	-1.363	-0.763	-0.328	-2.556	-0.44	2.914	0.279	-0.518	1.853	0.128	0.249	1.736	0.093	0.605	3.365	-1.222	-0.709	0.149	-2.467	-0.914	-3.044	-0.506
|| Carboxypeptidase B2 (plasma)::carboxypeptidase B2 (plasma) || Hs.512937 || || 1361 || hSQ039021 || || hSQ039021 || CPB2 || || hHA037590 || 371462	hSQ039021	0.356	2.436	-0.187	-3.322	0.319	0.199	-2.316	1.116	1.462		0.221	1.274	1.645	0.49	2.811	-3.252	0.795			-2.01	-5.157	0.381	1.335	0.618	-1.182	1.976
|| CD200 molecule::CD200 molecule || Hs.79015 || || 4345 || hSQ007425 || || hSQ007425 || CD200 || || hHA039042 || 371538	hSQ007425	0.666	1.356		-0.862	-0.871	1.669	-3.776	-0.994	-1.588		1.101	0.694	0.085	-2.03	1.981	-1.442	0.825	-1.793	2.367	1.93	0.293	1.241	-1.695	0.408	1.808	-1.384
|| GREB1 protein::growth regulation by estrogen in breast cancer 1 || Hs.467733 || || 9687 || hSQ033481 || || hSQ033481 || GREB1 || || hHA034806 || 371591	hSQ033481	0.75	2.34	-0.793	-0.648	-0.247	3.653	3.438	1.56	-2.924	0.95	0.625	1.368	-1.861	-2.566	-0.145	-1.088	0.929	-1.189	-2.759	-0.266	0.577	-0.045	-1.291	0.032	1.272	-1.68
|| MyoD family inhibitor::MyoD family inhibitor || Hs.520119 || || 4188 || hSQ025901 || || hSQ025901 || MDFI || || hHC017622 || 371702	hSQ025901	-1.675	2.035	0.472	0.787	-0.992	-1.052	-0.717	-1.115	-1.239	1.055	-0.07	1.953	-0.366	-2.431	0.05	0.837	-2.486	1.356		0.689	0.652	0.54	-0.616	1.337	1.127	-0.125
|| Chemokine (C-X-C motif) ligand 10::chemokine (C-X-C motif) ligand 10 || Hs.632586 || || 3627 || hSQ010301 || || hSQ010301 || CXCL10 || || hHC009078 || 371828	hSQ010301	1.657	0.257	-0.696	0.739	-0.73	1.68	-2.445	0.627	1.933		0.222	-1.215	-0.944	0.501	0.292	-0.141			1.078	-1.879	0.394	0.302	-0.154	0.489	-4.441	2.477
|| Insulin-like growth factor binding protein 2, 36kDa::insulin-like growth factor binding protein 2, 36kDa || Hs.438102 || || 3485 || hSQ026837 || || hSQ026837 || IGFBP2 || || hHC022038 || 371843	hSQ026837	-0.815	0.305	-0.448	0.177	-2.332	0.948	-0.587	-0.125	0.171	-0.085	0.81	0.343	-0.056	0.799	0.07	-0.943	-0.536	0.966	-2.544	2.059	-0.638	0.63	2.134	0.247	0.737	-1.285
|| Solute carrier family 6 (neutral amino acid transporter), member 15::solute carrier family 6 (neutral amino acid transporter), member 15 || Hs.44424 || || 55117 || hSQ034188 || || hSQ034188 || SLC6A15 || || hHA036438 || 371862	hSQ034188		0.553	-1.07	-1.725		-0.884	-2.339	-1.077	0.419		-1.442	0.601	-0.498	1.427	1.268	-2.275	1.402	0.554	0.064	1.097	2.45463e-16	2.028		-0.695	3.395	-0.807
|| || || || || hSQ019857 || || hSQ019857 || || || hHR029433::hHO045174::hHO045178 || 371993	hSQ019857	3.316		-1.367	1.968	-3.361	-1.031	-2.296	-1.664	2.582		1.371	-1.776	-2.225	0.25	2.731	1.688	-2.055	-0.283	3.017	-0.57	1.093	1.431	1.805	-1.132	-3.572	0.086
|| immunoglobulin kappa constant || || || 3514 || hSQ013206 || || hSQ013206 || IGKC || || hHO045186 || 372056	hSQ013206	3.306		0.313	1.658	-2.291	-1.211	-3.616	-2.304	2.662		1.391	-2.936		0.33	2.421	1.608	-2.055	-0.703	2.837	-1.19	0.423	1.621	1.375	-3.382		-0.264
|| Apolipoprotein D::apolipoprotein D || Hs.522555 || || 347 || hSQ029844 || || hSQ029844 || APOD || || hHC006390 || 372067	hSQ029844	-1.52	-0.85	-2.023	1.462	-0.087	0.853	0.038	0.42	-0.514	0.61	-0.475	-0.402	-1.311	-2.116	-0.245	-1.678	-0.101	5.091		0.084	1.207	0.345	0.709	0.692	0.462	-0.65
|| Transporter 1, ATP-binding cassette, sub-family B (MDR/TAP)::transporter 1, ATP-binding cassette, sub-family B (MDR/TAP) || Hs.352018 || || 6890 || hSQ028045 || || hSQ028045 || TAP1 || || hHC015030 || 372074	hSQ028045	1.798	0.178	0.445	1.74	-0.049	2.091	-1.764	0.318	1.544	-0.512	-0.007	-1.164	-0.863	0.502	1.273	0.54	0.997	-2.721	1.499	-3.198	0.215	-0.107	0.837	0.14	-4.04	0.308
|| mucin 5AC, oligomeric mucus/gel-forming || Hs.558950 || || 4586 || hSQ019057 || || hSQ019057 || MUC5AC || || hHR016470 || 372075	hSQ019057	0.996	4.616	-0.507	-0.762	4.919	-0.791	-1.526	-1.254	-0.698	-0.024	3.521	0.014	-0.365	-1.49	-1.389	-1.572	-1.075	-0.523		-0.6	2.613	-1.099	-0.995	-0.982	-1.512	0.476
|| LEM domain containing 1::LEM domain containing 1 || Hs.655520 || || 93273 || hSQ037113 || || hSQ037113 || LEMD1 || || hHC012162 || 372142	hSQ037113	2.416	2.226	2.123	-0.132	0.259	0.009		-2.124	-0.408		3.031	-0.676				-0.072	-0.825	1.387		-0.18		-0.519	0.855	-4.752	-1.722	-0.904
|| NLR family, pyrin domain containing 2::NLR family, pyrin domain containing 2 || Hs.369279 || || 55655 || hSQ005596 || || hSQ005596 || NLRP2 || || hHC022242 || 372158	hSQ005596	-2.292	-0.242		3.03	-1.239	-1.599	-3.574	1.088	-2.346	5.258	2.893	-2.344		-1.238	2.963	-2.11	2.687	-0.801	2.889	-3.718	2.345	-1.127	-2.853	1.57	1.56	-0.802
|| ATM interactor::ATM interactor || Hs.16349 || || 23300 || hSQ003236 || || hSQ003236 || ATMIN || || hHC009378 || 372274	hSQ003236	-0.609	-0.099	1.308	0.823	1.074	-0.056	0.629	-3.009	0.237		-0.094	0.389		0.505	-3.724	-0.957	-0.63	0.542		0.305	1.008	-0.754	2.69	0.163	0.223	0.041
|| Interferon, alpha-inducible protein 6::interferon, alpha-inducible protein 6::T cell receptor V chain mRNA,complete cds || Hs.523847::Hs.511731 || || 2537 || hSQ011519 || || hSQ011519 || IFI6 || || hHC025218 || 372301	hSQ011519	-1.058	-0.148	0.499	0.554	-0.245	2.045	0.85	-0.808	1.628	0.782	0.207	-2.03	0.221	-1.134	-0.283	-0.596	0.501	-2.197	1.093	-1.474	0.879	0.887	1.361	1.304	-3.426	0.582
|| Fc fragment of IgG, low affinity IIIb, receptor (CD16b) || Hs.654396 || || 2215 || hSQ006898 || || hSQ006898 || FCGR3B || || hHC016662 || 372363	hSQ006898	1.7			2.692	0.113	-1.647	-0.502	-0.23	4.166			-1.402	-1.161	-0.366	-0.465	0.972	-5.411			-0.546	2.357	1.675	1.369	1.862	-4.908	-0.26
|| engulfment and cell motility 1::Engulfment and cell motility 1 || Hs.656638 || || 9844 || hSQ010365 || || hSQ010365 || ELMO1 || || hHA039702 || 372399	hSQ010365	1.708	-0.842	2.425	0.76	0.071	-0.239	-2.444	0.678	-1.006		-0.207	0.206	-1.013	0.982	0.413	-0.55	0.117	-1.281	3.599	-1.068	0.035	-0.487	-0.213	0.58	-1.87	-0.352
|| hypothetical protein LOC440910 || || || 440910 || hSQ014380 || || hSQ014380 || LOC440910 || || hHR028386 || 372733	hSQ014380	-0.874	-0.014	1.903			-2.021		-1.824	0.312	2.556	-0.459	-1.506		-0.27	-1.779		0.215	-1.023		0.73	2.693	-1.499	2.075	0.568	0.788	-0.564
|| monoamine oxidase B::Monoamine oxidase B || Hs.654473 || || 4129 || hSQ033750 || || hSQ033750 || MAOB || || hHC008310 || 372770	hSQ033750	-0.582	1.318	-0.255	-0.07	0.961	0.911	-0.254	0.928	-0.386		1.313	0.816	1.647	-2.228	0.923	-2.71	1.217	-2.311		0.662	0.805	-0.397	-0.713	0.14	-0.71	-1.032
|| EGF-like-domain, multiple 6::EGF-like-domain, multiple 6 || Hs.12844 || || 25975 || hSQ000273 || || hSQ000273 || EGFL6 || || hHC011190 || 372774	hSQ000273	-1.369		-6.112	2.963	-0.076	1.894	1.119	-0.299				-0.161		1.065	1.316	-0.577	-0.12	-1.318			-1.522	-0.184	-0.52	1.373	0.413	2.121
|| Bone morphogenetic protein 2::bone morphogenetic protein 2 || Hs.73853 || || 650 || hSQ037590 || || hSQ037590 || BMP2 || || hHC018402 || 372848	hSQ037590	-1.394	0.896	0.833	0.418	-4.251	-0.511	0.304		-0.918		-1.249	-0.926	-0.115	-1.64	0.711	-1.912	-0.695	2.967		-0.61	4.693	-0.069	-0.575	1.508	1.878	0.656
|| G protein-coupled receptor, family C, group 5, member A::G protein-coupled receptor, family C, group 5, member A || Hs.631733 || || 9052 || hSQ008289 || || hSQ008289 || GPRC5A || || hHC006966 || 372901	hSQ008289	-0.031	0.929	1.606	1.221	1.712	-1.558	-2.183	-0.301	-0.125	-0.171	1.894	2.187	-1.432	-2.357	-2.026	2.771	-2.822	2.72		-1.967	2.896	-1.296	-0.302	-0.309	-2.139	1.079
|| Janus kinase 3 (a protein tyrosine kinase, leukocyte)::Janus kinase 3 || Hs.515247 || || 3718 || hSQ038575 || || hSQ038575 || JAK3 || || hHR019926 || 372915	hSQ038575	-0.148		0.269	0.704	1.565	-0.425	-3.73	-0.338	1.458	2.222	0.327	-0.91	-3.049	0.826	0.757	-0.066	-1.099	0.373	2.483	-0.844	0.589	0.247	0.441	0.264	-2.166	0.242
|| similar to ankyrin repeat domain 20A || || || 440482 || hSQ038310 || || hSQ038310 || MGC26718 || || hHR031446 || 372931	hSQ038310	0.11	-0.26		0.312	0.893	0.233	-0.912	-2.66	0.046		0.955	1.118	0.269	-0.566	0.125	-3.068	-1.061	1.281		2.144	1.837	-1.165	-0.471	-0.508	1.202	0.14
|| stromal antigen 3::Stromal antigen 3 || Hs.592283 || || 10734 || hSQ012791 || || hSQ012791 || STAG3 || || hHR014178 || 372981	hSQ012791	-0.856			-0.424	0.567	-0.303			0.51		-0.201	1.852	1.213	-0.072	3.539	-1.134	0.183			-4.402	-1.219	-0.381	-0.807	-0.204	-0.024	2.154
|| Sal-like 1 (Drosophila) || Hs.135787 || || 6299 || hSQ002998 || || hSQ002998 || SALL1 || || hHC028578 || 372999	hSQ002998	-0.943	2.617	1.434	-1.781	-0.34	-1.16	0.585	-1.543	-1.407		1.802	0.155	-0.664	-0.529	1.052	-0.601	-1.274	0.588	0.718	-0.569	2.644	-0.428	4.136	-0.551	-4.101	0.167
|| Lysine (K)-specific demethylase 5D::lysine (K)-specific demethylase 5D || Hs.80358 || || 8284 || hSQ032160 || || hSQ032160 || KDM5D || || hHC011394 || 373105	hSQ032160	0.367	0.267	-0.646	-1.171	0.17	-0.63		-3.423	0.273		-0.168	1.445	3.026	0.041						0.551	1.944	0.432	-2.144	-1.031	-0.911	1.617
|| potassium voltage-gated channel, Isk-related family, member 4::Potassium voltage-gated channel, Isk-related family, member 4 || Hs.591620::Hs.348522 || || 23704 || hSQ012990 || || hSQ012990 || KCNE4 || || hHC015798 || 373181	hSQ012990	-2.03		-0.283	2.762	-1.427	-0.467	0.258	-0.56	-1.354	0.97	0.005	-0.582	2.379	-0.546	1.815	0.532	-1.141	-0.589	-1.749	0.214	-0.293	1.635	-1.331	2.842	-2.488	1.44
|| F-box and leucine-rich repeat protein 21 || Hs.591275 || || 26223 || hSQ042874 || || hSQ042874 || FBXL21 || || hHC011550 || 373314	hSQ042874	1.706	2.606	1.463	-1.902	0.329	-0.761	-3.656	-0.984	-1.128	-2.104	2.801	1.464	0.935	-1.73	1.011	-1.282	0.285	0.627	-0.323	1.62	0.033	0.461	-0.565	-0.682	-1.552	1.326
|| Chromosome 10 open reading frame 54::chromosome 10 open reading frame 54 || Hs.47382 || || 64115 || hSQ025656 || || hSQ025656 || C10orf54 || || hHC024510 || 373338	hSQ025656	0.352		2.149	1.974	-0.145	-0.915	-1.78	-0.038	1.258		0.377	-0.46	-0.039	0.076	-0.153	-0.766	-0.479	-1.477	2.903	-0.894	1.499	0.157	-0.359	0.664	-2.866	-1.048
|| Tripartite motif-containing 29::tripartite motif-containing 29 || Hs.504115 || || 23650 || hSQ016245 || || hSQ016245 || TRIM29 || || hHA034590 || 373349	hSQ016245	2.425	1.225	0.942	-0.053	0.248	-0.502	-4.137	-0.605	-1.309	0.345	2.58	0.953	1.844	-1.671	-0.7	2.327	-0.196	-0.254	1.526	-2.271	-1.648	-1.98	0.304	1.577	-1.563	0.585
|| Fraser syndrome 1::Fraser syndrome 1 || Hs.369448 || || 80144 || hSQ010429 || || hSQ010429 || FRAS1 || || hHA036042 || 373425	hSQ010429	-2.288			0.064	-0.535	0.435	2.59	-0.658	-1.002		0.847	0.21	-1.129	-0.864	-0.093	-0.856	-0.189	0.963		1.126	-2.251	1.667	0.581	0.464	0.784	0.142
|| Aldehyde dehydrogenase 3 family, member B2::aldehyde dehydrogenase 3 family, member B2 || Hs.87539 || || 222 || hSQ037844 || || hSQ037844 || ALDH3B2 || || hHC023166 || 373467	hSQ037844	1.373	1.423	3.75	-1.235	0.016	-0.594	-3.309	0.393	0.319		2.338	0.271	-3.768	0.217	-3.172	1.695	-0.668	0.624	4.774	-1.193	-1.2	0.938	-0.888	-0.395	-1.655	-0.047
|| UCSC_hg16 || || || || hSQ022935 || || hSQ022935 || ncRNA_HBII-438_0 || || hHO047742 || 373646	hSQ022935	-1.157	2.183	0.62	-0.885	0.326	0.906	-3.419	-0.167	0.139		1.018	-0.929	-0.638	-0.093	0.688	-2.205	0.202	1.694		-1.773	0.9	0.018	0.702	0.505	1.115	0.253
|| metallothionein 1A (functional) || Hs.655199 || || 4489 || hSQ006823 || || hSQ006823 || MT1A || || hHC023358 || 373754	hSQ006823	-1.685	0.585	-0.478	-1.423	-1.462	0.798	1.113	-0.745	-0.189	1.425	-2.44	0.823	2.174	-0.511	-1.09	-1.343	1.004		4.146	-1.171	1.452			-2.013	-0.263	1.295
|| Ring finger protein 152 || Hs.667457 || || 220441 || hSQ018884 || || hSQ018884 || RNF152 || || hHA039294 || 373918	hSQ018884	0.539		2.706	-0.309	0.022	-1.538	-1.653	-0.311	-0.315	2.079	0.014	1.457		-0.267		-0.939	1.358	-0.28			-0.074	0.104	0.328	-0.029	-3.059	0.159
|| colony stimulating factor 1 receptor::Colony stimulating factor 1 receptor, formerly McDonough feline sarcoma viral (v-fms) oncogene homolog || Hs.654394 || || 1436 || hSQ029479 || || hSQ029479 || CSF1R || || hHC014826 || 373949	hSQ029479			2.61	1.545	-0.734	-0.804	-2.859	-0.047			2.088	-0.859	0.332	-0.323	0.328	-0.135	1.332	-1.966			1.27	2.038	-0.628	0.535	-2.965	-0.767
|| Fraser syndrome 1::Fraser syndrome 1 || Hs.369448 || || 80144 || hSQ010844 || || hSQ010844 || FRAS1 || || hHA037866 || 373992	hSQ010844	-1.744			-0.092		0.479	2.824	-0.754	-0.908		0.951	0.894	-2.745	-1.89	-0.139	-0.992	0.395	1.197		1.09	-2.787	1.551	0.605	0.368	1.048	0.656
|| Chromosome 8 open reading frame 42::chromosome 8 open reading frame 42 || Hs.289293 || || 157695 || hSQ033363 || || hSQ033363 || C8orf42 || || hHC006270 || 374008	hSQ033363	-2.66	0.59	-1.213	-0.178	-0.027	1.173	0.438	-0.21	-0.644	-1.2	0.345	0.618	-1.271	1.154	-0.595	0.172	-0.001	4.081	0.691	0.164	0.227	-0.385	-2.061	-0.498	1.262	0.02
|| Fibroblast growth factor receptor 4::fibroblast growth factor receptor 4 || Hs.165950 || || 2264 || hSQ001003 || || hSQ001003 || FGFR4 || || hHC017790 || 374022	hSQ001003	-1.932	2.448	0.455	-3.33	-0.819	0.731	-0.714	0.188	0.264		0.463	1.126	-2.303	0.372	2.233	-0.35	0.727	-0.221		-0.008	1.775	-0.177	-1.213	-1.32	0.74	0.868
|| BCR/TCR^IGHV3-74||F||L33851||3||Immunoglobulin_11 || || || || hSQ027982 || || hSQ027982 || BCR/TCR_IGHV3-74 || || hHO045150 || 374062	hSQ027982	3.94	-2.6	-0.663	3.132	-1.617	0.163	-2.382	-2.55	2.706	0.29	2.145	-3.062	-3.081	2.404	1.865	2.112	-1.971	-2.739	3.351	-1.746	1.647	1.425	3.029	-2.128	-4.218	0.54
|| Solute carrier family 29 (nucleoside transporters), member 4::solute carrier family 29 (nucleoside transporters), member 4 || Hs.4302 || || 222962 || hSQ042265 || || hSQ042265 || SLC29A4 || || hHR029322 || 374104	hSQ042265	-0.702		-0.505	-0.43	-0.369	-0.999	0.566	-1.032	-0.746		-0.057	1.596	-2.143	0.482	1.853	-2.14	-0.783	0.949		1.202	2.915	1.063	-1.353	-0.07	-0.19	0.888
|| Immunoglobulin heavy variable 1-69 || || || 28461 || hSQ042251 || || hSQ042251 || IGHV1-69 || || hHO045162 || 374125	hSQ042251	3.958		1.455	3.09	-2.379	-0.659	-4.214	-2.482	3.364	3.148	-0.047	-2.644	-4.653	2.552	2.583	2.59	-0.733	-2.341	3.479	-2.948	1.265	1.603	2.587	-3.68	-5	0.098
|| Keratin 23 (histone deacetylase inducible)::keratin 23 (histone deacetylase inducible) || Hs.9029 || || 25984 || hSQ027050 || || hSQ027050 || KRT23 || || hHA036606 || 374182	hSQ027050	0.959	2.389	1.716	-1.079	-1.768	0.202	0.507	0.479	-2.055	0.649	3.274	0.607	1.978	-0.647	0.714	1.041	2.208	-2.61	1.35	-2.877	0.016	0.434	-4.732	0.731	-3.359	-0.131
|| BCR/TCR^IGLV(VI)-22-1||P||X71351||1||Immunoglobulin_24 || || || 3537 || hSQ003824 || || hSQ003824 || BCR/TCR_IGLV(VI)-22-1 || || hHO045246 || 374191	hSQ003824	2.793	-2.137	-1.99	6.515	-1.504	-0.324	-0.959	-2.397	3.209	0.043	-0.242	-0.019	-1.178	-0.743	5.988	1.215	-1.708	-2.906	1.164	-2.133	0.4	-0.152	1.072	-1.655	-2.445	0.083
|| Interferon-induced protein with tetratricopeptide repeats 1::interferon-induced protein with tetratricopeptide repeats 1 || Hs.20315 || || 3434 || hSQ039604 || || hSQ039604 || IFIT1 || || hHC013662 || 374288	hSQ039604	-0.15	0.1	1.597	0.632	-0.137	1.923	-1.742	-0.91	2.046	2.74	0.005	-2.162	-0.611	-1.556	-1.445	-0.578	1.889	-3.159	1.321	-2.186	0.897	0.995	1.809	1.612	-3.238	0.32
|| NAD(P)H dehydrogenase, quinone 1::NAD(P)H dehydrogenase, quinone 1 || Hs.406515 || || 1728 || hSQ017240 || || hSQ017240 || NQO1 || || hHC010794 || 374354	hSQ017240	-0.288	0.652	1.359	0.004	2.455	-0.425	0.21	0.232	-0.702	-0.208	0.367	-1.28	0.021	1.446	-2.203	2.054	1.161	-0.397	-0.257	-2.354	-0.351	-1.253	1.161	-1.446	-1.756	1.792
|| Ubiquitin specific peptidase 53::ubiquitin specific peptidase 53 || Hs.431081 || || 54532 || hSQ036170 || || hSQ036170 || USP53 || || hHC003678 || 374402	hSQ036170	1.926	-1.114	-1.057	-0.652	0.369	2.269	0.514	2.016	-0.868	-0.804	1.151	0.834	-1.315	0.69	-0.849	-0.442	1.755	-1.093	-1.503	0.25	-0.007	0.921	-2.515	-0.292	1.068	-1.254
|| Fibulin 1::fibulin 1 || Hs.24601 || || 2192 || hSQ020571 || || hSQ020571 || FBLN1 || || hHC020958 || 374435	hSQ020571	-0.188	1.792	0.199	0.944	-2.935	0.385	3.05	-0.918	-1.552	-0.308	-1.163	-0.64	1.081	-0.524	0.747	1.864	-0.859	-0.097	-1.197	-0.774	-0.141	0.667	-2.159	1.894	0.024	0.802
|| Guanosine monophosphate reductase::guanosine monophosphate reductase || Hs.484741 || || 2766 || hSQ015434 || || hSQ015434 || GMPR || || hHC015210 || 374491	hSQ015434	0.436	0.506	-0.107	-0.862	-1.461	2.219	0.014	0.596	0.462	-1.614	0.641	-0.506	3.065	-0.61	0.681	-1.032	2.125	-3.273	-1.793	0.66	-1.837	-1.079	1.555	-0.242	0.888	0.576
|| Delta-like 1 homolog (Drosophila)::delta-like 1 homolog (Drosophila) || Hs.533717 || || 8788 || hSQ016497 || || hSQ016497 || DLK1 || || hHC019614 || 374566	hSQ016497	-0.859	3.101	-1.702	-1.157	0.284	-1.056	-1.191	2.061	-1.683	-0.389	4.586	3.099	-0.92	0.035	-0.064	-2.027	-1.23	-1.728	-1.268	-0.325	0.868	0.996	-1.18	-1.547	2.993	0.311
|| Transcribed locus, strongly similar to XP_002198324.1 PREDICTED: cysteine and glycine-rich protein 1 [Taeniopygia guttata]::TAP binding protein (tapasin) || Hs.370937 || || 6892 || hSQ029597 || || hSQ029597 || TAPBP || || hHA036894 || 374594	hSQ029597	1.091	2.311	2.158	-0.317		0.884	-3.681	0.301	0.297		0.266	-0.181	0.04	0.065	0.806	-0.587	0.07	-0.638		-1.875	0.388	1.086	-0.02	-1.037	-1.137	-0.279
|| Anthrax toxin receptor 1::anthrax toxin receptor 1 || Hs.165859 || || 84168 || hSQ000519 || || hSQ000519 || ANTXR1 || || hHA035466 || 374657	hSQ000519	-1.128	-0.288	-0.181	2.044	-1.235	-0.085	0.04	0.342	-1.212	1.712	0.647	-0.54	0.131	-1.314	1.067	0.954	-1.269	-0.097	-3.777	-0.034	0.509	1.027	-1.269	2.464	0.024	1.472
|| ADAM metallopeptidase domain 12::ADAM metallopeptidase domain 12 (meltrin alpha) || Hs.655388 || || 8038 || hSQ043335 || || hSQ043335 || ADAM12 || || hHA039786 || 374663	hSQ043335	-2.366	-0.466	1.671	2.256	-2.313	-1.693	-0.388	0.104	-1.97	2.984	-1.511	0.382	0.023	-0.152	2.489	2.026	-1.727	-0.525		-0.972	-0.549	2.299	-1.777	3.326	-3.204	2.044
|| CD1e molecule::CD1e molecule || Hs.249217 || || 913 || hSQ029610 || || hSQ029610 || CD1E || || hHC011070 || 374695	hSQ029610	-1.349	3.311	1.458	0.373		0.684		-2.849	-0.593		-0.524	1.039	0.92	4.315	-1.454	-2.547	-0.24	-0.248		-0.135	-0.232	1.316	-0.98	-2.127	-1.497	1.361
|| TRIO and F-actin binding protein::TRIO and F-actin binding protein || Hs.533030 || || 11078 || hSQ033335 || || hSQ033335 || TRIOBP || || hHC028350 || 374721	hSQ033335	-0.886		0.641	-0.544	-0.183	-1.413	-0.088	-0.706	1.33		0.629	0.062	-0.487	-1.852	0.789	-3.234	-2.437	1.505		2.018	2.511	0.019	-0.297	-0.024	1.616	1.034
|| Hemoglobin, beta::hemoglobin, beta || Hs.523443::Hs.654454::Hs.695940 || || 3043 || hSQ014676 || || hSQ014676 || HBB || || hHC006762 || 374757	hSQ014676	-0.797			1.185	-2.034	-1.834	1.471		0.389		-0.672	-1.289	-0.848	-0.453	0.898	2.515			1.534		2.39	-0.142	-1.358	1.385	0.165	-2.497
|| Fraser syndrome 1::Fraser syndrome 1 || Hs.369448 || || 80144 || hSQ041964 || || hSQ041964 || FRAS1 || || hHA035742 || 375000	hSQ041964	-4.547			-0.015	-1.154	0.376	2.271	-0.427	-1.641	-0.617	0.868	0.201	-1.708	-0.853	4.698	-1.165	0.472	0.484		0.927	-1.67	1.078	0.772	0.275	1.025	0.343
|| chromosome 3 open reading frame 57 || Hs.369104 || || 165679 || hSQ032423 || || hSQ032423 || C3orf57 || || hHC004158 || 375096	hSQ032423	0.205	0.435	0.122	-0.303	1.158	0.688	1.443	0.805	-0.289	-1.075	0.35	3.023	0.674	0.089	-1.27	2.557	-0.186	-2.004	-0.814	-1.881	0.232	-2.32	-1.026	-0.823	-0.713	0.925
|| Sushi domain containing 3::sushi domain containing 3 || Hs.88417 || || 203328 || hSQ039143 || || hSQ039143 || SUSD3 || || hHC022890 || 375186	hSQ039143	1.099	-0.101	1.316	-0.579	0.302	0.882	0.017	1.049	-0.575	2.729	-0.176	-0.813		1.533	0.474	0.931	0.898	-1.49	0.29	-1.437	-1.064	-2.006	-0.242	-0.939	-2.029	-0.061
|| CSAG family, member 2 || Hs.522810 || || 9598 || hSQ014530 || || hSQ014530 || CSAG2 || || hHR030174 || 375267	hSQ014530	1.36	-0.1	1.017	-1.008	0.163	-0.667	-0.742	0.45	2.106		-0.875	0.298	-1.031	0.144	1.645	-2.128	2.319	-1.439		2.224	-4.313	-0.275	0.369	-0.878	0.122	1.24
|| Transcribed locus::B-cell CLL/lymphoma 11B (zinc finger protein) || Hs.510396::Hs.699440 || || 64919 || hSQ010380 || || hSQ010380 || BCL11B || || hHC008410::hHA034494 || 375271	hSQ010380	-0.762	1.208	0.855	0.77	0.031	-0.319	-2.094	-0.012	-1.196	0.418	-0.777	0.146	4.927	-0.588	0.383	-0.66	0.627	0.389		-0.128	0.335	-2.047	0.547	0.39	-3.36	0.928
|| Protein phosphatase 1, regulatory (inhibitor) subunit 1B::protein phosphatase 1, regulatory (inhibitor) subunit 1B || Hs.286192 || || 84152 || hSQ032695 || || hSQ032695 || PPP1R1B || || hHC018666 || 375312	hSQ032695	2.003	2.363	2.26	-0.545	0.186	-0.104	-0.779	0.493	2.459		1.738	-1.959	-0.548	0.687	0.418	0.905	1.332	1.304		-1.663			-1.978	-4.055	-4.105	-0.407
|| Coiled-coil domain containing 80::coiled-coil domain containing 80 || Hs.477128 || || 151887 || hSQ001893 || || hSQ001893 || CCDC80 || || hHA036018 || 375477	hSQ001893	-1.642	-0.592	0.075	2.41	-1.869	-1.589	-1.644	0.168	-0.736	2.198	-1.607	-1.864	0.407	-0.508	1.363	0.51	-1.703	-0.501		0.672	0.955	2.013	-0.203	2.89	-0.46	1.258
|| ADAM metallopeptidase with thrombospondin type 1 motif, 2::ADAM metallopeptidase with thrombospondin type 1 motif, 2 || Hs.591725 || || 9509 || hSQ041950 || || hSQ041950 || ADAMTS2 || || hHA040338 || 375486	hSQ041950			0.916	3.621		-1.688	-1.483	-0.381	-1.495	2.079	-0.676	-1.313		-1.617	-0.036	0.371		-0.47		0.483	1.446		-0.082	2.391	-2.169	0.109
|| chordin-like 1::Chordin-like 1 || Hs.496587 || || 91851 || hSQ001798 || || hSQ001798 || CHRDL1 || || hHC004434 || 375573	hSQ001798	0.481			2.353	0.264	2.084	-1.721	-2.629	0.517		-1.614	-2.151	1.65	1.435			0.18	-1.768		0.855	1.198	0.056		-1.997	1.603	-0.789
|| Dual specificity phosphatase 4::dual specificity phosphatase 4 || Hs.417962 || || 1846 || hSQ039152 || || hSQ039152 || DUSP4 || || hHC005874 || 375575	hSQ039152	2.208	1.428	0.605	0.4	1.371	-1.129	-1.004	2.908	0.294	-0.902	2.293	0.006	-0.193	-0.178	-0.187	-2.58	-0.113	0.309	-0.901	-2.068	2.555	-0.537	-2.413	-0.4	-1.96	0.178
|| Family with sequence similarity 20, member A::family with sequence similarity 20, member A || Hs.268874 || || 54757 || hSQ024927 || || hSQ024927 || FAM20A || || hHC008754 || 375579	hSQ024927	-1.011		-1.444	0.311	-2.098	-2.438	-2.903	-0.921	-0.165		0.954	-0.403		-0.767	-0.366	0.921	1.208	3.13	1.9		1.326	0.054	1.868	0.471		0.369
|| Collagen, type I, alpha 2::collagen, type I, alpha 2 || Hs.489142 || || 1278 || hSQ044464 || || hSQ044464 || COL1A2 || || hHC014514 || 375587	hSQ044464	-1.773	-0.453	1.094	2.699	-2.91	-0.19	-2.035	0.497	-2.087	1.457	0.332	-0.935	0.006	-1.279	1.122	2.319	-1.764	-0.212	-3.852	1.371	1.154	1.652	-0.984	3.019	-0.401	2.157
|| GREB1 protein::growth regulation by estrogen in breast cancer 1 || Hs.467733 || || 9687 || hSQ014873 || || hSQ014873 || GREB1 || || hHA038994 || 375626	hSQ014873	1.136	2.216	-1.037	-1.712	-0.131	3.679	3.034	1.846	-2.568	0.186	1.341	1.244	-3.755	-1.66	0.091	-0.952	1.635	-1.003	-3.013	0.21	-0.157	0.131	-1.715	0.108	1.648	-0.814
|| Fibulin 1::fibulin 1 || Hs.24601 || || 2192 || hSQ001242 || || hSQ001242 || FBLN1 || || hHC026118 || 375668	hSQ001242	-0.069	2.021	0.168	0.763	-2.946	0.694	2.829	-0.709	-1.443	-0.299	-0.874	-1.121	0.97	-0.535	0.946	2.003	-0.56	-0.098	-1.498	-0.825	-0.172	0.916	-2.15	1.623	-0.477	0.831
|| CD69 molecule::CD69 molecule || Hs.208854 || || 969 || hSQ011504 || || hSQ011504 || CD69 || || hHC017490 || 375737	hSQ011504	0.573	1.283	0.76	0.535	-0.584	0.206	-2.229	0.303	-0.321	0.013	-0.052	-0.689	-0.998	0.197	1.028	0.035	-0.158	-1.886	0.444	-2.213	0.94	0.658	1.582	1.335	-2.595	1.843
|| GDNF family receptor alpha 1::hypothetical protein LOC143381 || Hs.388347 || || 143381 || hSQ029056 || || hSQ029056 || LOC143381 || || hHR008946 || 375861	hSQ029056	-1.962	1.548	-0.605	1.02	-3.079	-0.859	-2.724	0.198	-0.906	-1.522	-0.397	0.786	-0.113	-2.528	1.243	2.37		4.449	0.399	0.522	-0.035	1.443	0.037	1.17	-1.23	0.778
|| abnormal cell LINeage LIN-41 || || || 131405 || hSQ006305 || || hSQ006305 || LIN41 || || hHR003270 || 375927	hSQ006305	-0.967	0.183	-2.39	-1.195	-0.314	2.646	-2.019	-1.647	0.249	-1.717	-1.132	0.401	3.332	-0.303	1.328		-0.408	-0.996	-0.516	1.477	-0.15	1.378	-2.018	2.595	2.525	-0.337
|| Biglycan::biglycan || Hs.821 || || 633 || hSQ013054 || || hSQ013054 || BGN || || hHC017670 || 375946	hSQ013054	-1.834	0.116	0.223	2.948	-1.941	-0.381	-0.286	-0.604	-0.908	1.086	0.291	-0.346	0.745	-0.96	0.461	0.138	-2.055	0.157	-3.813	1.19	2.383	1.791	-0.595	2.408	-1.392	1.186
|| Sal-like 1 (Drosophila) || Hs.135787 || || 6299 || hSQ014436 || || hSQ014436 || SALL1 || || hHR026310 || 375963	hSQ014436	-1.805	3.385	0.342		-2.212	-0.422	0.653	0.265	-1.849	0.245	2.85	-0.107	-0.746	-1.451	0.68	-3.923		0.746	0.816	0.009	3.542	-5.44703e-16	-0.406	-0.423	-0.883	0.705
|| Proprotein convertase subtilisin/kexin type 6::proprotein convertase subtilisin/kexin type 6 || Hs.498494 || || 5046 || hSQ015643 || || hSQ015643 || PCSK6 || || hHR009126 || 376079	hSQ015643	-1.617	2.313	-1.52	-1.295	-0.334	0.506	0.791	1.103	-0.101	0.003	2.688	1.951	-0.288	-2.033	-0.512	-2.205	0.562	-1.616	-0.676	1.217	0.17	-2.102	-0.718	0.235	1.775	1.693
|| Solute carrier family 26 (sulfate transporter), member 2::solute carrier family 26 (sulfate transporter), member 2 || Hs.302738 || || 1836 || hSQ020618 || || hSQ020618 || SLC26A2 || || hHR004818 || 376139	hSQ020618	2.49	2.54	0.287	-0.688	0.533	-0.607	-1.362	0.43	0.306	-0.55	1.325	-1.402	-1.071	0.314	-1.185	1.602	2.289	-1.159	-0.359	-0.776	2.767	-0.905	-1.661	-0.378	-2.218	-0.57
|| ATPase, class VI, type 11A::ATPase, class VI, type 11A || Hs.29189 || || 23250 || hSQ012966 || || hSQ012966 || ATP11A || || hHC002022 || 376213	hSQ012966	0.402	1.122	-0.351	0.134	-0.175	1.245	0.29	-0.598	0.278	-0.438	1.017	0.11	-0.669	0.086	0.137	1.084	-1.479	2.343	-0.227	-2.234	1.569	-0.483	0.811	0.064	-3.636	-0.398
|| immunoglobulin kappa constant || || || 3514 || hSQ007132 || || hSQ007132 || IGKC || || hHO045222::hHO045227 || 376274	hSQ007132	3.243	-3.517	0.91	1.315	-3.184	0.316	-2.149	-1.797	1.629	0.043	2.228	-1.219	-4.998	1.467	1.728	2.285	0.922	-2.776	1.764	0.297	2.01	2.538	1.952	-2.175	-4.465	1.633
|| Serpin peptidase inhibitor, clade F (alpha-2 antiplasmin, pigment epithelium derived factor), member 2::serpin peptidase inhibitor, clade F (alpha-2 antiplasmin, pigment epithelium derived factor), member 2 || Hs.159509 || || 5345 || hSQ041375 || || hSQ041375 || SERPINF2 || || hHC023718 || 376385	hSQ041375	-0.228	0.862	-0.941	-1.466	-0.615	1.425	-0.38	0.112	-0.642		-1.053	2.5	1.611	2.596	0.857	-0.596	-1.109	-0.247	0.013	0.496	-0.381	-4.613	-0.059	-1.166	1.004	2.022
|| Ring finger protein 212::ring finger protein 212 || Hs.248290 || || 285498 || hSQ005816 || || hSQ005816 || RNF212 || || hHR002130 || 376408	hSQ005816	-2.747	0.713			1.606	3.056	0.411	0.833	0.819	-3.457	-0.332	0.301	-0.538	0.707	1.728		0.482	-4.596	-0.146	1.957	-1.13	2.508	0.352	0.855	-3.025	-0.367
|| Baculoviral IAP repeat-containing 3::baculoviral IAP repeat-containing 3 || Hs.127799 || || 330 || hSQ028307 || || hSQ028307 || BIRC3 || || hHA033810 || 376468	hSQ028307	0.033	0.073	1.99	1.355	-0.714	0.336	-0.489	2.343	1.509		-1.892	-1.439	0.172	0.217	-0.332	0.005	0.042		1.154	-3.503	1.04	0.278	0.122	-1.095	-3.635	2.423
|| Neurexophilin 4::Transcribed locus || Hs.534396 || || 11247 || hSQ020728 || || hSQ020728 || NXPH4 || || hHC016614 || 376502	hSQ020728	-0.229	1.421	1.358	0.663	1.024	-0.866	1.619	-2.059	2.837		-0.514	0.089	-0.43	-1.515	1.876	-1.837	-0.39	-1.638		0.245	-0.522		-0.71	-2.047	-0.197	1.811
|| Synaptotagmin-like 2::synaptotagmin-like 2 || Hs.369520 || || 54843 || hSQ026515 || || hSQ026515 || SYTL2 || || hHA035334 || 376528	hSQ026515	-1.536	-0.996	-0.649	2.156	0.177	0.367	-1.148	1.234	-1.52	2.064	-0.981	-0.098	-0.007	-0.692	0.239	0.226	-0.937	2.205	-3.105	0.138	1.481	0.329	-0.207	1.116	-0.644	0.794
|| Actin filament associated protein 1::Hypothetical LOC84740::hypothetical LOC84740 || Hs.529369::Hs.663749 || || 84740 || hSQ008217 || || hSQ008217 || LOC84740 || || hHR006546 || 376554	hSQ008217	-1.787		3.4	-0.745	2.436	1.626	-4.329	3.383	-1.741		0.468	-0.069	-1.698	2.627			1.722	0.284			0.53	-0.432	-1.428	-2.775	-1.475
|| metallothionein 1M::Metallothionein 1M || Hs.643532::Hs.647370 || || 4499 || hSQ036672 || || hSQ036672 || MT1M || || hHR029586 || 376593	hSQ036672	-2.752	0.418	1.915	0.72	0.671	-0.059	1.826	1.978	1.084	-0.172	-1.827	0.646	2.107	-0.728	-0.617	-0.4	0.947	-4.721	0.819	-0.168	-0.715	-1.057	-2.723	0.25	0.58	1.978
|| Tumor necrosis factor receptor superfamily, member 19::tumor necrosis factor receptor superfamily, member 19 || Hs.149168 || || 55504 || hSQ010905 || || hSQ010905 || TNFRSF19 || || hHA033906 || 376597	hSQ010905	-1.221	-0.131	0.346	0.391	-3.018	2.332	2.077	-0.001	-1.155	0.219	0.724	0.647	-1.142	0.233	0.154	0.301	-0.332	0.65	-1.86	-0.077	-0.604	1.094	-1.062	1.141	0.411	-0.121
|| 1-acylglycerol-3-phosphate O-acyltransferase 9::1-acylglycerol-3-phosphate O-acyltransferase 9 || Hs.99196 || || 84803 || hSQ043053 || || hSQ043053 || AGPAT9 || || hHC008082 || 376693	hSQ043053	-1.244	0.696	-2.057	0.568	0.409	-0.041	-2.506	2.506	0.472		0.071	1.144	2.705	-0.33	-1.469	-1.332	-1.335	0.947		-1.13	4.593	0.061	-0.905	-0.712	-1.112
|| Transducin-like enhancer of split 2 (E(sp1) homolog, Drosophila)::transducin-like enhancer of split 2 (E(sp1) homolog, Drosophila) || Hs.332173 || || 7089 || hSQ002247 || || hSQ002247 || TLE2 || || hHC015366 || 376773	hSQ002247	-0.387	0.063	0.74	-0.605	1.186	-0.504	-0.479	0.053	0.099	0.833	-0.312	1.841	0.272	0.557	-4.282	2.725	0.202	1.494	0.014	-1.613	-1	-0.162	-2.258	-0.115	1.125	0.513
|| Fibulin 1::fibulin 1 || Hs.24601 || || 2192 || hSQ036747 || || hSQ036747 || FBLN1 || || hHA036966 || 376796	hSQ036747	-0.543	1.167	0.354		-3.46	0.23	2.135	0.087	-0.897	0.397	-1.408	-1.015	1.406	-0.279	1.672	2.529	-1.564	-0.552	-1.402	-0.929	-0.876	1.082	-1.414	2.299	-0.861	1.847
|| Visinin-like 1::visinin-like 1 || Hs.444212 || || 7447 || hSQ024325 || || hSQ024325 || VSNL1 || || hHC006918 || 377010	hSQ024325	-1.039	-0.459	-0.302	0.263	-0.606	2.214	2.939	1.421	-1.003		-1.754	0.639	0.28	-2.175		-1.547	1.27	-1.798	-0.738	1.265	0.538	-0.184	0.62	-0.487	-0.107	0.751
|| mucin 1, cell surface associated || || || 4582 || hSQ043236 || || hSQ043236 || MUC1 || || hHA040038 || 377045	hSQ043236	0.697	0.927	0.374		0.93	1.51	-2.185	0.917	0.523	-0.553	0.682	-0.065	-0.794	0.631	0.052	1.699	1.676	-2.182	0.538	-1.409	-0.796	-1.288	0.916	-0.431	-2.841	0.467
|| Tubulin tyrosine ligase-like family, member 7::tubulin tyrosine ligase-like family, member 7 || Hs.445826 || || 79739 || hSQ025289 || || hSQ025289 || TTLL7 || || hHC006930 || 377067	hSQ025289	-1.762	1.008	-0.605	1.49	2.371	-1.629	3.306	-0.732	-0.036		-1.407	-0.014	0.997	-0.558	0.983	-0.97	0.187	-0.771		-0.168	-0.635	0.553	-2.493	0.53	0.96	-0.612
|| DEP domain containing 2 || Hs.591867 || || 80243 || hSQ020212 || || hSQ020212 || DEPDC2 || || hHA034374 || 377174	hSQ020212	-0.864	1.476	-0.797	-1.312	-0.921	2.129	-1.796	-1.234	-2.758		0.271	0.354		-1.14	1.151	0.728	0.445	-1.203	2.297	2.14	2.613	0.691	-0.845	-1.132	-0.132	-0.154
|| Secreted and transmembrane 1::secreted and transmembrane 1 || Hs.558009 || || 6398 || hSQ014063 || || hSQ014063 || SECTM1 || || hHC011346 || 377198	hSQ014063	0.968	-1.032	-0.305	0.64	0.301	0.291	1.346	2.048	1.314		0.583	0.276	-0.953	-0.968	0.433	2.13	0.817	-3.751	0.269		0.015	-0.627	-0.273	0.31	-6	2.178
|| Von Willebrand factor::von Willebrand factor || Hs.440848 || || 7450 || hSQ020560 || || hSQ020560 || VWF || || hHC021426 || 377211	hSQ020560	2.44		0.017	0.242	-1.217	-2.477	-2.062		-0.734		0.435	-1.162	-0.151	-2.196	-2.235	-0.238	1.879	1.601		1.814	-1.053	1.115	0.439	-0.068	1.182	2.42
|| Leucocyte antigen CD97::CD97 molecule || Hs.466039 || || 976 || hSQ027326 || || hSQ027326 || CD97 || || hHC020070 || 377276	hSQ027326	0.899	-0.361	-0.294	-0.009	-1.158	0.182	-2.083	0.769	-1.055	1.029	-0.426	-0.633	0.758	1.433	1.344	2.371	-0.222	-2	0.27	-1.047	-0.184	0.264	0.438	-0.239	0.111	-0.161
|| apolipoprotein C-III::Apolipoprotein C-III || Hs.73849 || || 345 || hSQ011070 || || hSQ011070 || APOC3 || || hHC021510 || 377277	hSQ011070	-2.981	2.459	0.946	-1.229	0.532	-0.008	-0.673	-1.221	-1.185	2.609	-0.956	1.867	0.228	1.063	2.254		-2.412	-0.87	0.93	-2.357	0.176	-1.936	-2.192	1.011	0.031	3.909
|| Fraser syndrome 1::Fraser syndrome 1 || Hs.369448 || || 80144 || hSQ011382 || || hSQ011382 || FRAS1 || || hHA034470 || 377299	hSQ011382	-2.021	-0.751	-3.604	-0.019	-1.268	0.452	2.807	-0.061	-0.995		0.964	-0.153	-2.372	-0.857	0.604	-0.539	0.288	0.86		1.483	-1.254	1.604	1.438	0.501	1.631	1.269
|| AI074629_Exon1_326 || || || || hSQ000029 || || hSQ000029 || EST_AI074629 || || hHE041682 || 377376	hSQ000029	0.853	1.593	1.24	0.275	0.476	0.086	-3.129	0.203	0.609		0.098	0.161	0.072	-4.073	-4.932	-0.215	0.432	1.314		-0.013	1.19	0.888	0.622	0.035	0.645	1.563
|| Neurotensin::neurotensin || Hs.80962 || || 4922 || hSQ022000 || || hSQ022000 || NTS || || hHC017371 || 377469	hSQ022000	-1.842	-1.772	4.615	-1.5	5.851	-2.609	-2.364	4.678	4.394	-0.942	-3.117	-1.184	-1.123	-0.138	5.153	-3.1	5.607	-1.861		-3.348	-2.635	-2.547	-0.673	-2.7	-2.45	5.598
|| Family with sequence similarity 83, member B || Hs.657974 || || 222584 || hSQ012201 || || hSQ012201 || FAM83B || || hHC003055 || 377512	hSQ012201	1.201	0.601	1.268	-0.057	1.694	1.204	-0.721	0.231	1.757		-0.074	0.279	-0.18	0.555	-2.674	0.663	1.13	2.032		-1.765	1.648	-1.194	-1.01	-1.987	-2.427	-2.179
|| hypothetical gene supported by AK093281 || || || 401006 || hSQ026218 || || hSQ026218 || LOC401006 || || hHR030415 || 377552	hSQ026218	-0.466	2.024	1.801	-1.494	-0.293	-2.573	-0.658	-1.536	0.36	2.824	0.429	-2.248	-0.757	0.888	-6.171	-2.844	0.273	0.685	-1.335	1.628	3.451	-0.561	3.363	2.616	0.896	-0.296
|| Homeobox B7::homeobox B7 || Hs.436181 || || 3217 || hSQ002508 || || hSQ002508 || HOXB7 || || hHC005947 || 377584	hSQ002508	-2.702	0.998	-1.065	-0.34	0.941	-1.239	0.996	-3.472	0.624	1.178	1.613	0.636	1.507	-1.008	-0.627	1.68	-1.573	3.269	0.769	-1.978	1.025	1.213	-0.413	0.79	-2.63	-0.182
|| Sulfatase 2::sulfatase 2 || Hs.162016 || || 55959 || hSQ044481 || || hSQ044481 || SULF2 || || hHC011707 || 377588	hSQ044481	-1.382	-0.112	-0.305	2.19	-0.779	0.421	0.946	0.588	-1.646	1.348	0.943	0.326	-0.233	-2.148	0.173	0.18	-1.483	-0.591	-0.901	0.142	1.915	0.203	-1.593	2.08	-0.2	-0.092
|| Kinesin family member 1A::kinesin family member 1A || Hs.516802 || || 547 || hSQ004953 || || hSQ004953 || KIF1A || || hHC023227 || 377600	hSQ004953	-2.155	1.815			-0.582	2.058	1.993	-0.975	0.731	2.145	0.19	0.303	-3.226	0.929	1.22	-3.753	-0.576		0.576	0.979		2.2	1.284	-0.713	-1.223	-3.225
|| Argininosuccinate synthetase 1::argininosuccinate synthetase 1 || Hs.160786 || || 445 || hSQ041242 || || hSQ041242 || ASS1 || || hHA033391 || 377678	hSQ041242	0.973	-0.497	0.59	-0.125	-0.014	0.636	-2.259	0.783	0.279	-0.007	0.698	0.111	0.212	1.917	0.518	1.425	0.162	-3.026	-0.536	-1.203	-2.06	-0.282	0.192	-0.015	0.475	1.063
|| EGF, latrophilin and seven transmembrane domain containing 1::EGF, latrophilin and seven transmembrane domain containing 1 || Hs.132314 || || 64123 || hSQ038860 || || hSQ038860 || ELTD1 || || hHR004687 || 377762	hSQ038860	-1.103		-2.316	2.429		1.62	1.625	-1.313	-0.767		0.422	1.535	-1.194	0.581	-1.448	2.209	-0.524		-1.752	-0.259	2.374	1.592	-2.124	1.999	-2.011	-1.583
|| Plasma membrane proteolipid (plasmolipin)::plasma membrane proteolipid (plasmolipin) || Hs.632215 || || 51090 || hSQ021973 || || hSQ021973 || PLLP || || hHC020635 || 377974	hSQ021973	-0.058	0.702	-4.081	-1.646	0.495	1.265	1.32	-0.218	-1.742	3.162	1.657	1.92	-1.049	-2.104	-0.593	1.374	0.391	0.263	1.583	-1.274	-0.041	0.087	-1.449	0.134	-1.326	1.222
|| Guanosine monophosphate reductase::guanosine monophosphate reductase || Hs.484741 || || 2766 || hSQ006487 || || hSQ006487 || GMPR || || hHC019279 || 378034	hSQ006487	0.468	0.108	-0.755	-0.72	-1.149	2.591	-0.244	0.238	0.284	-1.312	0.513	-0.374	2.967	-1.008	0.463	-1.07	1.987	-3.161	-0.501	0.732	-2.345	0.293	1.647	0.05	0.48	-0.172
|| Folate receptor 1 (adult)::folate receptor 1 (adult) || Hs.73769 || || 2348 || hSQ000602 || || hSQ000602 || FOLR1 || || hHC030799 || 378052	hSQ000602	0.21	-0.13	-0.273	0.172	2.323	1.843	-6.272	0.84	-0.214	1.4	0.205	1.398	2.199	2.134	-0.595	0.872	1.429	-2.179	0.531	-0.036	-3.253	-2.935	0.809	0.302	-0.548	-0.23
|| Secreted frizzled-related protein 2::secreted frizzled-related protein 2 || Hs.481022 || || 6423 || hSQ000699 || || hSQ000699 || SFRP2 || || hHC003451 || 378078	hSQ000699	-2.192	-2.132	0.845	5.26	-3.159	-3.709	0.376	-1.402	-1.086	4.298	-2.217	-1.574	0.237	1.352	1.033	3.37	-3.443	1.809	-1.961	-3.348	-2.465	4.253	-1.743	5.09	0.07	2.428
|| Collagen, type IX, alpha 2::collagen, type IX, alpha 2 || Hs.418012 || || 1298 || hSQ002941 || || hSQ002941 || COL9A2 || || hHC020731 || 378107	hSQ002941	-0.79	1.49	-1.503	-0.238	0.103	0.943	-0.012	-1.17	0.186	1.16	-0.045	-0.952	3.089	0.254	0.485	0.952	-2.241	-1.199	1.131	1.944	-2.093	0.145	-0.561	-0.488	-0.918	0.34
|| tubby homolog (mouse) || Hs.568986 || || 7275 || hSQ000587 || || hSQ000587 || TUB || || hHC017935 || 378174	hSQ000587	-2.343		-0.596	0.049	-0.34	0.04	-1.085	-0.633	1.223		-0.368	1.395	0.786	0.021	-2.638	0.389	0.746			0.971	-0.566	0.972	-0.214	1.109	2.279	-1.193
|| Thy-1 cell surface antigen::Thy-1 cell surface antigen || Hs.653181 || || 7070 || hSQ037949 || || hSQ037949 || THY1 || || hHC019375 || 378177	hSQ037949	-2.761	-0.731	0.346	2.031	-2.478	0.782	-1.153	-1.281	-1.155	2.429	-1.846	-0.063	0.118	2.293	0.514	1.201	-1.782	0.53	-1.92	0.633	0.076	1.024	-0.902	2.951	0.431	0.709
|| UDP-GlcNAc:betaGal beta-1,3-N-acetylglucosaminyltransferase 7::UDP-GlcNAc:betaGal beta-1,3-N-acetylglucosaminyltransferase 7 || Hs.299329 || || 93010 || hSQ004693 || || hSQ004693 || B3GNT7 || || hHR016591 || 378307	hSQ004693	0.325		0.902	-0.313		-0.782		-0.845	-0.269	-0.055	1.17	-0.897	-0.816	-0.241		2.197			2.806	-0.541	0.042	0.64	0.834	-1.543	-2.083	-0.525
|| Methyltransferase like 7B::methyltransferase like 7B || Hs.51483 || || 196410 || hSQ037552 || || hSQ037552 || METTL7B || || hHC023887 || 378475	hSQ037552	1.191	1.421	2.458	-0.497	0.734	-1.266	-3.751	0.231	-0.563		0.436	-1.491	0.78	2.085	-0.154	1.383	-1.34	1.462	1.192	-0.895	-1.842	-0.094	0.73	-1.897	-0.307
|| Formin homology 2 domain containing 3::formin homology 2 domain containing 3 || Hs.436636 || || 80206 || hSQ021729 || || hSQ021729 || FHOD3 || || hHC008059 || 378517	hSQ021729	-1.519	2.011		0.443		-0.736	0.639	0.101	-0.993		0.706	0.439	-1.69	-2.735	-2.084	0.513	0.99			0.835	2.258	-0.774		1.323	-0.467	0.731
|| transmembrane protein 176B::Transmembrane protein 176B || Hs.647090 || || 28959 || hSQ020912 || || hSQ020912 || TMEM176B || || hHC016699 || 378532	hSQ020912	-0.548	1.392	-0.811	1.234	0.585	-0.395	-1.02	-0.868	0.018		1.437	0.56	-1.409	0.136	-0.233	1.074	-2.799	-0.837	2.363	0.066	1.459	0.947	0.821	1.414	-3.356	-1.238
|| G protein-coupled receptor 37 like 1 || Hs.132049 || || 9283 || hSQ034270 || || hSQ034270 || GPR37L1 || || hHC018223 || 378602	hSQ034270	-0.983		2.254	-1.701	0.8	0.58	-1.715		-0.727		-1.948	0.855	0.536	2.951	0.442	-2.351	0.636		3.368	0.571	-1.236	-1.538	0.036	-0.821	-0.001
|| Serpin peptidase inhibitor, clade D (heparin cofactor), member 1::serpin peptidase inhibitor, clade D (heparin cofactor), member 1 || Hs.474270 || || 3053 || hSQ017054 || || hSQ017054 || SERPIND1 || || hHC023995 || 378681	hSQ017054	-1.482	1.488	-0.035	-0.37	-2.039	0.561	0.416		0.384		-0.417	0.996	2.037	-1.198	0.063		0.817	0.849	1.609	-0.078	-0.605	-2.327	0.777	-0.47	-0.53	-0.452
|| Transcribed locus::RAB31, member RAS oncogene family || Hs.99528 || || 11031 || hSQ008186 || || hSQ008186 || RAB31 || || hHC026875 || 378683	hSQ008186	-1.239	0.081	1.468	2.203	-0.906	-0.286	-0.991	-0.619	-0.983	1.951	-0.154	-0.311	-0.29	-0.645	0.326	0.973	-2.05	-0.278	0.292	-0.635	0.738	0.716	-0.43	2.483	-2.277	0.851
|| Thymosin-like 8 || Hs.56145 || || 11013 || hSQ017824 || || hSQ017824 || TMSL8::MGC39900 || || hHC009679 || 378736	hSQ017824	-1.987	-0.097	-2.11	0.295	0.986	-0.634	4.181	-0.507	-0.481		-1.572	0.391	1.642	0.037	0.138	-1.825	-0.228	1.914	-0.116	2.617	-1.27	-2.262	-1.298	-0.905	3.425	-0.327
|| Chitinase 3-like 1 (cartilage glycoprotein-39)::chitinase 3-like 1 (cartilage glycoprotein-39) || Hs.382202 || || 1116 || hSQ025519 || || hSQ025519 || CHI3L1 || || hHC015439 || 378747	hSQ025519	0.402	1.362	1.539	-0.016	1.215	1.135	-4.88	-0.208	0.288		0.257	0.47	2.061	0.366	0.017	1.804	1.611		2.673	-1.224	-3.291	0.127	0.501	-0.286	-3.886	-2.028
|| Non imprinted in Prader-Willi/Angelman syndrome 1::non imprinted in Prader-Willi/Angelman syndrome 1 || Hs.511797 || || 123606 || hSQ043190 || || hSQ043190 || NIPA1 || || hHC009691 || 378799	hSQ043190	0.345	0.685	-0.168	0.197	0.058	0.768	1.233	0.605	0.641	0.115	0.08	-0.077	0.414	-0.191	0.2	0.167	0.234	2.016	0.016	-1.271	-0.848	-1.27	-2.076	-0.183	-2.563	0.885
|| non-protein coding RNA 152 || || || 112597 || hSQ009198 || || hSQ009198 || NCRNA00152 || || hHE042895 || 378917	hSQ009198	-0.79	0.22	0.657	0.672	1.123	-0.647	-2.482	-0.32	-1.044	2.41	-0.685	-0.442	-0.041	-1.206	-0.035	0.072	-2.081	0.501		-0.026	2.527	0.125	0.829	1.812	-1.128	-0.03
|| metallothionein 1M::Metallothionein 1M || Hs.647370 || || 4499 || hSQ043140 || || hSQ043140 || MT1M || || hHC029947 || 378955	hSQ043140	-3.254	0.776	2.013	1.248	1.029	-0.011	2.064	1.126	1.292	-0.174	-2.079	0.904	2.315	-0.81	-0.649	-0.712	0.345	-4.233	1.047	-0.2	-0.497	-1.309	-3.095	0.838	0.438	1.586
|| Phospholipase A2, group IIA (platelets, synovial fluid)::phospholipase A2, group IIA (platelets, synovial fluid) || Hs.466804 || || 5320 || hSQ019824 || || hSQ019824 || PLA2G2A || || hHC009871 || 378992	hSQ019824	-0.043	1.527		2.059	0.13	-1.17	-2.645	0.407	-0.167		-0.648	-0.545	-0.074	-2.059	1.382	-3.941	-0.004			2.591	2.454	1.472	0.526	-0.781	-0.481
|| Tripartite motif-containing 29::tripartite motif-containing 29 || Hs.504115 || || 23650 || hSQ016228 || || hSQ016228 || TRIM29 || || hHC018511 || 379003	hSQ016228	2.338	1.388	0.915	-0.27	0.361	0.071	-2.534	-0.972	-1.576	0.728	2.153	0.856	1.497	-0.508	-2.737	2.65	-0.483	-0.291	1.269	-2.958	-1.265	-2.087	0.467	1.95	-1.72	0.758
|| Chromosome 1 open reading frame 113::chromosome 1 open reading frame 113 || Hs.524496 || || 79729 || hSQ017462 || || hSQ017462 || C1orf113 || || hHR017167 || 379129	hSQ017462	-1.538		-2.081	-0.596	-0.115	1.095	-0.73	-0.408	2.348		-0.253	1.16	0.641	-0.114	-0.633	-0.246	-2.379	0.703		0.526	1.009	-0.223	-0.429	1.074	0.384	0.812
|| Microfibrillar-associated protein 2::microfibrillar-associated protein 2 || Hs.389137 || || 4237 || hSQ028021 || || hSQ028021 || MFAP2 || || hHC022927 || 379138	hSQ028021	-1.947	-0.427	0.43	1.415	-1.134	-0.994	1.261	-1.237	-0.861	2.303	-0.692	-1.439	0.062	-1.823	0.408	0.335	-2.748	1.244	-1.496	1.957	0.6	1.338	-1.068	2.215	1.385	0.923
|| Brain expressed X-linked 2::brain expressed X-linked 2 || Hs.398989 || || 84707 || hSQ004702 || || hSQ004702 || BEX2 || || hHC028783 || 379275	hSQ004702	0.396	0.326	0.073	-0.672	1.199	-0.381	0.214	0.056	0.702		0.921	0.884	0.245	0.38	-0.529	-2.252	0.535	-0.223		1.02	-2.067	0.311	-0.355	-0.322	1.658	-2.114
|| Phosphoenolpyruvate carboxykinase 1 (soluble)::phosphoenolpyruvate carboxykinase 1 (soluble) || Hs.1872 || || 5105 || hSQ045488 || || hSQ045488 || PCK1 || || hHC007195 || 379308	hSQ045488	-1.193	0.697	2.924	1.289	-0.98	-0.99	0.365	1.987	3.273	-0.193	-0.418	-2.545	-2.514	2.181	-0.498	0.549	0.826	-1.102		0.731	-3.726	1.582	1.826	-2.871	-2.861	1.667
|| UDP-GlcNAc:betaGal beta-1,3-N-acetylglucosaminyltransferase 3::UDP-GlcNAc:betaGal beta-1,3-N-acetylglucosaminyltransferase 3 || Hs.69009 || || 10331 || hSQ044883 || || hSQ044883 || B3GNT3 || || hHC024535 || 379399	hSQ044883	0.125		3.102	-0.133	-0.122	-2.382	-3.617	-0.035	0.721	0.665	1.06	-0.687		-0.831		2.077		1.056	-0.064		-0.078		-0.836	-0.503		0.475
|| Interleukin 32::interleukin 32 || Hs.943 || || 9235 || hSQ026148 || || hSQ026148 || IL32 || || hHC031747 || 379478	hSQ026148	1.166	0.286	-0.777	1.798	0.689	0.789	-1.346	-0.214	0.722	1.756	0.201	-0.366	-0.135	0.28	1.181	0.058	-1.705	-2.093	0.507	-2.06	1.293	0.181	-0.045	0.398	-3.232	0.656
|| fatty acid binding protein 3, muscle and heart (mammary-derived growth inhibitor)::Fatty acid binding protein 3, muscle and heart (mammary-derived growth inhibitor) || Hs.657242 || || 2170 || hSQ030409 || || hSQ030409 || FABP3 || || hHC027511 || 379537	hSQ030409	-0.739	0.011		0.563	0.754	1.864	1.589	-1.009	1.537	2.421	-0.714	-0.511	2.14	-1.305	-1.334	-2.147	1.17			-0.285	-2.282	-2.144	-1.02	1.423	-0.477	0.491
|| GREB1 protein::growth regulation by estrogen in breast cancer 1 || Hs.467733 || || 9687 || hSQ035608 || || hSQ035608 || GREB1 || || hHA039127 || 379689	hSQ035608	0.85	2.47	-1.413	-1.958	-0.217	3.783	3.108	1.08	-2.564	0.41	0.765	1.448	-1.661	-1.146	0.445	-0.848	1.149	-0.969	-3.089	-0.056	-0.073	0.045	-1.471	0.172	1.212	-1.48
|| GREB1 protein::growth regulation by estrogen in breast cancer 1 || Hs.467733 || || 9687 || hSQ003950 || || hSQ003950 || GREB1 || || hHA040567 || 379691	hSQ003950	0.177	2.417		-2.681	-4.13	3.88	2.775	1.837	-1.657		-0.718	0.815	-1.124	-0.029	1.542	-1.471	0.396	0.288		-1.109	-0.316	-0.808	0.386	-0.621	0.199	-0.053
|| UCSC_hg16 || || || || hSQ025003 || || hSQ025003 || ncRNA_HBII-85_groupI_9_1 || || hHO047779 || 379765	hSQ025003	-1.326	2.554	-0.199	-0.794	0.467	1.107	-3.328	0.054	0.3	-0.806	0.949	-1.368	-0.287	0.008	1.009	-1.294	0.463	1.725	-2.395	-1.632	1.351	0.099	0.893	0.866	2.186	-0.606
|| Thy-1 cell surface antigen || || || 7070::94105 || hSQ012268 || || hSQ012268 || THY1::NM_033209 || || hHR020503 || 379791	hSQ012268	-2.62	-1	0.607	1.982	-2.917	0.803	-1.082	-1.3	-0.994	2.31	-1.645	-0.242	-0.061	2.304	0.595	1.242	-1.601	0.541	-1.859	0.684	0.067	1.105	-0.841	2.772	0.362	0.79
|| Transmembrane protease, serine 3 || Hs.208600 || || 64699 || hSQ010430 || || hSQ010430 || TMPRSS3 || || hHC007639 || 379899	hSQ010430	0.771	0.661	0.458	-0.447	2.134	2.194	-1.681	0.431	0.467		1.636	-0.001	1.37	0.245	-0.894	1.003	-0.03	-0.448		-0.325	-2.052	-2.124	-0.62	-2.297	-0.247	-0.199
|| Ankyrin 2, neuronal::ankyrin 2, neuronal || Hs.620557 || || 287 || hSQ016807 || || hSQ016807 || ANK2 || || hHR011959 || 379905	hSQ016807	-0.444			0.348	-2.361	0.459	-2.666	0.516	-2.068		-0.019	-1.316	1.365	-0.24	1.351	-3.212	3.075	0.647	3.397	1.67	1.273	0.701	-1.575	-0.372	1.108	-1.634
|| Necdin homolog (mouse)::necdin homolog (mouse) || Hs.50130 || || 4692 || hSQ041002 || || hSQ041002 || NDN || || hHC023479 || 379925	hSQ041002	-1.63	0.03	0.037	1.582	-1.767	2.173	-2.292	0.88	-1.144	0.87	0.645	-0.392	-2.411	-2.246	-0.615	-0.018	0.839	3.041	-1.539	0.494	0.937	0.655	-0.001	2.272	-1.248	0.84
|| similar to RE32881p || || || 345375 || hSQ035530 || || hSQ035530 || LOC345375 || || hHR026371 || 379990	hSQ035530	-1.46		0.837	2.902		-0.667	-1.172	-0.23	-0.644	0.65	-0.315	-1.452	-0.571	-0.276	-0.085	-0.408	-2.111	0.161		-0.556	2.317	3.125		2.212	-1.268	-0.99
|| BCR/TCR^IGKV1/OR2-108||ORF||X51887||1||Immunoglobulin_64 || || || || hSQ017332 || || hSQ017332 || BCR/TCR_IGKV1/OR2-108 || || hHO045175 || 380101	hSQ017332	2.261		-2.102	2.113		-1.656	-2.941		3.087	2.161	4.676	-2.101		0.735	2.026	0.503	-1.58	-0.428	2.372	-1.045	-0.952		0.68	-2.767	-4.597	-0.449
|| NCK-associated protein 1-like::NCK-associated protein 1-like || Hs.182014 || || 3071 || hSQ012913 || || hSQ012913 || NCKAP1L || || hHC017827 || 380133	hSQ012913	0.249	-0.081	0.026	1.501	-0.208	0.272	-2.353		-0.105	1.069	0.524	-0.373	-0.792	1.513	1.694	0.651	-0.902	-1.93	1.57	-2.407	0.676	0.724	0.518	1.071	-3.359	0.449
|| immunoglobulin kappa constant || || || 3514 || hSQ019509 || || hSQ019509 || IGKC || || hHO045187 || 380176	hSQ019509	2.843		-0.21	1.215	-2.814	-0.494	-4.029	-1.757	2.609		1.698	-1.809		-0.403	1.978	1.955	-1.968	-0.846	2.294	-1.043	1.05	1.368	1.322	-4.125		1.173
|| Arachidonate 5-lipoxygenase::arachidonate 5-lipoxygenase || Hs.89499 || || 240 || hSQ022100 || || hSQ022100 || ALOX5 || || hHC007843 || 380257	hSQ022100	0.783	0.663	1.99	1.375	0.606	-0.704	-2.559	-1.107	-0.221	0.743	1.458	-1.109	0.812	0.127	0.788	1.185	0.212	-1.956	1.894	-2.293	0.45	0.228	-1.018	0.555	-2.825	-0.087
|| Leucine rich repeat containing 15::leucine rich repeat containing 15 || Hs.288467 || || 131578 || hSQ017632 || || hSQ017632 || LRRC15 || || hHC018007 || 380338	hSQ017632	-1.398		0.449	3.234	-1.075	-1.925	-2.91	-0.538	-1.362		-1.753	-0.98	1.501	-3.074	1.627	3.324	-0.049	2.123		-1.394	-0.451	1.417	-1.349	3.034	-0.786	2.332
|| Cysteine-rich protein 1 (intestinal)::cysteine-rich protein 1 (intestinal) || Hs.70327 || || 1396 || hSQ027404 || || hSQ027404 || CRIP1 || || hHR028183 || 380493	hSQ027404	1.709	0.679	1.326	0.631	-1.218	0.752	-1.833	-0.151	0.095	1.519	2.024	0.187	1.278	-0.187	-0.606	2.021	-0.592	-3.53	-0.84	-0.187	-2.864	0.344	-0.092	0.681	-0.979	-0.171
|| Platelet/endothelial cell adhesion molecule::platelet/endothelial cell adhesion molecule || Hs.514412 || || 5175 || hSQ042455 || || hSQ042455 || PECAM1 || || hHA032515 || 380565	hSQ042455	-0.435	-0.965	0.452	2.387	-1.252	-0.792	-0.857	-0.635	0.281	1.875	-0.48	-0.227	-0.666	-0.721	1.07	-0.483	-0.976	0.156	3.506	-0.141	0.442	0.57	-0.216	0.707	-2.293	-0.295
|| GREB1 protein::growth regulation by estrogen in breast cancer 1 || Hs.467733 || || 9687 || hSQ031949 || || hSQ031949 || GREB1 || || hHA034039 || 380632	hSQ031949	-0.335	1.645		-3.463	0.328	2.598	2.123	1.585	-1.379		0.45	0.353	0.094	-1.211	0.39	-4.103	0.644	0.906		-0.091	0.652	0.38	-2.516	0.107	0.847
|| LY6/PLAUR domain containing 3::LY6/PLAUR domain containing 3 || Hs.631594 || || 27076 || hSQ019791 || || hSQ019791 || LYPD3 || || hHR018295 || 380744	hSQ019791	-1.816		2.091	-1.334	0.447	0.407	-0.138	-0.496	0.69		-1.311	3.142	0.393	-0.452	-1.261	2.256	0.643	-3.085		-1.462	1.501	-0.851	-1.167	-0.054	-0.144	1.994
|| Indoleamine 2,3-dioxygenase 1::indoleamine 2,3-dioxygenase 1 || Hs.840 || || 3620 || hSQ042571 || || hSQ042571 || IDO1 || || hHC021175 || 380746	hSQ042571	2.835		2.902	2.487	-0.722	0.658	-5.327	0.225	1.681		-0.14	-1.147	-2.376	-1.531	1.52	0.957	2.424				3.072	-1.78	-0.776	-1.743	-3.733	0.505
|| Immunoglobulin heavy constant gamma 1 (G1m marker)::Immunoglobulin heavy constant alpha 1 || Hs.510635::Hs.648398 || || 3493 || hSQ026988 || || hSQ026988 || IGHA1 || || hHR026935 || 380754	hSQ026988	2.843		-1.39	2.285	-1.244	1.016	-3.179	-1.227	1.149	3.733	-0.792	-1.579	-3.778	1.087	2.758	1.485	-0.218	-3.796	2.714		1.14	1.418	2.812	-3.705	-5.265	1.733
|| AA629908_Exon1_353 || || || || hSQ044532 || || hSQ044532 || EST_AA629908 || || hHE042775 || 380780	hSQ044532	-1.766		2.831	0.236	2.267	-0.413	0.492	-2.216	-0.4		1.409	-1.818	-1.277	-2.972		0.736	-0.497	2.065		1.218	1.381	2.759	-1.127	-0.824	-0.364	-1.716
|| BTB (POZ) domain containing 11::BTB (POZ) domain containing 11 || Hs.271272 || || 121551 || hSQ015165 || || hSQ015165 || BTBD11 || || hHC012547 || 380802	hSQ015165	-1.19	2.62		0.582	-0.737	-0.607	0.058	0.5	-0.804		0.215	2.198	-0.991	-0.426	-0.425	-2.498	-1.911	1.501		-1.026	2.477	0.545	-0.241	0.592	0.712	-1.15
|| F-box protein 2::F-box protein 2 || Hs.132753 || || 26232 || hSQ009288 || || hSQ009288 || FBXO2 || || hHC024067 || 380821	hSQ009288	-0.757		-0.55	-1.565	-1.914	0.966	0.711	-1.827	0.549	2.543	-1.052	2.051	2.952	-2.013	0.458	-1.205	1.222	-0.596		-0.183	-2.39	0.078	-0.508	1.315	1.545	0.163
|| Solute carrier family 7 (cationic amino acid transporter, y+ system), member 2::solute carrier family 7 (cationic amino acid transporter, y+ system), member 2 || Hs.448520 || || 6542 || hSQ021897 || || hSQ021897 || SLC7A2 || || hHC018403 || 380955	hSQ021897	2.279	2.369	-0.494	0.041	0.532	2.392	-0.023	0.059	0.395	-1.731	3.614	-1.653	-2.902	1.443	-0.476	-0.399	0.878	-0.32	-2.17	-1.177	-0.614	0.304	-1.032	-2.049	0.731
|| Secretogranin V (7B2 protein)::secretogranin V (7B2 protein) || Hs.156540 || || 6447 || hSQ025660 || || hSQ025660 || SCG5 || || hHC008407 || 381006	hSQ025660	-2.071	-0.201	-0.794	0.451	2.202	0.242	-0.903	-1.021	0.415	0.909	-0.186	-0.683	0.198	-0.467	-0.806	-1.539	2.038	2.84		0.823	0.336	-0.366	-1.842	-0.299	1.801	-1.081
|| melanoma antigen family A, 12 || Hs.169246 || || 4111 || hSQ011572 || || hSQ011572 || MAGEA12 || || hHC012727 || 381011	hSQ011572	-0.168	2.712	-0.431	-1.216	1.055	-1.175	-2.55	0.192	-1.612	2.642	-1.293	0.58	0.641	0.516	2.837		-0.519	0.733	-0.167	-0.504	-0.421	-0.023	-1.779	-1.306	0.224	1.032
|| PDZ domain containing 2::PDZ domain containing 2 || Hs.481819 || || 23037 || hSQ000515 || || hSQ000515 || PDZD2 || || hHA035767 || 381059	hSQ000515	0.624	0.104	1.771	-0.514	-0.713	0.127	-1.768	0.474	1.17		-0.181	0.482	1.053	0.778		0.046	-0.117	-2.615	2.445	-0.902	-1.099	0.219	0.433	-0.394	-2.054	0.634
|| EGF-like repeats and discoidin I-like domains 3::EGF-like repeats and discoidin I-like domains 3 || Hs.482730 || || 10085 || hSQ018473 || || hSQ018473 || EDIL3 || || hHR004099 || 381080	hSQ018473	-1.441			1.841		-0.908	-0.723	-0.911	-0.725	1.429	-0.716	0.237	0.118	-0.467	1.684	1.161	-3.522	0.75		0.073	0.976	1.224	-1.162	2.551	-2.139	0.669
|| similar to carboxylesterase 1 isoform c precursor || || || 390732 || hSQ012940 || || hSQ012940 || LOC390732 || || hHR019939 || 381100	hSQ012940	-0.119	0.611			3.664	-0.016	-0.901	-1.379	-0.743		0.316	0.539	-0.45	0.295	-0.604		2.34	0.312	-1.338	0.905	-3.552			2.103	-1.857	-0.129
|| Fraser syndrome 1::Fraser syndrome 1 || Hs.369448 || || 80144 || hSQ034003 || || hSQ034003 || FRAS1 || || hHA034339 || 381121	hSQ034003	-2.441		-1.204	0.271	-0.698	0.572	2.837	0.069	-1.355		1.004	0.357	-3.082	-0.957	-0.466	-1.399	0.418	1.27		0.943	-1.264	1.734	0.988	0.751	1.011	0.639
|| lin-28 homolog B (C. elegans)::Lin-28 homolog B (C. elegans) || Hs.23616 || || 389421 || hSQ025485 || || hSQ025485 || LIN28B || || hHR005623 || 381142	hSQ025485		0.693	0.38	-3.485	-0.274	-1.754	-1.539	-1.417	-1.151	1.433	-0.782	0.661	0.262	-0.223	0.448		0.652	2.344		1.977	-0.51	1.548	1.792	-2.465	2.355	-0.947
|| Complement factor B::complement factor B || Hs.69771 || || 629 || hSQ044433 || || hSQ044433 || CFB || || hHC017143 || 381157	hSQ044433	1.241	1.101	1.128	-0.027	0.234	2.484	-2.481	0.181	1.097	-0.679	1.826	-0.491	1.17	-0.335	0.616	1.823	1.97	-3.528	0.942	-2.525	-2.062	-1.094	0.97	-0.067	-4.007	0.521
|| Neural cell adhesion molecule 2::neural cell adhesion molecule 2 || Hs.473450 || || 4685 || hSQ033739 || || hSQ033739 || NCAM2 || || hHC018583 || 381158	hSQ033739	-0.206			0.636	2.127	-1.053	-3.188	-2.696	1.5		-2.831	-1.328	2.033	-0.162		1.576	-0.187	0.885		-0.092	0.911	-0.431		2.196	0.026	0.274
|| forkhead box L2::Forkhead box L2 || Hs.289292 || || 668 || hSQ030517 || || hSQ030517 || FOXL2 || || hHC005719 || 381273	hSQ030517		2.577		-4.651	0.09	2.12	-1.635	2.157	-0.337		3.252	0.835		-1.289		-3.941	-0.594	-0.382	1.918	2.311	1.474	-2.708	0.776	-2.491	0.519
|| Tenascin C::tenascin C || Hs.143250 || || 3371 || hSQ003466 || || hSQ003466 || TNC || || hHA033079 || 381316	hSQ003466	-0.978	0.442	0.469	2.174	-1.815	-1.275	1.58	-1.728	-0.812	0.222	-0.953	2.01	1.521	0.916	2.167	-1.336	-2.569	1.633	-1.307	-1.404	0.289	1.117	-0.929	2.304	-2.626	0.882
|| Vascular cell adhesion molecule 1::vascular cell adhesion molecule 1 || Hs.109225 || || 7412 || hSQ016308 || || hSQ016308 || VCAM1 || || hHA037399 || 381324	hSQ016308	-1.932	0.638	0.625	1.38	-2.309	-0.109	-3.124	-0.912	2.734	1.968	-0.557	-1.074	-0.243	1.032	1.743	1.55	-3.193	-0.541		-1.858	0.935	1.253	0.657	2.46	-2.06	0.938
|| FCH domain only 1::FCH domain only 1 || Hs.96485 || || 23149 || hSQ020857 || || hSQ020857 || FCHO1 || || hHA040279 || 381328	hSQ020857	0.904		2.071	0.016	-0.093	-1.113	-2.238	0.994	1.36		0.959	0.442	0.253	1.468	0.639	-0.764	0.473	-0.625		-2.772	0.071	-0.541	-0.607	-0.804	0.446	-0.546
|| Chromosome 14 open reading frame 132::chromosome 14 open reading frame 132 || Hs.6434 || || 56967 || hSQ037151 || || hSQ037151 || C14orf132 || || hHC007243 || 381464	hSQ037151	1.34	1.16	0.397	0.552	0.623	0.643	-2.352	0.8	-1.924		0.315	-0.192	-0.301	-0.946	-0.815	-0.858	0.729	2.691		0.794	0.407	-0.215	-0.281	0.652	-2.078	-1.15
|| Cadherin 11, type 2, OB-cadherin (osteoblast)::cadherin 11, type 2, OB-cadherin (osteoblast) || Hs.116471 || || 1009 || hSQ045256 || || hSQ045256 || CDH11 || || hHA036127 || 381574	hSQ045256	-0.947	-0.327	0.9	1.645	-2.914		-1.519	0.353	-0.661	1.483	0.358	-0.429	-0.978	-1.833	0.998	1.195	-2.078	0.404		0.227	1.23	1.168	-0.598	2.685	-1.245	0.893
|| calmegin::Calmegin || Hs.86368 || || 1047 || hSQ019258 || || hSQ019258 || CLGN || || hHC004459 || 381586	hSQ019258	-0.921	0.349	-2.654	-1.879	0.182	-0.588	0.897	-0.521	-0.725		-0.146	0.297	3.248	1.753	1.564		3.338	-0.99	3.53	-0.187	-2.034	-0.316	0.838	-2.939	-1.249	-0.841
|| ISG15 ubiquitin-like modifier::ISG15 ubiquitin-like modifier || Hs.458485 || || 9636 || hSQ006723 || || hSQ006723 || ISG15 || || hHC024703 || 381674	hSQ006723	-0.23	-0.27	0.647	0.902	-0.727	1.893	1.108	-0.22	2.076	0.04	-0.045	-2.182	0.559	-0.556	-0.185	-0.578	1.569	-3.599	0.491	-1.946	0.417	0.605	1.199	1.332	-2.688	0.38
|| Phenylalanine hydroxylase::phenylalanine hydroxylase || Hs.643451::Hs.652123::Hs.699327 || || 5053 || hSQ000122 || || hSQ000122 || PAH || || hHC005995 || 381700	hSQ000122	-0.968	-0.008	0.079	-1.776	0.575	-0.965	0.54	-1.428	0.378	3.062		-0.78	1.531	0.506	2.157		0.701	0.173	1.513	-3.564	0.719	1.387	-0.519	-1.396	-2.246	0.322
|| Heat shock 70kDa protein 1A::heat shock 70kDa protein 1A || Hs.520028 || || 3303 || hSQ014096 || || hSQ014096 || HSPA1A || || hHR010495 || 381911	hSQ014096	-0.705	1.645	0.942	0.167	-0.012	1.348	-0.237	0.035	1.321	-0.345	1.73	-0.197	1.254	-0.721	1.5	0.507	-0.186	-3.454	-0.584	-2.081	0.042	0.38	-0.386	-0.173	-3.593	1.805
|| insulin-like growth factor 2 mRNA binding protein 3::Insulin-like growth factor 2 mRNA binding protein 3 || Hs.432616::Hs.648088::Hs.696367::Hs.700696 || || 10643 || hSQ014518 || || hSQ014518 || IGF2BP3 || || hHR029215 || 381941	hSQ014518	-1.365	-0.335	-1.198	-0.683	3.258	2.138	-2.957	-0.205	1.481	2.095	-1.2	1.353	-0.556	-3.161	-3.39	0.867	-1.476	1.556	1.636	-2.641	2.862	-1.16	-0.606	-1.863	3.127	2.415
|| EMX2 opposite strand (non-protein coding)::EMX2 opposite strand (non-protein coding) || Hs.312592 || || 196047 || hSQ021469 || || hSQ021469 || EMX2OS || || hHR003307 || 381969	hSQ021469	2.23		-0.703	2.222	0.063	0.253	0.538	-3				0.688	-0.961	-0.866	-1.575	-3.578	-0.071	-0.979	-0.819	3.334	0.887	-0.155	0.929	0.832	1.322	-0.6
|| Matrix metallopeptidase 3 (stromelysin 1, progelatinase)::matrix metallopeptidase 3 (stromelysin 1, progelatinase) || Hs.375129 || || 4314 || hSQ021780 || || hSQ021780 || MMP3 || || hHC013387 || 381990	hSQ021780	-2.845		-0.908	-0.873	0.968	0.178	-2.867	0.635	-1.759		-3.18	1.453	1.614	1.119			2.054	0.086		1.409	0.942	0.46	-0.216	-0.343	-0.023	2.095
|| Complement component 1, q subcomponent, B chain::complement component 1, q subcomponent, B chain || Hs.8986 || || 713 || hSQ006564 || || hSQ006564 || C1QB || || hHC020671 || 382072	hSQ006564	-0.982	-2.282	0.045	2.15	-0.429	-0.369	-1.064	-0.732	1.204	0.348	1.403	-0.444	-1.063	0.852	0.503	1.84	-1.353	-2.681	0.969	-1.878	2.645	2.063	1.337	2.11	-3.45	-0.732
|| Phospholipid scramblase 1::phospholipid scramblase 1 || Hs.130759 || || 5359 || hSQ000524 || || hSQ000524 || PLSCR1 || || hHC001963 || 382118	hSQ000524	0.491	-0.799	0.518	0.133	-0.406	1.654	-1.851	0.221	2.167	-0.709	0.096	-2.271	0.64	1.315	0.536	0.663	0.15	-2.038	0.782	-2.215	0.968	-0.514	1.75	0.193	-1.967	0.491
|| Platelet-derived growth factor receptor, beta polypeptide::platelet-derived growth factor receptor, beta polypeptide || Hs.509067 || || 5159 || hSQ006215 || || hSQ006215 || PDGFRB || || hHC003403 || 382119	hSQ006215	-2.314	-1.254	0.353	2.038	-2.051	0.049	-0.096	0.336	-1.218	1.596	-0.989	-0.186	-0.415	-0.88	0.231	0.928	-1.645	0.087		1.03	2.213	0.691	-0.675	1.808	-0.182	0.536
|| Immunoglobulin heavy variable 1-69 || || || 28461 || hSQ041694 || || hSQ041694 || IGHV1-69 || || hHO045163 || 382169	hSQ041694	3.823	-1.027	0.46	3.315	-2.334	-0.234	-5.369	-2.007	3.559	1.923	0.198	-1.659	-4.858	2.797	2.698	2.495	-0.858	-2.396	3.034	-2.113	1.5	1.688	2.642	-3.405	-4.445	0.583
|| Major histocompatibility complex, class II, DP beta 1::major histocompatibility complex, class II, DP beta 1 || Hs.485130 || || 3115 || hSQ031814 || || hSQ031814 || HLA-DPB1 || || hHC027967 || 382209	hSQ031814	0.625	0.175		0.437	0.238	-0.722	-3.097	2.325	1.291	1.605	1.02	-0.777	-0.386	0.049	-0.04	-0.303	0.574	-0.884	1.736	-1.571	0.522	1.52	-0.036	0.447	-4.623	-0.115
|| Lipase, endothelial::lipase, endothelial || Hs.465102 || || 9388 || hSQ032188 || || hSQ032188 || LIPG || || hHC003499 || 382237	hSQ032188	0.403		0.47	0.435	-0.104	-0.864	2.251	-4.307	-0.411	2.593	0.288	-1.039	0.472	-1.483		0.175		1.334			3.01	-0.272	0.112	-1.575	-2.255	0.763
|| Neuronal cell adhesion molecule::neuronal cell adhesion molecule || Hs.21422 || || 4897 || hSQ038604 || || hSQ038604 || NRCAM || || hHC004939 || 382238	hSQ038604	-0.085	1.405		-0.563	0.378	-0.392	-2.617	-1.385	-1.309		2.06	1.093	-0.396	-1.181	-1.92	0.787	0.714	-0.024		0.559	0.982	0.95	2.504	-0.933	-0.263	-0.375
|| CD1c molecule::CD1c molecule || Hs.132448 || || 911 || hSQ015686 || || hSQ015686 || CD1C || || hHC009259 || 382242	hSQ015686	0.992			0.114	0.725	0.865	-2.58	0.772	-0.322		-0.833	-0.12	0.031	4.146		-3.646	-1.879	0.823		1.136	1.059	0.717	-0.389	-1.086	-0.516
|| rhabdomyosarcoma 2 associated transcript (non-protein coding)::Rhabdomyosarcoma 2 associated transcript (non-protein coding) || Hs.652568 || || 196475 || hSQ042987 || || hSQ042987 || RMST || || hHC013579 || 382245	hSQ042987	1.475	1.355	-0.948	-2.813	-4.332	3.298	-0.337	-1.705	0.171	1.685	1.77	-2.247	3.274	0.889	0.99	-5.303	0.124	0.286		2.179	-5.638	2.02	0.504	-0.223	3.377	0.155
|| Sushi domain containing 2::sushi domain containing 2 || Hs.131819 || || 56241 || hSQ019745 || || hSQ019745 || SUSD2 || || hHC025183 || 382337	hSQ019745	-0.489	2.391	2.188	-0.747	-0.016	0.194	-0.991	0.701	-0.553		1.246	-0.721	1.72	-0.935		2.913	0.7	-1.428		-1.715	-0.452	-0.914	-1.04	-0.147	-2.827	0.931
|| Synaptotagmin XIV || Hs.658866 || || 255928 || hSQ015970 || || hSQ015970 || SYT14 || || hHC003595 || 382371	hSQ015970	-0.243		-1.956		0.71	0.05	-0.645	-0.923	0.023		-0.378	1.585	-2.604	2.121	1.602			0.388		0.841	3.074	-0.618	-0.384	-0.681	-2.671	0.707
|| Apolipoprotein C-I::apolipoprotein C-I || Hs.110675 || || 341 || hSQ030522 || || hSQ030522 || APOC1 || || hHC019920::hHA038155 || 382420	hSQ030522	0.422	-0.788	-0.371	2.094	-0.525	-0.575	-0.87	-0.128	0.678	0.782	0.527	-1.37	-0.169	1.896	0.367	2.504	0.331	-3.437	1.133	-1.964	0.649	0.167	0.311	-1.356	-0.686	0.372
|| Potassium intermediate/small conductance calcium-activated channel, subfamily N, member 4::potassium intermediate/small conductance calcium-activated channel, subfamily N, member 4 || Hs.10082 || || 3783 || hSQ012520 || || hSQ012520 || KCNN4 || || hHR009439 || 382441	hSQ012520	1.353	1.823	1.01	-0.585	0.466	-0.304	-2.389	-1.367	-0.331	0.303	0.128	1.841		0.137	0.028	2.195		0.654		-0.263	0.35	-1.272	-1.228	0.555	-2.605	-0.507
|| Brain expressed, X-linked 1::brain expressed, X-linked 1 || Hs.334370 || || 55859 || hSQ041705 || || hSQ041705 || BEX1 || || hHC013759 || 382446	hSQ041705	-3.116	1.424	-1.929	0.116	1.997	-0.933	0.202	0.294	-1.81		-0.341	0.792	0.373	0.498	0.139	-4.664	0.733	1.015		1.888	-0.199	0.519	-2.027	-0.504	4.686	0.844
|| guanylate binding protein 3 || Hs.656774 || || 2635 || hSQ029923 || || hSQ029923 || GBP3 || || hHC015199 || 382449	hSQ029923	-1.465	-0.255	1.762	1.917	1.718	0.948	-2.297	1.635	-0.079	-0.535	0.19	-0.047	-2.736	0.669	-1.12	1.297	1.934	-1.434	1.176	-2.541	0.632	0.06	-0.476	0.637	-2.303	0.705
|| homeobox B3::Homeobox B3 || Hs.654560 || || 3213 || hSQ021959 || || hSQ021959 || HOXB3 || || hHC018079 || 382454	hSQ021959	0.528	0.478	0.215	-0.38	-1.049	1.321	-0.244	-0.902	-0.736	2.198	0.633	0.096	0.767	-0.988		0.64	-0.243	2.559		-2.048	1.485	0.923	-1.813	0.37	-3.5	-0.312
|| Wilms tumor 1 || || || 7490 || hSQ027613 || || hSQ027613 || WT1 || || hHA032479 || 382474	hSQ027613	1.095	-1.485	1.072	-0.283	0.028	0.478	-4.337	1.805	0.941		1.08	-0.447	1.244	1.289	0.2	-1.483	1.974	-4.234		0.989	-2.418	0.43	0.754	-0.823	1.827	0.315
|| Androgen receptor::androgen receptor || Hs.496240 || || 367 || hSQ018967 || || hSQ018967 || AR || || hHC019711 || 382710	hSQ018967	0.949	1.989		-0.199	0.752	2.562	-0.213	-1.951	-2.635		-0.746	0.437	0.598	-0.327	-0.496	0.381	1.678	-2.11		1.473	-0.644	-0.026	-2.142	-0.089	1.001	-0.241
|| Egf-like module containing, mucin-like, hormone receptor-like 1::egf-like module containing, mucin-like, hormone receptor-like 1 || Hs.2375 || || 2015 || hSQ021670 || || hSQ021670 || EMR1 || || hHC012607 || 382832	hSQ021670	0.603			1.525	-0.044	-0.354	-2.599	-0.217	2.399		-0.932	-0.869	0.622	1.117		1.095	0.102	-0.286		0.237	1.63	-4.552	0.792	0.875	-1.145
|| Transcribed locus::fatty acid binding protein 3, muscle and heart (mammary-derived growth inhibitor)::Fatty acid binding protein 3, muscle and heart (mammary-derived growth inhibitor) || Hs.584756::Hs.657242 || || 2170 || hSQ012505 || || hSQ012505 || FABP3 || || hHR015487 || 382834	hSQ012505	-0.663			0.009	0.14	1.79	1.095		1.373	1.037	-1.218	-0.505	1.556	-0.839		-1.411	2.006	-2.762		-0.489	-2.096	0.362	-0.814	1.029	0.199	0.207
|| protein expressed in prostate, ovary, testis, and placenta 15 || Hs.558766 || || 339010 || hSQ003288 || || hSQ003288 || POTE15 || || hHC031327 || 382855	hSQ003288	-0.887	1.023	1.92	-2.675	-5.104	-0.374	-1.159	-2.517	0.339	2.083	0.168	-2.719	-0.188	0.687	-2.002		1.232	-0.446	-0.756	1.897	3.41	0.148	2.832	1.625	1.565	-0.097
|| Glutaminyl-peptide cyclotransferase::glutaminyl-peptide cyclotransferase || Hs.79033 || || 25797 || hSQ004148 || || hSQ004148 || QPCT || || hHA035659 || 382931	hSQ004148	0.925	2.515	0.302	-0.063	-0.322	-0.432	-1.207	-1.135	1.601	-0.285	0.09	-1.217	-0.596	0.749	0.37	0.087	0.144	3.346	2.126	-1.941	-0.528	0.84	-1.416	-0.783	-2.423	-0.735
|| AA436263_Exon1_10 || || || || hSQ021855 || || hSQ021855 || EST_AA436263 || || hHE041503 || 383003	hSQ021855	0.027			-0.721	0.36	-0.29	-2.335	0.477	-0.507		0.352	0.455	1.076	-0.849		-6.531	1.176	0.518		1.621	0.894		1.706	0.059	2.719	-0.203
|| collagen, type VIII, alpha 1::Collagen, type VIII, alpha 1 || Hs.654548 || || 1295 || hSQ029574 || || hSQ029574 || COL8A1 || || hHC018475 || 383037	hSQ029574	-1.854	-1.924	0.353	2.568	-4.051	0.099	-2.906	-0.114	-0.868	2.446	-0.799	-0.406	0.395	-1.37	1.591	0.908	-1.865	0.347		1.09	1.403	2.101	-0.845	3.498	-1.692	1.906
|| Butyrylcholinesterase::butyrylcholinesterase || Hs.420483 || || 590 || hSQ010998 || || hSQ010998 || BCHE || || hHC009919 || 383085	hSQ010998	-1.782	-1.432	0.485	1.36	0.061	-2.319	-2.454	-4.042	-0.876	1.608	-1.047	0.546	0.567	0.012	-0.207		0.207	4.669	-0.231	0.352	-0.675	1.713	-1.583	3	1.28	0.788
|| Creatine kinase, mitochondrial 1B::creatine kinase, mitochondrial 1B || Hs.425633 || || 1159 || hSQ009418 || || hSQ009418 || CKMT1B || || hHC031531 || 383173	hSQ009418	2.564	2.164	1.081	0.376	1.957	1.227	0.282	1.394	0.59		-1.111	-1.078	-2.387	1.298		2.626	2.213	-3.675		-4.192	-3.199	-1.781	-1.357	0.556	-0.524	0.974
|| Adherens junctions associated protein 1::adherens junctions associated protein 1 || Hs.25924 || || 55966 || hSQ023237 || || hSQ023237 || AJAP1 || || hHC005695 || 383195	hSQ023237	-0.551	1.369	0.266	-0.579	-1.708	-1.138	-1.073	-0.871	-0.205	-0.501	-1.206	0.917	2.458	-0.097	1.414	-2.499	0.168	0.35	0.79	-0.167	2.776	-0.066	-0.112	2.361	-1.409	-0.691
|| Family with sequence similarity 83, member A::family with sequence similarity 83, member A || Hs.379821 || || 84985 || hSQ004940 || || hSQ004940 || FAM83A || || hHR022987 || 383288	hSQ004940	-0.497	0.463	3.22	-0.845	-1.704	-0.964	-1.399	0.753	-0.551	0.253	0.008	1.021	-0.898	-0.113	0.538	-2.935	0.582	1.624	-0.436	0.117	2.47	-0.982	2.172	-1.535	-0.845	0.473
|| Major histocompatibility complex, class II, DO alpha::major histocompatibility complex, class II, DO alpha || Hs.631991 || || 3111 || hSQ032025 || || hSQ032025 || HLA-DOA || || hHR008647 || 383339	hSQ032025	0.874			3.676	-0.513	-0.383		0.184	1	-1.336	2.539	-2.028	-2.027	-0.052	-0.501	-0.464	0.733	0.445	-0.355		2.091			0.166	-2.274	-1.766
|| Dickkopf homolog 1 (Xenopus laevis)::dickkopf homolog 1 (Xenopus laevis) || Hs.40499 || || 22943 || hSQ007843 || || hSQ007843 || DKK1 || || hHC011527 || 383345	hSQ007843	-0.437	0.303	-1.18	-0.525	-0.394	1.046	0.761	-0.217	-2.651	0.703	-1.262	1.091	1.052	-2.403	-3.232	3.455	-0.468	0.664	0.204	-0.343	3.61	0.128	-0.828	1.615	-1.105	0.423
|| Histamine receptor H1::histamine receptor H1 || Hs.1570 || || 3269 || hSQ031749 || || hSQ031749 || HRH1 || || hHC002899 || 383391	hSQ031749	2.156	1.326	0.463	-0.442	1.299	0.339	-3.366	-0.934	-0.558	0.126	1.021	0.614	0.775	-0.35	1.301	1.078	-0.055	-0.943		-0.99	-0.027	-0.269	-0.855	-0.052	-2.002	0.346
|| Guanylate binding protein 1, interferon-inducible, 67kDa::guanylate binding protein 1, interferon-inducible, 67kDa || Hs.62661 || || 2633 || hSQ011874 || || hSQ011874 || GBP1 || || hHR025939 || 383438	hSQ011874	0.349	-0.611	0.696	2.311	0.172	0.372	-3.393	0.199	1.345	0.849	-0.876	-0.933	-1.422	0.463	1.194	0.501	0.848	-2.79	1.98	-2.097	0.996	-0.096	-0.112	0.611	-1.469	0.909
|| DEP domain containing 2 || Hs.591867 || || 80243 || hSQ037175 || || hSQ037175 || DEPDC2 || || hHA038899 || 383452	hSQ037175	-1.214	1.546	-0.737	-0.712	-1.131	2.139	-1.726	-1.274	-2.938	-0.314	0.661	0.634		-1.06	1.061	0.598	0.275	-0.893	3.437	1.54	2.453	0.191	-1.095	-0.882	0.078	-0.644
|| Brain-specific angiogenesis inhibitor 1::brain-specific angiogenesis inhibitor 1 || Hs.194654 || || 575 || hSQ029724 || || hSQ029724 || BAI1 || || hHC024583 || 383494	hSQ029724	0.289		3.106	-1.269	1.502	-1.188	-1.853	1.579	0.035		0.194	0.007	-0.802	1.813	0.204	-3.239	-0.402			-0.297	2.736	0.674	-0.912	-0.709	-0.699	-0.771
|| Forkhead box A2::forkhead box A2 || Hs.155651 || || 3170 || hSQ031195 || || hSQ031195 || FOXA2 || || hHA037543 || 383514	hSQ031195	0.356	0.496	0.093	-1.882	1.509	-0.321	2.764	1.286	0.332		0.671	-0.076		-0.62	0.741	-3.152	0.725	0.317		0.76	-0.397	-2.379	-0.385	-1.202	0.438	-0.064
|| LY6/PLAUR domain containing 6::LY6/PLAUR domain containing 6 || Hs.21929 || || 130574 || hSQ034978 || || hSQ034978 || LYPD6 || || hHC007399 || 383594	hSQ034978	0.168		1.115	-0.02	-0.209	0.181	-0.474	1.148	1.564		-0.137	0.316	-1.383	0.652		0.01	0.107	-3.031		1.192	-1.405	-0.567	0.287	-2.16	2.1	0.538
|| CD3e molecule, epsilon (CD3-TCR complex)::CD3e molecule, epsilon (CD3-TCR complex) || Hs.3003 || || 916 || hSQ043550 || || hSQ043550 || CD3E || || hHC017479 || 383609	hSQ043550	1.337	-0.623	-0.636	1.339	-0.26	1.04	-2.365	-0.403	0.033	1.057	-0.348	-0.655	-1.634	0.771	1.572	1.129	0.146	-2.682	1.118	-1.499	0.684	0.422	1.706	0.799	-2.821	0.767
|| Killer cell lectin-like receptor subfamily C, member 2::killer cell lectin-like receptor subfamily C, member 2 || Hs.591157 || || 3822 || hSQ022991 || || hSQ022991 || KLRC2 || || hHR026131 || 383688	hSQ022991	-0.156	-0.066	-1.449	0.276	1.937	-0.433			-0.28		-0.251	2.162	2.253	-2.832	0.779	-1.264	0.923	-0.545	1.135	-0.422	0.931		-1.477	-0.704	-0.564	0.054
|| ADAM metallopeptidase with thrombospondin type 1 motif, 7::ADAM metallopeptidase with thrombospondin type 1 motif, 7 || Hs.16441 || || 11173 || hSQ004304 || || hSQ004304 || ADAMTS7 || || hHC030451 || 383691	hSQ004304	-2.252			0.58	-1.649	-0.929	-1.044		-1.346	1.638	0.323	0.276		-0.718	1.003	0.06	-2.833	2.419		1.432	0.985	0.743	-1.123	1.24	0.61	0.578
|| Solute carrier family 6 (neutral amino acid transporter), member 15::solute carrier family 6 (neutral amino acid transporter), member 15 || Hs.44424 || || 55117 || hSQ037483 || || hSQ037483 || SLC6A15 || || hHC014695 || 383732	hSQ037483	-3.023		-0.276		0.27	-1.24	-0.225	-2.063	-0.327	0.587	-1.988	-0.345	-1.024	0.141	1.442		2.536	0.758	0.558	1.111	-0.506	2.462	-1.134	-2.231	4.339	0.167
|| Solute carrier family 27 (fatty acid transporter), member 6::solute carrier family 27 (fatty acid transporter), member 6 || Hs.49765 || || 28965 || hSQ043678 || || hSQ043678 || SLC27A6 || || hHC007507 || 383788	hSQ043678	0.631	-0.769	-1.902	-1.287	-1.116	0.234		0.831	0.797		0.996	-1.431	1.18	-0.165			2.35	2.512	3.092	-0.105	-0.362		-0.48	-4.567	-0.257	-0.189
|| Major histocompatibility complex, class II, DQ beta 1::major histocompatibility complex, class II, DQ beta 1 || Hs.409934 || || 3119 || hSQ004174 || || hSQ004174 || HLA-DQB1 || || hHC019027 || 383809	hSQ004174	0.699	1.259	-0.254	0.291	-0.818	-0.858	-4.073	0.729	0.575	2.289	0.944	-1.173	-2.762	0.623	0.164	1.161	1.328	3.03	1.14	-1.857	-1.464	0.964	-1.032	0.061		-0.961
|| Interferon, gamma-inducible protein 30::interferon, gamma-inducible protein 30 || Hs.14623 || || 10437 || hSQ034309 || || hSQ034309 || IFI30 || || hHA036391 || 383894	hSQ034309	1.22	-0.71	0.847	1.212	-0.557	0.133	0.448	0.14	0.066	0.46	-0.265	-1.402	-0.591	1.064	1.415	1.582	0.009	-2.839	1.591	-2.736	0.277	0.555	0.969	0.402	-4.108	0.82
|| Indoleamine 2,3-dioxygenase 1::indoleamine 2,3-dioxygenase 1 || Hs.840 || || 3620 || hSQ002030 || || hSQ002030 || IDO1 || || hHC013363 || 383920	hSQ002030	3.515		2.192	2.277	-0.852	0.588	-5.177	0.735	1.121		0.1	-0.557	-0.746	-0.861	1.61	1.527	3.294	-5.484	2.296	-3.131	3.252	-1.5	-0.696	-1.013	-3.253	0.755
|| Notum pectinacetylesterase homolog (Drosophila)::notum pectinacetylesterase homolog (Drosophila) || Hs.106137 || || 147111 || hSQ000196 || || hSQ000196 || NOTUM || || hHC016327 || 383994	hSQ000196	0.081	-0.859	-0.392		0.764	0.304	4.589	0.711	-0.603		-0.724	0.759	-0.97	-2.145	-1.574	-3.987	0.01	0.052		0.595	0.818		-0.46	1.083	0.643	1.311
|| BCR/TCR^IGHV3/OR16-11||P||Z29608||1||Immunoglobulin_120 || || || || hSQ013255 || || hSQ013255 || BCR/TCR_IGHV3/OR16-11 || || hHO045127 || 384034	hSQ013255	3.459	-1.311	-1.494	4.711	-2.248	-1.258	-2.493	-1.451	1.815	0.089	-1.146	-1.553		0.533	3.344	0.181	-2.062	-2.2	2.54	-0.977	-0.344	2.624	3.698	-2.179	-2.309	0.019
|| sal-like 3 (Drosophila) || Hs.654818::Hs.699525 || || 27164 || hSQ025283 || || hSQ025283 || SALL3 || || hHC001939 || 384040	hSQ025283	-2.694	1.366	-3.257	0.388	-0.131	-0.841	-0.866	0.806	0.272	0.326		2.014	1.595	0.91	-0.549		1.335	0.547	1.077	-0.36	1.103		-3.205	-0.742	-0.322	1.236
|| BCR/TCR^IGHV3-30||F||M83134||19||Immunoglobulin_9 || || || || hSQ015409 || || hSQ015409 || BCR/TCR_IGHV3-30 || || hHO045139 || 384096	hSQ015409	3.764	-2.826	-0.469	3.006	-1.993	-0.353	-2.398	-1.626	2.69	0.224	2.259	-3.058	-2.657	1.868	1.179	2.036	-1.767	-2.855	2.855	-1.632	1.801	2.409	2.913	-1.574	-4.574	0.784
|| eyes absent homolog 4 (Drosophila)::Eyes absent homolog 4 (Drosophila) || Hs.661127 || || 2070 || hSQ028913 || || hSQ028913 || EYA4 || || hHC002119 || 384231	hSQ028913			-1.192	-0.907	-0.186	-2.426	-0.641	-0.049		1.721	0.066	0.709	2.59	-2.155		-1.817	-2.04	0.322		0.935	-0.722	1.056	2.56	0.323	0.463	1.381
|| DnaJ (Hsp40) homolog, subfamily C, member 15::DnaJ (Hsp40) homolog, subfamily C, member 15 || Hs.438830 || || 29103 || hSQ006733 || || hSQ006733 || DNAJC15 || || hHR007879 || 384238	hSQ006733	-0.927	-0.137	1.11	-0.125	0.116	0.756	1.191	-0.337	-0.361	2.023	-0.642	-0.029	-2.298	-0.493	0.258	-0.315	-0.258	0.464	-0.836	-0.333	1.06	0.878	0.442	1.035	-2.645	0.403
|| Sema domain, transmembrane domain (TM), and cytoplasmic domain, (semaphorin) 6D::sema domain, transmembrane domain (TM), and cytoplasmic domain, (semaphorin) 6D || Hs.511265 || || 80031 || hSQ042520 || || hSQ042520 || SEMA6D || || hHA035347 || 384469	hSQ042520	0.07			-0.998	-0.327	0.213	-5.622	2.41	0.036		0.305	0.558		-0.476		-4.908	2.089			1.364	-1.913	1.335	1.499	0.122	3.152	1.09
|| Cysteine-rich secretory protein LCCL domain containing 2::cysteine-rich secretory protein LCCL domain containing 2 || Hs.513779 || || 83716 || hSQ017088 || || hSQ017088 || CRISPLD2 || || hHC008071 || 384491	hSQ017088		-0.329	0.158	2.303		-1.256	-2.371	-1.069	-1.073	1.451	-2.224	-2.291	-0.25	-0.395	1.586	1.103		-0.308		-0.355	-0.152	2.076		2.653	-0.787	1.531
|| Phytanoyl-CoA 2-hydroxylase interacting protein-like::phytanoyl-CoA 2-hydroxylase interacting protein-like || Hs.499704 || || 84457 || hSQ025838 || || hSQ025838 || PHYHIPL || || hHC012487 || 384633	hSQ025838	-0.559	1.081	-0.172	-0.027	0.324	0.634	-1.081	0.821	0.207	-0.139	-1.024	0.289	2.22	-0.655	0.496	-2.497	2.64	0.732	-0.408	-0.105	1.758	-1.744	-2.29	-1.887	1.623	-0.239
|| Deoxynucleotidyltransferase, terminal || Hs.534206 || || 1791 || hSQ026509 || || hSQ026509 || DNTT || || hHC008179 || 384695	hSQ026509	-0.213			0.469	1.6	0.24	-3.885	0.947	0.173		0.642	1.695	3.366	0.321	-0.408		0.136	0.758	-1.792		-0.326	-1.258	0.006	-0.261	0.259	-2.473
|| Potassium voltage-gated channel, subfamily G, member 1::potassium voltage-gated channel, subfamily G, member 1 || Hs.118695 || || 3755 || hSQ026760 || || hSQ026760 || KCNG1 || || hHA035539 || 384741	hSQ026760	-0.939			-1.037	-1.066	-0.296	2.649		-0.463		-1.504	2.909	0.32	-2.565		-1.577		0.412	1.712	1.945	0.698	1.766	-2.67	-0.187	1.673	-1.789
|| AA814450_Exon1_399 || || || || hSQ041825 || || hSQ041825 || EST_AA814450 || || hHE041299 || 384749	hSQ041825	2.191		0.958	-0.187	0.414	0.104	-3.101	1.731	-0.543		0.786	-0.421		-0.205	0.486	-2.387	0.1	0.642	0.782		-0.492		-0.98	-0.387	-1.637	2.151
|| SP100 nuclear antigen::SP100 nuclear antigen || Hs.369056 || || 6672 || hSQ021169 || || hSQ021169 || SP100 || || hHC019783 || 384779	hSQ021169	0.34	-1.37	0.927	0.682	-0.817	0.023	-2.622	2.27	1.296	2.65	0.915			-1.346		-0.908	1.419	-2.279	0.131	-0.506	1.257	-0.495	0.129	0.052	-1.768	0.02
|| NAD(P)H dehydrogenase, quinone 1::NAD(P)H dehydrogenase, quinone 1 || Hs.406515 || || 1728 || hSQ016257 || || hSQ016257 || NQO1 || || hHR012595 || 384842	hSQ016257	0.036	0.776	1.163	-0.252	2.569	-0.141	-0.376	1.116	-0.578	-0.184	0.661	-1.496	0.385	0.67	-2.819	2.388	1.235	-0.603	0.307	-2.53	-0.627	-1.389	1.295	-1.552	-1.872	1.806
|| Actin, alpha 1, skeletal muscle::actin, alpha 1, skeletal muscle || Hs.1288 || || 58 || hSQ001090 || || hSQ001090 || ACTA1 || || hHC021235 || 384853	hSQ001090	-0.615	-0.215	-0.488	2.607	-1.092	-1.762	-1.497	-0.025	-1.399	2.125	-0.65	-1.757	0.644	-0.101	0.89	-1.203	-1.856	0.056	-0.504	1.239	0.922	1.96	-0.616	2.917	-1.093	1.505
|| Synovial sarcoma, X breakpoint 2 || Hs.558712::Hs.661107 || || 6757 || hSQ013939 || || hSQ013939 || SSX2 || || hHR029959 || 384952	hSQ013939	1.136	2.746	-1.197	0.518	0.169	0.019	-3.176		-0.678		-0.629	2.564	1.215	-1.25	-1.299			-2.273			1.273	0.931	0.755	0.868	-0.462	-1.224
|| Cytochrome P450, family 1, subfamily B, polypeptide 1::cytochrome P450, family 1, subfamily B, polypeptide 1 || Hs.154654 || || 1545 || hSQ022198 || || hSQ022198 || CYP1B1 || || hHC002611 || 384981	hSQ022198	-0.666	-0.586	-0.119	2.206	-0.053	-2.253	-2.748	0.754	1.75	0.404	1.399	-0.968	-1.277	-1.182	0.719	-0.594	-0.627	-0.745	-0.555	-1.022	0.081	1.529	0.803	2.046	-0.574	2.274
|| GULP, engulfment adaptor PTB domain containing 1::GULP, engulfment adaptor PTB domain containing 1 || Hs.470887 || || 51454 || hSQ040536 || || hSQ040536 || GULP1 || || hHC002695 || 385044	hSQ040536	-0.102	-0.562	-2.065	0.55	0.511	1.411	2.076	1.798	-1.986	0.308	-1.437	0.736	-0.063	-0.788	-1.197	0.53	0.047	-0.521	-1.291	0.022	0.455	-0.417	-0.683	0.87	2.04	-0.252
|| GREB1 protein::growth regulation by estrogen in breast cancer 1 || Hs.467733 || || 9687 || hSQ003946 || || hSQ003946 || GREB1 || || hHA037255 || 385098	hSQ003946	1.121	2.291	-0.932	-2.167	-0.686	3.414	3.079	2.221	-2.983	-0.089	0.836	1.139	-2.69	-2.575	0.076	-0.897	1.79	-1.998		0.375	-0.092	0.396	-1.65	-0.117	1.553	-1.409
|| Laminin, alpha 3::laminin, alpha 3 || Hs.436367 || || 3909 || hSQ002470 || || hSQ002470 || LAMA3 || || hHA035827 || 385164	hSQ002470	-2.605	1.475		0.117	1.098	0.528	2.533	0.435	-0.449		-1.33	0.813	0.684	-2.461		0.887	0.764				-0.308	0.02	-1.596	-1.793	1.197
|| Microtubule associated monoxygenase, calponin and LIM domain containing 2::microtubule associated monoxygenase, calponin and LIM domain containing 2 || Hs.501928 || || 9645 || hSQ019726 || || hSQ019726 || MICAL2 || || hHC011431 || 385183	hSQ019726	-0.267	-1.257	0.84	2.595	-2.794	-1.274	-1.399	-0.857	-0.411	1.643	-0.202	0.091	0.472	-0.193	0.368	1.165	-0.448	-0.106	-0.296	-0.223	0.72	1.368	-0.488	1.945	-2.255	1.263
|| Uroplakin 3B || Hs.488861 || || 80761 || hSQ016153 || || hSQ016153 || UPK3B || || hHC025831 || 385204	hSQ016153	-0.208	-0.968	1.819	0.114	-1.145	0.095	-1.48	-0.358	0.058		-0.123	0.29	0.811	0.316	-0.603	0.414	-0.279	-3.517		2.376		-0.573	2.201	0.004	0.904	-0.138
|| histone 1, H2bm || Hs.182432 || || 8342 || hSQ027097 || || hSQ027097 || HIST1H2BM || || hHC027271 || 385206	hSQ027097	-0.244	-1.624	0.283	0.068	-0.571	0.329	0.584	-0.984	-2.398	1.156	-0.349	-0.356	-0.205	1.56	0.981	1.898	-0.615	-1.053	-0.423	-0.46	1.353	0.331	-2.005	-1.232	2.758	1.216
|| Choline phosphotransferase 1::choline phosphotransferase 1 || Hs.293077 || || 56994 || hSQ012583 || || hSQ012583 || CHPT1 || || hHA037351 || 385227	hSQ012583	-0.55	-0.73	-0.953	0.102	0.243	2.133	2.968	1.22	1.076	-1.53	-0.695	-0.232	-1.071	0.994	-0.755	0.172	0.789	-2.039	-0.059	-1.086	-1.703	0.055	0.949	-0.738	0.432	1
|| Mucolipin 3::mucolipin 3 || Hs.535239 || || 55283 || hSQ007415 || || hSQ007415 || MCOLN3 || || hHC005683 || 385250	hSQ007415	-2.129		-1.962	1.143	1.284	-1.586	-0.431	0.121	-0.413		0.306	0.789	0.64	0.085		1.003	2.22	-0.338	2.282	0.935	-1.302	1.056	-2.56	-1.877	0.343	0.381
|| Podoplanin::podoplanin || Hs.468675 || || 10630 || hSQ002946 || || hSQ002946 || PDPN || || hHC011443 || 385257	hSQ002946	-2.285		-0.668	1.657	-1.942	-1.372	-3.177	-0.475	-1.169	2.065	-0.16	1.363		0.009	1.08	0.787	-0.716	-1.454		1.519	0.452	1.31	-0.666	1.937	1.197	0.705
|| Anthrax toxin receptor 1::anthrax toxin receptor 1 || Hs.165859 || || 84168 || hSQ009980 || || hSQ009980 || ANTXR1 || || hHA034640 || 385370	hSQ009980	-1.479	-0.529	-0.832	2.113	-0.686	-0.056	0.549	-0.239	-1.113	2.161	0.186	-0.321	0.47	-1.505	1.166	0.833	-1.6	0.142	-2.418	-0.385	0.318	1.016	-1.35	3.093	-0.347	0.811
|| Tetraspanin 1::tetraspanin 1 || Hs.38972 || || 10103 || hSQ043802 || || hSQ043802 || TSPAN1 || || hHC016016 || 385483	hSQ043802	-1.225	-0.155	0.932	-0.223	3.128	-0.212	0.453	0.315	-2.179	0.915	0.04	-0.267	0.704	-0.251	0.26	-0.573	-1.796	2.296	0.676	-1.141	0.852		-1.496	-0.743	-1.893	1.575
|| Chromosome 2 open reading frame 88::chromosome 2 open reading frame 88 || Hs.389311 || || 84281 || hSQ024700 || || hSQ024700 || C2orf88 || || hHC021776 || 385491	hSQ024700	1.148	1.188	-0.785	-1.83	0.571	2.481	-2.864	0.628	2.564	0.758	1.183	1.266	-2.503	-1.218	-0.867	-0.61	0.037		-0.361	-0.808	0.085	0.043	0.297	-1.73	0.59	0.728
|| AA058477_Exon1_9 || || || || hSQ045015 || || hSQ045015 || EST_AA058477 || || hHE041936 || 385525	hSQ045015	-1.701	-1.301	-1.274	2.341	-0.168	-0.488	0.927	-0.921	-0.855	1.589	-1.256	0.667	2.068	-1.227	1.334	-0.449	-2.312	2.1	-1.62	-0.727	0.296	0.954	-0.872	3.551	-1.569	0.919
|| CD38 molecule::CD38 molecule || Hs.479214 || || 952 || hSQ026559 || || hSQ026559 || CD38 || || hHC011804 || 385686	hSQ026559	-0.119	-0.409	0.408	2.823	-0.456	1.214	-1.731	-0.999	0.757		-1.324	-1.021	-0.17	0.235	2.036	0.163	-0.4	-1.368	2.292	-2.105	1.368	-0.324	1.48	-0.237	-1.697	-0.409
|| Dual specificity phosphatase 4::dual specificity phosphatase 4 || Hs.417962 || || 1846 || hSQ027353 || || hSQ027353 || DUSP4 || || hHA037724 || 385727	hSQ027353	0.701	1.831	2.298	0.013	0.824	-0.486	-1.541	1.561	-0.523		1.046	1.559	-0.31	0.285	-1.334	-0.927	-0.84		0.102	-2.355	1.878	-2.824		0.073	-0.747	-0.279
|| EGF, latrophilin and seven transmembrane domain containing 1::EGF, latrophilin and seven transmembrane domain containing 1 || Hs.132314 || || 64123 || hSQ042088 || || hSQ042088 || ELTD1 || || hHC004688 || 385744	hSQ042088	-1.599		-0.772	4.963	-1.536	0.924	1.109		-0.453		-0.944	2.199	-0.98	-0.315	-0.364	1.583			-2.318	-0.275	1.538	0.716		1.263	-2.787	-1.959
|| Hexokinase domain containing 1::hexokinase domain containing 1 || Hs.522988 || || 80201 || hSQ009679 || || hSQ009679 || HKDC1 || || hHC006128 || 385745	hSQ009679	0.093	-0.317	1.34	-0.555		1.656	-1.999		-2.521		0.638	1.291	2.362	-2.183	0.228	1.795	1.182	-0.816			1.83	-0.332	-1.298	-0.185	-1.585	-0.617
|| **MRNA; cDNA DKFZp686G0519 (from clone DKFZp686G0519)::Hypothetical LOC440550 || Hs.446409 || || 440550 || hSQ016987 || || hSQ016987 || LOC440550 || || hHR030704 || 385939	hSQ016987	0.065			-0.083	2.008	0.638	-2.917		0.121		0.61	0.153	-0.306	-0.961	0.11	-2.223	-0.966			0.739	1.132	0.77		1.357	-0.013	-0.235
|| metallothionein M || Hs.679600 || || 326343 || hSQ011401 || || hSQ011401 || MTM || || hHC029360 || 386068	hSQ011401	-1.73	-0.12	1.297	0.862	-0.017	0.553	1.718	0.27	0.586	-0.49	-1.635	1.718	2.399	-0.996	-0.695	-0.108	0.049	-2.609	0.871	-0.416	-0.003	-1.005	-2.321	0.562	0.152	1.11
|| S100 calcium binding protein A9::S100 calcium binding protein A9 || Hs.112405 || || 6280 || hSQ007509 || || hSQ007509 || S100A9 || || hHC025052 || 386122	hSQ007509	-0.254	0.356	2.193	1.258	-2.421	-0.741		0.246	3.232		-0.269	0.514		-1.04	-1.049	2.948	-3.655	-1.423	-0.403		0.513	-1.229	-0.385	0.888		0.716
|| CD200 molecule::CD200 molecule || Hs.79015 || || 4345 || hSQ039420 || || hSQ039420 || CD200 || || hHA038108 || 386267	hSQ039420	0.704	3.424		-0.874	-0.223	0.837	-4.918	0.024	-2.03		0.779	0.192	0.483	-1.452	-0.601	-1.764	0.033			2.238	0.541	1.069	-0.897	0.916	1.516
|| Matrix metallopeptidase 14 (membrane-inserted)::matrix metallopeptidase 14 (membrane-inserted) || Hs.2399 || || 4323 || hSQ000665 || || hSQ000665 || MMP14 || || hHC013712 || 386299	hSQ000665	-2.002	-1.242	0.065	1.87	-1.779	-0.919	1.966	-0.682	-1.796	1.918	-0.447	-0.604	1.407	0.022	0.783	1.41	-2.843	-0.011	-0.961	0.122	0.745	1.363	0.097	2.32	-1.62	0.818
|| EPH receptor A3::EPH receptor A3 || Hs.123642 || || 2042 || hSQ004708 || || hSQ004708 || EPHA3 || || hHA033884 || 386384	hSQ004708	-1.182			0.77	-0.369	-1.199	0.466	0.328	2.464		-2.157	0.206	-0.323	0.412	-0.247	0.94	-0.863	2.329		-2.848	-0.025	-0.117	0.627	1.44	-0.83	0.178
|| Rhomboid 5 homolog 1 (Drosophila)::rhomboid 5 homolog 1 (Drosophila) || Hs.57988 || || 64285 || hSQ022035 || || hSQ022035 || RHBDF1 || || hHC031088 || 386440	hSQ022035	-0.641	0.859	-0.424	0.851	-2.158	0.972	-1.733	0.489	-1.895	2.809	-0.006	0.117	0.958	-0.847	2.084	1.591	-1.392	0.41	-1.96	2.363	-1.384	-1.996	-3.052	1.811	-0.259	2.439
|| PEPP subfamily gene 2 || Hs.567620 || || 84528 || hSQ045276 || || hSQ045276 || PEPP-2 || || hHC031196 || 386623	hSQ045276	-0.915	0.935	-1.278	-0.693	2.688	0.368	-0.777		-0.309	-2.655	-2.41	1.323	0.004	-0.111	0.4	-1.323	0.454		-0.624	-1.441	3.632	-0.36	0.304	3.877	-0.593	-0.485
|| chimerin (chimaerin) 1::Chimerin (chimaerin) 1 || Hs.654534 || || 1123 || hSQ040179 || || hSQ040179 || CHN1 || || hHA032720 || 386691	hSQ040179	-1.978			0.114	0.395	0.195	-0.9	-1.228	0.088		-0.883	0.73	-1.039	-1.834	-0.763	-1.236	-1.019	1.543	2.093	2.266	-0.701	0.727	-0.349	0.954	2.134	0.692
|| 2'-5'-oligoadenylate synthetase 2, 69/71kDa::2'-5'-oligoadenylate synthetase 2, 69/71kDa || Hs.414332 || || 4939 || hSQ037796 || || hSQ037796 || OAS2 || || hHA034160 || 386692	hSQ037796	-0.714	0.196	1.053	0.928	-1.471	1.869	-1.426	-0.014	1.562	1.686	-0.729	-2.386	-0.405	-0.94	-0.639	-0.682	0.315		4.337	-2.59	0.733	0.181	1.455	1.528	-3.842	-0.004
|| Fraser syndrome 1::Fraser syndrome 1 || Hs.369448 || || 80144 || hSQ036935 || || hSQ036935 || FRAS1 || || hHA037040 || 386695	hSQ036935	-2.411		-2.864	0.131	-0.578	0.832	2.927	0.269	-1.255		0.734	0.457	-1.972	-0.607	-0.306	-0.829	-0.112	1.67		1.053	-1.534	1.364	1.008	1.021	0.861	0.139
|| Major histocompatibility complex, class II, DP beta 1::major histocompatibility complex, class II, DP beta 1 || Hs.485130 || || 3115 || hSQ029387 || || hSQ029387 || HLA-DPB1 || || hHC015536 || 386796	hSQ029387	1.04	0.55	-0.273	1.262	1.153	0.213	-3.542	0.4	2.046	0.92	0.015	-1.012	-0.511	1.144	0.755	0.612	1.159	-2.499	1.771	-2.006	0.007	0.405	-0.971	0.942	-3.908	0.32
|| Carbohydrate (chondroitin 4) sulfotransferase 13::carbohydrate (chondroitin 4) sulfotransferase 13 || Hs.292375 || || 166012 || hSQ021008 || || hSQ021008 || CHST13 || || hHC019868 || 386857	hSQ021008	-0.043	1.487		-0.291	-0.16	-0.17	-1.025	0.017	-0.807		-1.618	0.335	1.216	-0.429	0.582	-0.971	0.176	2.108	2.898		-0.856	-0.758	-3.034	-0.231	0.359	1.217
|| neuroblastoma, suppression of tumorigenicity 1::Neuroblastoma, suppression of tumorigenicity 1 || Hs.654502 || || 4681 || hSQ027463 || || hSQ027463 || NBL1 || || hHC021392 || 386926	hSQ027463	-0.865	-0.175	0.022	2.217	-1.842	-0.342	-0.437	0.745	-0.619	1.275	0.02	-1.057	1.724	-1.121	0.6	1.747	-2.336	-0.654	-2.364	-0.191	0.742	1.34	-0.536	2.657	-1.623	1.085
|| Interferon-induced protein 44::interferon-induced protein 44 || Hs.82316 || || 10561 || hSQ010418 || || hSQ010418 || IFI44 || || hHA035792 || 386942	hSQ010418	-1.102	-0.072	0.885	0.83	1.071	1.661	-0.754	-0.412	2.254	0.758	0.033	-2.084	-0.403	-1.238	-0.647	0.5	0.997	-1.701	0.839	-1.648	0.335	0.213	0.807	1.32	-2.78	0.328
|| Anoctamin 1, calcium activated chloride channel::anoctamin 1, calcium activated chloride channel || Hs.503074 || || 55107 || hSQ032324 || || hSQ032324 || ANO1 || || hHC009884 || 386973	hSQ032324		2.637	-0.356	1.509	-0.36	0.98	-0.065	-2.063		0.797	2.162	-0.125	-0.334			-1.091	-0.784	-1.322		0.741	2.034	-0.738		0.099	-1.791	-1.933
|| NADH dehydrogenase (ubiquinone) 1 alpha subcomplex, 4-like 2::NADH dehydrogenase (ubiquinone) 1 alpha subcomplex, 4-like 2 || Hs.221447 || || 56901 || hSQ017730 || || hSQ017730 || NDUFA4L2 || || hHC025820 || 387114	hSQ017730	-1.756	1.024	0.021	0.646	0.997	-0.823	3.192	-3.806	2.23		0.179	0.242	-0.567	-0.682	0.799	-0.454	-1.677	0.085		1.068	-1.379	-0.301	-1.167	1.746	-1.154	1.534
|| cancer/testis antigen CT45-2 || Hs.535080 || || 158852 || hSQ023879 || || hSQ023879 || RP13-36C9.1 || || hHC031580 || 387120	hSQ023879	-1.625	-0.745	2.342		-1.122	-1.292	-1.147	-0.065	4.431		-1.9	-0.997	-0.426	-0.481	4.71		0.054			-1.231	-1.708	-1.63	0.744	4.307	-1.453	-0.775
|| Fraser syndrome 1::Fraser syndrome 1 || Hs.369448 || || 80144 || hSQ030333 || || hSQ030333 || FRAS1 || || hHA034544 || 387183	hSQ030333	-2.663	-3.833		0.199	-0.82	0.7	3.045	0.207	-1.157		0.872	0.685	-2.074	-1.899	0.162	-0.511	1.146	1.818		1.431	-2.176	1.522	0.916	0.869	1.159	0.407
|| Ring finger protein 212::ring finger protein 212 || Hs.248290 || || 285498 || hSQ013091 || || hSQ013091 || RNF212 || || hHC008636 || 387213	hSQ013091	-3.341	1.009		-0.749	0.332	1.652	-0.023	1.089	-0.425		1.214	-0.313		0.023	1.874	-3.279				1.143	-0.624	0.934	0.858	0.301	-2.089	0.419
|| Nuclear receptor subfamily 4, group A, member 1::nuclear receptor subfamily 4, group A, member 1 || Hs.524430 || || 3164 || hSQ026754 || || hSQ026754 || NR4A1 || || hHC010148 || 387343	hSQ026754	-0.869	-0.269	0.498	-0.557	-0.646	-0.546	0.109	2.571	-2.023	0.551	-1.424	-0.451	-0.46	-0.805	-0.074	-0.117	-1.73	-1.208	-1.008	-0.415	2.578	0.736	-0.43	3.223	1.433	1.341
|| Phosphatase and actin regulator 1::phosphatase and actin regulator 1 || Hs.436996 || || 221692 || hSQ037120 || || hSQ037120 || PHACTR1 || || hHC021668 || 387370	hSQ037120	0.625	0.085	-0.598	-0.433	-2.832	1.118	-1.377	0.045	1.341		-0.17	-0.897	0.154	2.289	1.04	-0.923	-0.076	-0.104		0.719	-1.218	0.89	3.174	-0.053	-2.313	-0.495
|| hypothetical LOC389048 || || || 389048 || hSQ045324 || || hSQ045324 || LOC389048 || || hHR027428 || 387379	hSQ045324	-0.532	0.708	1.105	0.57	-0.619	-0.049	-3.344	-1.392	0.474	-0.432	-0.627	-0.134	-2.513	-0.728	-0.017	-0.56	0.477	1.159	0.659	-0.998	1.205	2.833	1.337	0.89	0.16	0.368
|| Plexin B3::plexin B3 || Hs.632833 || || 5365 || hSQ033117 || || hSQ033117 || PLXNB3 || || hHC010232 || 387412	hSQ033117	-0.235	2.845	0.842	0.057	-1.412	-0.752	-0.967	-0.955	-0.539		0.52	2.153	-2.776	0.019	-0.58	2.087	-0.286	2.076	-0.384	-0.581	1.632	-0.85	-0.056	1.347	-2.223	-0.975
|| Hypothetical LOC643837::hypothetical LOC643837::hypothetical protein LOC284591 || Hs.133183 || || 643837::284591 || hSQ038193 || || hSQ038193 || LOC643837::LOC284591 || || hHR028952 || 387439	hSQ038193	-0.74			0.752	0.203	0.083	2.558		1.086		0.035	1.088	0.539	0.354	0.295	-4.098	-3.311			-0.646	-0.983	0.265	1.069	0.732	0.712
|| similar to Ig heavy chain V-III region VH26 precursor || || || 390712 || hSQ014278 || || hSQ014278 || LOC390712 || || hHR031928 || 387576	hSQ014278	2.145			3.227		-1.112	-3.017	-1.965	2.181	0.775	1.65	-2.467		1.479	2.47	0.807	-2.926	-3.364	3.046	-3.111	1.092	0.3	2.504	-3.503		-0.205
|| Sulfatase 1::sulfatase 1 || Hs.409602 || || 23213 || hSQ038843 || || hSQ038843 || SULF1 || || hHC007460 || 387600	hSQ038843	1.846		1.663	2.488	-1.621	-2.341	-2.536	0.316	1.402	2.366	-1.109	-3.916	0.645	0.83	1.541	1.148	-2.575	-0.493	-1.843	-0.85	0.633	1.421	1.675	2.218	-3.712	0.806
|| Zic family member 5 (odd-paired homolog, Drosophila) || Hs.508570 || || 85416 || hSQ014818 || || hSQ014818 || ZIC5 || || hHC011780 || 387607	hSQ014818	-2.962	0.168	1.195	-1.76		-0.969	1.406	0.778	-0.326		-0.547	-0.244	0.487	0.052	-0.597		1.147	3.239			0.675	-0.947	0.787	-1.31	-2.39	2.108
|| UCSC_hg16 || || || || hSQ025121 || || hSQ025121 || ncRNA_HBII-85_groupII_17_5 || || hHO047780::hHO047782::hHO047784 || 387648	hSQ025121	-0.954	2.896	-0.397	-1.022	0.209	1.429	-4.236	-0.144	0.662	-1.444	1.521	-1.686	-0.835	-0.02	1.221	-1.292	1.185	2.017	-2.423	-1.66	0.953	-0.069	1.315	0.948	2.538	-0.704
|| G protein-coupled receptor 126::G protein-coupled receptor 126 || Hs.318894 || || 57211 || hSQ039633 || || hSQ039633 || GPR126 || || hHR004664 || 387653	hSQ039633	-0.919	-0.689	0.928	0.823	1.004	1.734	-0.041	1.181	1.007	-0.329	-1.644	-0.651	-1.27	0.355	-1.284	1.653	-0.11	0.172	-2.058	1.955	-0.242	-0.684	-2.52	-1.117	2.383	0.361
|| Tryptophan 2,3-dioxygenase::tryptophan 2,3-dioxygenase || Hs.183671 || || 6999 || hSQ013780 || || hSQ013780 || TDO2 || || hHC006104 || 387654	hSQ013780	-2.778	-0.668	3.519	2.004		-1.235	1.75		-1.192		-1.473	-0.11	-1.209	-0.274	1.067	2.514	-1.779	-1.687		-1.644	-0.331	1.577	0.581	1.974		-0.608
|| Complement component 1, q subcomponent, A chain::complement component 1, q subcomponent, A chain || Hs.632379 || || 712 || hSQ040709 || || hSQ040709 || C1QA || || hHC026264 || 387691	hSQ040709	-0.699	-2.009	0.678	2.923	-0.636	0.014	-1.881	-1.729	0.617	1.261	2.326	-1.441	-1.83	0.305	-0.064	0.223	-2.28		1.662	-1.465	3.928	0.336	1.82	1.663	-2.787	-0.939
|| Major histocompatibility complex, class I, B::major histocompatibility complex, class I, B || Hs.77961 || || 3106 || hSQ035755 || || hSQ035755 || HLA-B || || hHR027800 || 387815	hSQ035755	0.691	0.531	0.588	1.333	0.734	1.924	-2.441	-0.609	1.297	1.041	0.206	-0.501	-0.8	-0.075	0.886	0.153	1.2	-2.018	1.342	-2.165	-0.662	0.146	0.54	0.613	-4.507	0.561
|| insulin-like growth factor 2 mRNA binding protein 3::Insulin-like growth factor 2 mRNA binding protein 3 || Hs.648088::Hs.696367::Hs.700696 || || 10643 || hSQ003100 || || hSQ003100 || IGF2BP3 || || hHC029252 || 387882	hSQ003100	-1.577	0.513	-2.05	-0.685	3.266	1.666	-2.739	-0.347	1.059	2.253	-1.062	1.251	-0.778	-2.523	-0.732	0.775	-2.628	1.654	1.904	-2.133	2.32	-1.252	-1.338	-2.005	3.025	2.163
|| Matrix-remodelling associated 8::matrix-remodelling associated 8 || Hs.558570 || || 54587 || hSQ024671 || || hSQ024671 || MXRA8 || || hHR032132 || 387886	hSQ024671	-2.139	-1.359	0.418	2.033	-3.006	-0.716	-1.281	-0.389	-0.413		0.696	-0.321	1.33	-0.665	0.136	0.693	-2.96	1.602		0.945	0.828	0.986	-0.08	2.043	0.943	0.681
|| immunoglobulin heavy locus || || || 3492 || hSQ027983 || || hSQ027983 || IGH@ || || hHO045092 || 387897	hSQ027983	3.701	-2.429	-1.132	3.053	-1.826	-0.206	-1.591	-2.409	3.027	0.851	2.336	-2.551	-2.98	2.405	2.326	1.943	-2.01	-1.668	3.392	-1.375	-2.352	1.316	2.99	-1.737	-3.807	0.721
|| DnaJ (Hsp40) homolog, subfamily C, member 15::DnaJ (Hsp40) homolog, subfamily C, member 15 || Hs.438830 || || 29103 || hSQ015760 || || hSQ015760 || DNAJC15 || || hHC029336 || 387942	hSQ015760	-1.113	-0.053	1.624	-0.101	-0.05	1.05	1.335	-0.323	-0.167	3.177	-0.948	0.165	-2.184	-0.989	0.462	-0.801	0.026	0.128	0.258	-0.269	1.044	0.822	-0.204	1.039	-4.041	0.107
|| Protogenin homolog (Gallus gallus)::protogenin homolog (Gallus gallus) || Hs.130957 || || 283659 || hSQ025349 || || hSQ025349 || PRTG || || hHR016388 || 387988	hSQ025349	-2.933	1.407	-0.556	0.419	0.74	0.52	-0.795	0.057	-1.297	0.987	-1.258	0.125	0.196	-1.029	0.592	-4.771	-0.824	2.138	0.818	0.191	1.584	0.662	0.256	0.969	1.679	0.127
|| Major histocompatibility complex, class II, DO alpha::major histocompatibility complex, class II, DO alpha || Hs.631991 || || 3111 || hSQ023351 || || hSQ023351 || HLA-DOA || || hHC017828 || 387990	hSQ023351	1.591		-2.062	1.983	0.404	-0.156	-2.381	0.741	2.477	-4.029	1.776	-2.851	-2.35	0.985	-0.014	0.273	1.09	0.892			0.138	1.986		0.993	-1.077	-0.419
|| Hephaestin::hephaestin || Hs.31720 || || 9843 || hSQ017309 || || hSQ017309 || HEPH || || hHA036548 || 388018	hSQ017309	-1.729			1.253		0.134	-1.451	-1.009	-0.953		0.346	-0.031	0.4	-3.035	0.626	0.413	-1.77	3.222		-0.275	1.538	0.516	0.13	2.223	-0.887	0.341
|| Integrin, beta 3 (platelet glycoprotein IIIa, antigen CD61)::integrin, beta 3 (platelet glycoprotein IIIa, antigen CD61) || Hs.218040 || || 3690 || hSQ023234 || || hSQ023234 || ITGB3 || || hHC006392 || 388044	hSQ023234	-0.132	1.238	2.755	0.8	-0.509	0.201	-1.464	-0.302	1.814	0.118	2.343	-1.154	1.357	0.232	-0.577	-1.21	-2.123	-0.491		-0.898	2.905	-0.457	-1.033	-0.76	-2.96	0.318
|| Forkhead box D1::forkhead box D1 || Hs.519385 || || 2297 || hSQ011490 || || hSQ011490 || FOXD1 || || hHC007832 || 388047	hSQ011490	-1.189	-0.299	-0.392	0.323	1.664	-1.116	-0.241	-0.419	1.407	-0.699	3.136	-0.031	2.01	-1.025	0.046	-1.977	-1.19	-0.318	0.582	-0.505	4.138	-0.654	-2.3	-1.857	0.083	0.811
|| Receptor (chemosensory) transporter protein 4::receptor (chemosensory) transporter protein 4 || Hs.43388 || || 64108 || hSQ015383 || || hSQ015383 || RTP4 || || hHC019364 || 388128	hSQ015383	1.51		2.917	0.332	0.763	0.703	-1.472	0.28	2.076		0.965	-1.712	-1.401	0.584	-0.945	0.332	0.799		-0.569	-2.756	0.207	-0.015	0.449	-0.148	-2.678	-0.22
|| Ketohexokinase (fructokinase)::ketohexokinase (fructokinase) || Hs.567297 || || 3795 || hSQ044511 || || hSQ044511 || KHK || || hHA036740 || 388282	hSQ044511	0.82	0.05	-4.813	-0.208	0.563	-0.147	-3.462	-0.88	1.476		-0.575	0.538	1.819	1.684	0.145	-3.478	1.979	0.001	1.921	0.484	-0.133	-0.175	1.679	-0.808	0.232	1.3
|| Chromosome 6 open reading frame 105::chromosome 6 open reading frame 105 || Hs.126409 || || 84830 || hSQ015324 || || hSQ015324 || C6orf105 || || hHC022424 || 388331	hSQ015324	-0.934		2.003	0.388	-0.341	0.079	-2.196	-0.534	1.422		-3.629	-0.146	2.855	1.1		-0.622	0.615			0.15	-1.547	1.361	0.625	-0.932	-1.002	1.286
|| || || || || hSQ028509 || || hSQ028509 || || || hHA038276 || 388420	hSQ028509	-0.74	2.57	0.117	0.192	1.053	1.153	-1.582	-0.32	-1.254	2.33	2.405	0.518	-1.051	-6.076	0.465	0.462	-0.691	1.641		-0.856	0.387	0.935	-0.181	-0.388	-1.128	0.03
|| Folate receptor 1 (adult)::folate receptor 1 (adult) || Hs.73769 || || 2348 || hSQ044653 || || hSQ044653 || FOLR1 || || hHR026840 || 388473	hSQ044653	0.576	-0.234	-0.167	0.068	2.499	1.639	-6.436	0.916	-0.098	1.196	0.351	1.044	1.835	2.31	-0.549	0.968	1.425	-2.203	0.347	0.3	-3.107	-3.109	0.945	0.278	-0.502	-0.294
|| Solute carrier family 6 (neutral amino acid transporter), member 15::solute carrier family 6 (neutral amino acid transporter), member 15 || Hs.44424 || || 55117 || hSQ015495 || || hSQ015495 || SLC6A15 || || hHA038360 || 388487	hSQ015495	-2.021	1.979		-4.109	-0.218	-0.678	0.427	-1.581	0.025		-1.846	1.027	-0.622	-1.157	2.144		1.758	-0.4		2.303	-0.634	2.404	0.168	-2.459	4.031	-0.541
|| Transcribed locus::paternally expressed 3 || Hs.201776 || || 5178 || hSQ026680 || || hSQ026680 || PEG3 || || hHC002372 || 388497	hSQ026680	-1.127	2.253	-3.19	-0.325	-0.134	1.976	-1.269	3.063	-1.341	-0.587	2.568	1.931	-0.308	-2.233	-0.252	-3.105	-0.188	-1.446	1.074	2.067	2.4	-2.392	0.472	-0.365	1.355	-0.887
|| Eyes absent homolog 2 (Drosophila)::eyes absent homolog 2 (Drosophila) || Hs.472877 || || 2139 || hSQ037351 || || hSQ037351 || EYA2 || || hHA036932 || 388544	hSQ037351	-0.07	1.26		-1.748	-0.817	1.273	-0.672		-2.644		2.415	1.848	-0.761	0.904	-1.915	1.692	1.389			0.054	-2.783	1.375	0.119	1.012	-1.078	-0.86
|| Met proto-oncogene (hepatocyte growth factor receptor)::met proto-oncogene (hepatocyte growth factor receptor) || Hs.132966 || || 4233 || hSQ032708 || || hSQ032708 || MET || || hHC008312 || 388700	hSQ032708	-0.69	0.3	-1.383	0.702	-1.157	-1.017	0.868	-1.91	1.206	0.9	0.135	1.108	0.289	-1.536	0.135	2.612	-1.001	2.131	-0.049	-0.286	2.327	-1.225	-1.031	0.062	-1.938	0.45
|| Oxidized low density lipoprotein (lectin-like) receptor 1::oxidized low density lipoprotein (lectin-like) receptor 1 || Hs.412484 || || 4973 || hSQ044873 || || hSQ044873 || OLR1 || || hHC011288 || 388831	hSQ044873	0.626		0.663	1.938	-0.761	0.569	-3.496	-0.344	-0.088	2.296	0.461	-0.676	-0.405	0.67	0.821	0.738	-0.685	-3.553	1.337	-1.13	0.863	1.691	-0.155	1.658	-4.862	1.836
|| Myoglobin::myoglobin || Hs.517586 || || 4151 || hSQ014183 || || hSQ014183 || MB || || hHC012728 || 388832	hSQ014183	-0.15		1.717	-1.928	0.173	-1.007	-0.582	-2.28	0.596		0.835	-0.102	0.489	1.914		0.162	-1.421		5.251	-1.216			-2.131	-2.208	1.352	0.53
|| Placental growth factor::placental growth factor || Hs.252820 || || 5228 || hSQ018722 || || hSQ018722 || PGF || || hHC015620 || 388895	hSQ018722	-1.855	0.015	-0.288	1.347	-1.842	-0.382	2.963	-2.025	-0.499		-0.42	0.663	-0.516	0.309	0.25	-1.883	-0.876	2.416		0.879	-0.038	0.89	-0.316	2.267	-1.183	0.115
|| Fraser syndrome 1::Fraser syndrome 1 || Hs.369448 || || 80144 || hSQ027598 || || hSQ027598 || FRAS1 || || hHA034340 || 388919	hSQ027598	-2.577			0.015	-0.574	0.506	2.651	-0.507	-0.751		0.938	0.201	-2.318	-1.253	-0.512	-1.185	0.292	1.094		1.007	-1.89	1.528	0.962	0.695	1.025	0.663
|| mucin 1, cell surface associated || || || 4582 || hSQ038820 || || hSQ038820 || MUC1 || || hHA038660 || 388922	hSQ038820	0.502	1.382	0.279	0.644	1.065	1.345	-2.29	0.672	0.508	0.242	0.367	0.01	-0.749	0.526	-0.043	1.364	1.261	-1.957	1.083	-2.144	-0.931	-1.523	0.671	-0.136	-2.816	0.662
|| Lumican::lumican || Hs.406475 || || 4060 || hSQ042758 || || hSQ042758 || LUM || || hHC005636 || 388995	hSQ042758	-1.505	-1.465	1.112	3.147	-3.662	-0.522	-4.097	0.495	-0.899	2.685	-1.02	-1.867	0.244	-1.051	2.22	3.037	-1.466	0.596	-2.814	0.429	-1.218	2.6	-0.776	3.167	0.247	2.375
|| Secreted phosphoprotein 1::secreted phosphoprotein 1 || Hs.313 || || 6696 || hSQ002771 || || hSQ002771 || SPP1 || || hHC005720 || 389062	hSQ002771	0.912	0.392	1.419	1.054	0.825	-1.895	-2.52	-2.788	1.828	2.082	0.907	0.43	-0.549	-1.204	0.557	0.034	-1.259	-3.107	2.313	-0.964	2.029	0.357	0.461	0.924	-3.796	1.562
|| gametocyte specific factor 1::Gametocyte specific factor 1 || Hs.524476 || || 121355 || hSQ019734 || || hSQ019734 || GTSF1 || || hHC012920 || 389074	hSQ019734	-0.343	3.047		-0.761	-0.49	-1.14	-2.955	0.427	-0.177		-1.038	0.615	1.236	0.041	0.912	-2.901	-1.394	3.358		-0.449	-0.616	-0.858	-0.164	0.469	0.269	2.917
|| Crystallin, alpha B::crystallin, alpha B || Hs.408767 || || 1410 || hSQ038430 || || hSQ038430 || CRYAB || || hHC017240 || 389081	hSQ038430	-0.098	1.202	-1.761	1.354	-2.655	1.245	-3.78	-0.888	-0.612	3.542	-0.083	-2.02	2.381	0.996	0.307	2.024	0.221	-1.337	2.443	-0.934	-1.801	0.637	-0.369	1.394	-1.546	0.142
|| Cyclin O::cyclin O || Hs.3041 || || 10309 || hSQ018198 || || hSQ018198 || CCNO || || hHC025880 || 389087	hSQ018198	-1.068	0.382				0.705	2.02	0.742	-0.932		-0.013	0.27	-0.259	-1.634	1.457	-0.096	-0.019	-0.717		1.576	-2.201	-0.683		-1.056	2.194	-0.658
|| 5'-nucleotidase, ecto (CD73)::5'-nucleotidase, ecto (CD73) || Hs.153952 || || 4907 || hSQ027079 || || hSQ027079 || NT5E || || hHC004292 || 389116	hSQ027079	-1.827	-0.137	-0.59	1.575	2.226	0.776	-1.969	-0.207	-0.381	1.153	-1.852	-0.389	0.422	-2.083	0.238	0.855	-0.568	0.144	1.834	-0.373	1.94	0.698	-0.238	1.715	-3.905	0.933
|| Proteasome (prosome, macropain) subunit, beta type, 8 (large multifunctional peptidase 7)::proteasome (prosome, macropain) subunit, beta type, 8 (large multifunctional peptidase 7) || Hs.180062 || || 5696 || hSQ038121 || || hSQ038121 || PSMB8 || || hHA037412 || 389161	hSQ038121	1.858	0.468	0.245	1.07	0.341	1.381	-1.984	0.368	1.254	-0.422	0.933	-0.924	-1.293	1.182	0.903	1.21	1.267	-2.021	0.989	-2.978	-0.085	-0.547	-0.013	-0.21	-3.26	0.278
|| alpha-1-B glycoprotein::Ictalurid herpesvirus 1_9626821_1079::Ictalurid herpesvirus 1_9626821_1079 || || || 1 || hSQ010728 || || hSQ010728 || A1BG::1::1 || || hVB044612 || 389170	hSQ010728	2.379	2.159	1.286	2.021	-1.968	1.362	1.847	-0.901	-1.515	0.859	1.524	0.287	0.338	1.413	1.934	-2.029	-0.692	-2.8	-2.27	-1.887		-2.546	-0.792	1.051	-0.149	-0.901
|| Carbonic anhydrase IX::carbonic anhydrase IX || Hs.63287 || || 768 || hSQ009543 || || hSQ009543 || CA9 || || hHC015968 || 389329	hSQ009543	1.039	-0.061	0.786	0.041	1.492	-0.258	3.237	-1.701	2.055	1.269	-1.156	1.227	0.528	-1.887	1.004	-0.369	-0.802	-1.05	-0.94	0.673	-2.134	-1.736	-2.192	1.281	-0.869	0.529
|| HSU85044_466 || || || || hSQ044947 || || hSQ044947 || ncRNA_aHIF || || hHO047648 || 389364	hSQ044947	0.617		0.794	0.229	0.29	0.36	0.255		2.093	4.367	-0.628	-0.735	0.916	-5.839		-3.641		0.748			-0.286	0.062	-0.274	0.379		0.297
|| Cyclin D2::cyclin D2 || Hs.376071 || || 894 || hSQ032607 || || hSQ032607 || CCND2 || || hHR007340 || 389376	hSQ032607	-0.75	-0.38	-0.613	1.052	-0.257	0.513	-2.412	-0.73	-0.534	-0.25	0.475	-0.012	-1.011	-0.516	0.695	0.412	-1.781	-0.489	-0.289	2.404	0.757	0.175	-0.041	1.542	2.082	-0.03
|| EMX2 opposite strand (non-protein coding)::EMX2 opposite strand (non-protein coding) || Hs.312592 || || 196047 || hSQ026315 || || hSQ026315 || EMX2OS || || hHC014540 || 389387	hSQ026315	1.819	-1.701			-0.398	-0.368	0.067	-1.491		-2.281	3.324	0.207	-0.492	-0.897	-1.606	1.121	0.178	-1.07	-1.08		1.056	3.224	0.978	-0.149	-0.029	-0.401
|| Maternally expressed 3 (non-protein coding)::maternally expressed 3 (non-protein coding) || Hs.525589 || || 55384 || hSQ014731 || || hSQ014731 || MEG3 || || hHC026060 || 389399	hSQ014731	-1.402	1.198	-0.385	0.71	-2.229	0.181	-1.824	0.598	-1.066	1.588	2.033	1.286	-0.293	-2.728	0.173	-0.92	-1.653	0.419		0.502	1.495	1.013	-0.583	1.94	1.71738e-16	-0.062
|| Chordin::chordin || Hs.166186 || || 8646 || hSQ040371 || || hSQ040371 || CHRD || || hHC023264 || 389451	hSQ040371	-1.39	2.03		0.872	-2.057	0.153	-1.932	1.01	-1.114		0.415	0.238	-0.611	-0.776		-0.778		-0.159		0.604	2.157	0.425	-0.801	0.892	0.082	0.74
|| Interferon, gamma-inducible protein 30::interferon, gamma-inducible protein 30 || Hs.14623 || || 10437 || hSQ040092 || || hSQ040092 || IFI30 || || hHC023276 || 389510	hSQ040092	0.988	-0.662	0.765	1.31	-0.919	0.431	0.476	-0.502	0.274	0.388	-0.137	-1.184	-0.643	1.372	1.103	1.92	-0.023	-2.211	1.429	-2.228	0.375	0.133	0.507	0.3	-4.05	0.778
|| Paired related homeobox 1::paired related homeobox 1 || Hs.283416 || || 5396 || hSQ009208 || || hSQ009208 || PRRX1 || || hHC004640 || 389543	hSQ009208	-2.109	-0.379	0.778	2.613	-0.506	-1.366	-0.511	-0.149	-1.093	1.561	-1.574	-0.621	-0.26	-0.595	0.386	2.473	-1.83	0.152	-0.398	-0.815	1.448	1.206	-0.29	2.743	-2.177	1.321
|| chemokine (C-C motif) ligand 4-like 2 || Hs.512306::Hs.661942 || || 388372 || hSQ039542 || || hSQ039542 || CCL4L2 || || hHR029132 || 389642	hSQ039542	0.573	-1.447	0.14	2.285	-0.374	-1.124	-1.219	0.343	0.519	-1.107	-0.012	-1.079	-0.058	0.627	0.688	0.255	0.322	-2.476	0.824	-1.033	1.79	0.238	0.172	2.785	-1.305	-0.317
|| Kringle containing transmembrane protein 2 || Hs.661128 || || 79412 || hSQ029034 || || hSQ029034 || KREMEN2 || || hHC017696 || 389690	hSQ029034	-0.906			-0.374	-0.303	0.997	-0.238	0.714	0.57	3.104	-1.301	-0.708	-1.997	1.738	-0.131	-0.344				-0.042	-1.559	0.219	0.583	-2.544	2.076	0.444
|| Musashi homolog 1 (Drosophila)::musashi homolog 1 (Drosophila) || Hs.158311 || || 4440 || hSQ026070 || || hSQ026070 || MSI1 || || hHR024908 || 389764	hSQ026070	-2.287	0.693	-2.08	-1.765	-0.884	1.576	0.811	-0.307	-1.201	-0.127	0.208	0.191	0.702	0.947	-0.512	-0.475	0.562	0.114		1.667	-0.34	1.458	-0.878	-1.025	2.515	0.433
|| BCR/TCR^IGHV4-80||P||AB019437||1||Immunoglobulin_222 || || || || hSQ007355 || || hSQ007355 || BCR/TCR_IGHV4-80 || || hHO045164 || 389916	hSQ007355	4.135	-2.475		4.277	-2.042	-0.982	-3.487	-2.305	3.931	1.455	-1.86	-2.127	-3.066	2.879	3.65	2.987	-0.796	-2.114	4.446	-2.381	-0.378	-1.05	3.294	-2.863	-3.693	0.555
|| BCR/TCR^IGLV7-43||F||X14614||1||Immunoglobulin_281 || || || || hSQ023365 || || hSQ023365 || BCR/TCR_IGLV7-43 || || hHO045248 || 389991	hSQ023365	2.41	-0.85		5.052	0.673	-2.647	-3.802	-1.26	2.506	2.25	-1.485	-2.752	-2.411	-1.926	5.385	-0.128	-1.671	-2.009	1.731	-1.826	2.417	3.115		-0.618	-2.308	0.16
|| Clone HLS_IMAGE_626842 mRNA sequence::Hypothetical gene supported by AK096951 || Hs.537370::Hs.648247 || || 400879 || hSQ002488 || || hSQ002488 || LOC400879 || || hHR025100 || 390035	hSQ002488	-0.485	0.275	1.262	-0.493	-3.352	0.228	0.253	-1.105	0.161	-0.955	-0.12	-0.697	-3.416	-0.421	0.26	-0.433	1.234	1.176	0.566	-0.641	0.012	2.45	1.424	0.757	1.607	0.455
|| Tumor necrosis factor receptor superfamily, member 11b::tumor necrosis factor receptor superfamily, member 11b || Hs.81791 || || 4982 || hSQ008995 || || hSQ008995 || TNFRSF11B || || hHC002144 || 390066	hSQ008995	-0.162	-1.232	0.475	-3.16	0.251	0.061	-0.964	0.268	-0.116	1.918	0.503	0.036	2.477	1.702	0.333	0.21	1.347	0.029	0.389	-0.588	-0.645	-0.127	-2.133	-0.88	-1.87	1.878
|| X-linked Kx blood group (McLeod syndrome)::X-linked Kx blood group (McLeod syndrome) || Hs.78919 || || 7504 || hSQ024842 || || hSQ024842 || XK || || hHC005024 || 390068	hSQ024842	0.342	0.622	-0.501	-0.006	0.085	1.225	2.14	0.922	-0.342		-1.243	0.67	0.321	-0.444	0.587	-3.206	2.561	-0.357		-0.894	-0.361	-0.163	0.061	-1.586	-0.106	-0.338
|| Complement component 2::complement component 2 || Hs.408903 || || 717 || hSQ038562 || || hSQ038562 || C2 || || hHC020876 || 390156	hSQ038562	1.305	1.345	-0.258	1.327	-2.582	1.608	-2.817	-1.385	1.381	-0.495	1.48	0.253	1.624	0.569	1.58	1.387	2.044	-4.304	0.766	-2.401	-0.838	-0.54	0.724	0.617	-3.463	1.085
|| hypothetical gene supported by AY338954 || || || 440161 || hSQ044741 || || hSQ044741 || LOC440161 || || hHR026636 || 390162	hSQ044741	-0.858	2.282	2.209	-4.726	-0.735	-0.405		-1.908	-0.392		-0.123	-0.09	0.131	0.636	0.477	-0.716	-0.509	-0.447		-0.624	1.149	3.587		-0.366	2.184	-0.748
|| Homeobox D4 || Hs.591609 || || 3233 || hSQ006586 || || hSQ006586 || HOXD4 || || hHC018080 || 390217	hSQ006586	1.67		2.687	-0.748	-0.537	-2.457	-3.042	1.71	1.006		0.095	0.658	0.359	0.334	-0.435		-0.041	-0.839	-1.379	2.174	-0.013	1.035	0.509	-3.608	0.882	-0.01
|| Laminin, alpha 3::laminin, alpha 3 || Hs.436367 || || 3909 || hSQ032753 || || hSQ032753 || LAMA3 || || hHC019520 || 390219	hSQ032753	1.203	2.463	2.68	0.335	0.186	0.086	0.001	-0.677	-0.511		-0.302	0.071	0.292	0.667	0.228	0.245	-0.508	-2.696		-1.063	1.56	-1.812	-0.448	-1.235	-0.705	-0.067
|| calpain 13::Calpain 13 || Hs.660911 || || 92291 || hSQ006845 || || hSQ006845 || CAPN13 || || hHC024032 || 390489	hSQ006845	0.294	2.334		0.826	0.587	-2.173	-0.868	0.654	2.2		2.029	-2.428	-1.317	-1.832	-1.851	-0.444	-0.167	2.525	1.005	-0.142	2.121			-1.604	-0.634	-1.126
|| Homeobox A11::homeobox A11 || Hs.249171 || || 3207 || hSQ008354 || || hSQ008354 || HOXA11 || || hHC006764 || 390522	hSQ008354	0.878			-2.75	0.921	-0.919	0.386	0.198	0.044		-2.997	1.006	0.757	-0.818	2.053		0.927	0.969		0.422	0.305	-2.287	-1.013	-0.43	0.79	1.548
|| AA479967_Exon1_106 || || || || hSQ042240 || || hSQ042240 || EST_AA479967 || || hHE041504 || 390787	hSQ042240			-0.073	2.792	-2.207	-2.187	-2.692	-0.37	-1.104		-1.755	-2.092	-0.581	-0.446	2.125	1.052		-1.999		0.824	0.647	2.835	0.019	3.022	-0.098	2.28
|| CD14 molecule::CD14 molecule || Hs.163867 || || 929 || hSQ014809 || || hSQ014809 || CD14 || || hHC014156 || 390814	hSQ014809	-0.129	0.091	0.278	1.083	-1.806	-0.786	-2.071	-0.679	0.977	1.691	1.196	-0.571	-1.46	0.195	0.236	2.603	-0.41	-2.268	1.352	-0.415	1.438	0.856	0.4	0.843	-2.987	0.351
|| Collagen, type XI, alpha 1::collagen, type XI, alpha 1 || Hs.523446 || || 1301 || hSQ035035 || || hSQ035035 || COL11A1 || || hHC018476 || 390823	hSQ035035	-2.883		1.714	3.019	-4.18	-3.42	-4.305	0.127	-1.807	3.737		-2.685	1.176	-1.839	1.602	2.369		0.528		0.541	-0.126	2.322	-2.744	3.569	0.629	2.647
|| LY6/PLAUR domain containing 6B::LY6/PLAUR domain containing 6B || Hs.357567 || || 130576 || hSQ010859 || || hSQ010859 || LYPD6B || || hHC022880 || 390891	hSQ010859	1.235	1.295	1.262	-1.253	1.118	-0.862	-4.117	0.635	0.901		2.26	1.003		-0.201		-0.763	1.714	-3.554	0.876	0.499	-1.898	-0.18	0.054	-1.613	1.667	-0.075
|| Cadherin 2, type 1, N-cadherin (neuronal)::cadherin 2, type 1, N-cadherin (neuronal) || Hs.464829 || || 1000 || hSQ026317 || || hSQ026317 || CDH2 || || hHC008492 || 390939	hSQ026317	0.182	-0.608	0.939	-0.246	-2.375	-0.115	0.07	0.042	0.718	-1.248	1.267	-1.24	0.721	-1.564	-0.713	-1.816	-0.319	1.073	-2.847	3.156	-0.391	1.897	1.521	0.404	2.694	-1.198
|| complement component 4A (Rodgers blood group) || Hs.655564 || || 720 || hSQ020598 || || hSQ020598 || C4A || || hHC024332 || 390960	hSQ020598	-0.377	1.083	-0.25	1.555	1.836	1.686	-3.129	0.593	-0.761	-0.957	1.218	-1.909	1.852	0.857	0.678	-0.435	1.512	-3.106	1.974	-1.053	0.53	-1.202	1.252	0.435	-3.815	-0.067
|| laminin, beta 1::Laminin, beta 1 || Hs.650585 || || 3912 || hSQ019054 || || hSQ019054 || LAMB1 || || hHC004268 || 391050	hSQ019054	-2.014	-0.964	0.233	2.188	-0.051	-0.431	-0.576	0.046	-1.168	0.506	-0.089	-0.546	-1.615	-1.76	-1.039	-0.002	-0.745	2.887	-0.643	0.18	2.503	0.701	-0.125	1.458	0.388	0.666
|| EGF-containing fibulin-like extracellular matrix protein 1::EGF-containing fibulin-like extracellular matrix protein 1 || Hs.76224 || || 2202 || hSQ016822 || || hSQ016822 || EFEMP1 || || hHC015788 || 391068	hSQ016822	-0.258			2.084	-2.575	-0.755	-1.16	2.722	1.128		-1.083	-0.64	0.061	-0.214	-0.623			-0.867		0.336	2.179	0.197		1.204	-2.136	0.402
|| Stratifin::stratifin || Hs.523718 || || 2810 || hSQ040300 || || hSQ040300 || SFN || || hHC023048 || 391147	hSQ040300	0.731	0.091	1.708	-0.067	0.294	0.324	0.119	0.201	1.187	0.591	0.566	-0.691	1.56	-1.215	-0.474	2.273	0.24	-0.398	-2.278	-1.505	1.628	-0.994	-0.77	-1.197	-2.337	0.411
|| Chemokine (C-X-C motif) ligand 1 (melanoma growth stimulating activity, alpha)::chemokine (C-X-C motif) ligand 1 (melanoma growth stimulating activity, alpha) || Hs.789 || || 2919 || hSQ027241 || || hSQ027241 || CXCL1 || || hHR017300 || 391199	hSQ027241	-1.003	1.497	0.164	0.239	-1.05	-0.41	-1.355	-0.653	0.713		0.372	-0.085	0.956	-0.239	-0.218	2.269	-0.524	-1.562	2.298	-0.409	2.744	-1.358	-1.044	-1.581	-1.601	1.837
|| Ubiquitin D::ubiquitin D || Hs.44532 || || 10537 || hSQ020594 || || hSQ020594 || UBD || || hHC023144 || 391274	hSQ020594	2.309	-0.131	-1.044	0.731	0.202	-0.438	-2.713	0.439	2.115		1.394	-2.163	0.138	2.263	1.204	2.041	0.818		4.66	-2.757	-1.664	-0.886	-0.322	-1.849	-3.329	-1.011
|| Potassium large conductance calcium-activated channel, subfamily M, alpha member 1::potassium large conductance calcium-activated channel, subfamily M, alpha member 1 || Hs.144795 || || 3778 || hSQ006582 || || hSQ006582 || KCNMA1 || || hHR005960 || 391358	hSQ006582	1.301	1.561	-1.382	0.463	1.914	-0.096	-3.341	0.691	0.207		0.026	2.219	0.1	-0.915	0.146	-0.547	-1.2	-2.488		0.165	-0.802	-0.094	-0.78	1.743	0.193	0.921
|| Membrane-spanning 4-domains, subfamily A, member 7::membrane-spanning 4-domains, subfamily A, member 7 || Hs.530735 || || 58475 || hSQ033727 || || hSQ033727 || MS4A7 || || hHR011720 || 391362	hSQ033727	0.149	-0.911	-1.054	2.801	-1.878	1.502	-0.643	-0.051	-1.205	-1.121	1.994	-0.293	-0.542	-0.097	-0.106	2.851	0.118	-2.23	-1.07	-0.067	2.786	-0.366	-0.232	0.881	-1.439	0.229
|| Collagen, type VI, alpha 1::collagen, type VI, alpha 1 || Hs.474053 || || 1291 || hSQ012892 || || hSQ012892 || COL6A1 || || hHR016040 || 391367	hSQ012892	-1.724	0.346	1.173	0.908	-2.011	-0.091	-2.026	0.616	-2.028	0.186	0.621	0.184	0.075	-1.11	-0.119	1.728	-1.195	-0.793	-1.673	1.39	1.273	0.871	0.205	2.068	0.128	1.006
|| Protein phosphatase 1, regulatory (inhibitor) subunit 12C::protein phosphatase 1, regulatory (inhibitor) subunit 12C || Hs.631579 || || 54776 || hSQ029464 || || hSQ029464 || PPP1R12C || || hHC024680 || 391378	hSQ029464	1.383	-2.217	1.99	1.175	0.626	-0.104	-5.869	0.283	0.589	-0.607	2.188	1.411	-0.578	0.757	0.528	0.525	2.192	-1.186	-0.156	-2.223	-0.17	-0.732	1.322	-1.935	1.465	-0.667
|| Lysozyme (renal amyloidosis)::lysozyme (renal amyloidosis) || Hs.524579::Hs.695929 || || 4069 || hSQ012942 || || hSQ012942 || LYZ || || hHC001652 || 391407	hSQ012942	1.453	-0.057	-0.93	1.965	-0.314	0.466	-1.919	-0.557	-0.951	1.053	-1.002	-0.589	-0.168	1.217	2.178	0.305	-3.838	-1.166	2.964	-1.083	0.94	0.568	1.132	0.325	-2.375	0.393
|| Interleukin 15 receptor, alpha::interleukin 15 receptor, alpha || Hs.524117 || || 3601 || hSQ037495 || || hSQ037495 || IL15RA || || hHC023336 || 391506	hSQ037495	1.571		2.198	0.963	-1.036	0.024	-2.031	1.371	1.017	0.231	0.276	-1.331	-1.46	-0.485	0.716	1.433	0.14	-2.058	1.502	-1.215	-0.092	-0.224	0.13	-0.577	-1.527	0.471
|| WD repeat domain 4::WD repeat domain 4 || Hs.248815 || || 10785 || hSQ003769 || || hSQ003769 || WDR4 || || hHA040616 || 391528	hSQ003769	-0.986		-0.529	-0.504	-2.373	0.757	-0.528	1.004	-1.06	0.334	-0.691	0.042	0.313	0.448	2.179	2.096	-0.477	-0.985	-1.035	0.418	-0.649	0.269	-1.647	1.436	-0.164	2.324
|| carboxypeptidase X (M14 family), member 2::Carboxypeptidase X (M14 family), member 2 || Hs.656887 || || 119587 || hSQ028699 || || hSQ028699 || CPXM2 || || hHC010388 || 391554	hSQ028699	-0.655		-0.068	-0.553		-0.222	-2.337	0.255	-1.699		0.12	0.373				-1.103	-1.096	1.356		2.489	2.372	0.7	1.554	-0.273	-1.843	0.625
|| Filamin C, gamma (actin binding protein 280)::filamin C, gamma || Hs.58414 || || 2318 || hSQ007304 || || hSQ007304 || FLNC || || hHR020552 || 391626	hSQ007304	-1.097	-0.747	-0.02	0.995	-1.374	-0.674	-0.879	0.893	-1.101	0.423	-0.152	0.411	1.462	-0.563	1.128	0.525	-2.258	-2.546	-1.566	2.097	1.57	0.918	-0.808	1.735	0.885	0.733
|| Immunoglobulin lambda-like polypeptide 1::immunoglobulin lambda-like polypeptide 1 || Hs.348935 || || 3543 || hSQ009921 || || hSQ009921 || IGLL1 || || hHC030632 || 391635	hSQ009921	3.125	-2.675	-2.158	5.937	-1.992	0.008	-1.657	-2.315	2.491	-0.525	-0.84	-1.057	-2.166	0.809	5.62	4.437	-1.616	-3.374	3.006	-1.911	0.212	-0.14	1.444	-1.973	-3.213	0.525
|| TIMP metallopeptidase inhibitor 3::TIMP metallopeptidase inhibitor 3 || Hs.644633::Hs.682316 || || 7078 || hSQ028485 || || hSQ028485 || TIMP3 || || hHC001844 || 391656	hSQ028485	-1.366	-1.926	-0.399	2.006	-2.563	-1.363	-1.368	-0.666	-0.43	2.474	-1.711	-0.608	0.753	0.258	2.679	-0.514	-2.127	1.315	-2.035	0.688	-1.479	2.039	-1.137	4.086	0.716	2.674
|| solute carrier family 6 (neurotransmitter transporter, creatine), member 10 (pseudogene)::Solute carrier family 6 (neurotransmitter transporter, creatine), member 10 (pseudogene) || Hs.433146 || || 386757 || hSQ003742 || || hSQ003742 || SLC6A10P || || hHR029204 || 391690	hSQ003742	0.012	0.252	-0.391	-1.346	-2.105	0.055	1.04		0.048	-0.938	0.037	-0.26	-0.229	0.376	-0.473	-2.316		0.603	-0.017	1.166	-0.301	1.087	1.801	0.034	2.184	-0.318
|| CD55 molecule, decay accelerating factor for complement (Cromer blood group)::CD55 molecule, decay accelerating factor for complement (Cromer blood group) || Hs.527653 || || 1604 || hSQ000848 || || hSQ000848 || CD55 || || hHC004808 || 391719	hSQ000848	2.324	-0.916	1.751	-0.074	0.707	-0.443	-1.968	0.724	1.06	-0.096	1.319	-0.398	-2.417	-1.502	0.159	-0.054	0.063	3.385	-1.145	-0.962	0.451	-1.171	-0.267	-0.564	-0.754	0.794
|| BCR/TCR^IGHV3/OR16-12||ORF||Z29609||1||Immunoglobulin_147 || || || || hSQ035344 || || hSQ035344 || BCR/TCR_IGHV3/OR16-12 || || hHO045128 || 391775	hSQ035344	3.612		-1.721	4.214	-2.795	-0.335	-2.34	-2.648	2.028	-0.698	2.367	-2.43	-3.569	2.376	2.997	2.704	-1.299	-2.837	2.983	-1.684	-0.051	0.847	3.331	-2.736	-2.836	0.512
|| chromosome 9 open reading frame 125::Chromosome 9 open reading frame 125 || Hs.655738 || || 84302 || hSQ035844 || || hSQ035844 || C9orf125 || || hHC007700 || 391787	hSQ035844	2.316	0.006		-0.232	1.639	-0.201	-4.936	1.796	-1.438		2.211	1.374	-0.415	-0.39			1.235	-1.373		5.89806e-17	-0.847		0.235	-0.572	0.828	-1.234
|| EF-hand domain family, member D1::EF-hand domain family, member D1 || Hs.516769 || || 80303 || hSQ029865 || || hSQ029865 || EFHD1 || || hHC009224 || 391849	hSQ029865	-1.438	1.422		0.734	-0.925	-0.375	2.71	-0.358	-2.252		0.597	-0.3	0.991	-1.964	-2.523	1.854		2.213	1.003	0.926	-0.031	0.027	-2.109	-0.846	0.464	0.172
|| Prepronociceptin::prepronociceptin || Hs.88218 || || 5368 || hSQ033063 || || hSQ033063 || PNOC || || hHC014984 || 391856	hSQ033063	-1.506			1.516	-1.093	-1.973		-3.286	1.61		0.339	1.062	0.913	0.538	-0.131		0.323	2.375		3.198	-1.799	-3.431	1.623	-0.304	1.386	-1.366
|| hypothetical protein FLJ22184 || Hs.288540 || || 80164 || hSQ004321 || || hSQ004321 || FLJ22184 || || hHR023624 || 391868	hSQ004321	1.852		-0.991	-1.426	-1.145	-0.935	-0.91	-0.758	0.808		0.647	0.32	-0.389	0.606		2.404	0.361	0.733		1.216	-0.471	-0.223	-1.339	-2.076	2.174	-0.468
|| BCR/TCR^IGLV(VI)-22-1||P||X71351||1||Immunoglobulin_24 || || || 3537 || hSQ019614 || || hSQ019614 || BCR/TCR_IGLV(VI)-22-1 || || hHO045236 || 391958	hSQ019614	3.248	-2.722	-2.165	6.1	-1.949	-0.239	-1.774	-2.382	2.734	-0.632	-0.637	-1.254	-2.603	0.792	5.213	4.82	-1.483	-3.751	3.269	-1.858	0.535	-0.057	1.637	-2.1	-3.46	0.708
|| Alanyl (membrane) aminopeptidase::alanyl (membrane) aminopeptidase || Hs.1239 || || 290 || hSQ012365 || || hSQ012365 || ANPEP || || hHC013640 || 391987	hSQ012365	0.186	1.276	0.123	0.788	-0.011	-0.091	-0.406	1.846	-0.988		-1.539	-0.256	-1.635	0.7	-1.769	2.978	-1.145	-2.983	1.987	-1.44	3.683	-0.049	-0.645	-0.122	-1.242	0.766
|| GLI pathogenesis-related 2::GLI pathogenesis-related 2 || Hs.493819 || || 152007 || hSQ031044 || || hSQ031044 || GLIPR2 || || hHC010772 || 392040	hSQ031044	0.199	-0.121	0.356	0.331	0.002	-0.168	-2.123	-0.371	-1.185	2.419	0.124	0.927	0.068	-1.257		3.121	-0.052	-1.64	0.75	0.443	-0.764	-0.246	-0.732	0.051	-0.229	0.099
|| Collagen, type V, alpha 1::collagen, type V, alpha 1 || Hs.210283 || || 1289 || hSQ015325 || || hSQ015325 || COL5A1 || || hHR012212 || 392042	hSQ015325	-1.775	-0.135	1.042	2.857	-2.412	-0.842	-2.557	0.215	-1.689	2.215	0.51	-0.917	-0.696	-0.861	1.65	1.977	-2.596	0.256	-3.084	0.579	0.932	2.39	-0.886	2.917	-1.163	2.075
|| Chromosome 19 open reading frame 33::chromosome 19 open reading frame 33 || Hs.631544::Hs.699759 || || 64073 || hSQ013356 || || hSQ013356 || C19orf33 || || hHC023732 || 392060	hSQ013356	1.671	0.131	1.398	-1.547	-0.626	0.034	-2.841	-0.369	-0.603	1.611	0.646	0.639	0.46	-0.025	0.646	2.183	1.69	-2.388		0.245	-0.642	-2.624	0.28	-0.237	-0.157	0.431
|| FXYD domain containing ion transport regulator 3::FXYD domain containing ion transport regulator 3 || Hs.301350 || || 5349 || hSQ001660 || || hSQ001660 || FXYD3 || || hHC022376 || 392123	hSQ001660	1.489	0.989	2.216	-0.759	1.302	1.072	0.977	0.649	0.265	0.629	2.474	0.797	-4.412	-0.697	-1.676	3.241	1.938	-2.32	-2.4	-1.717	-1.364	-2.816	0.418	0.541	-0.189	-0.641
|| Sushi, von Willebrand factor type A, EGF and pentraxin domain containing 1::sushi, von Willebrand factor type A, EGF and pentraxin domain containing 1::AA424560_Exon4_147 || Hs.522334 || || 79987 || hSQ044395 || || hSQ044395 || SVEP1::EST_AA424560 || || hHC004032::hHE041096 || 392148	hSQ044395	-1.669		-0.292	2.203	-0.876	-2.716	-1.391	-0.049	-1.053	1.111	-1.534	-0.941	2.41	-1.095	1.796	0.403	-1.09	-0.268	0.082	0.605	-0.392	2.186	-1.98	3.793	-0.537	1.291
|| Ectodermal-neural cortex (with BTB-like domain)::ectodermal-neural cortex (with BTB-like domain) || Hs.104925 || || 8507 || hSQ001015 || || hSQ001015 || ENC1 || || hHR006548 || 392165	hSQ001015	2.154	0.934	1.111	0.116	0.057	-0.243	-0.688	1.204	-1.25	-0.576	2.219	0.292	-2.917	-1.082	-0.741	0.596	-0.617	0.225	-3.065	0.378	1.931	-0.111	-0.807	0.576	-0.594	0.894
|| mucin 1, cell surface associated || || || 4582 || hSQ020957 || || hSQ020957 || MUC1 || || hHA039752 || 392265	hSQ020957	0.744	0.674	0.291	0.696	0.957	1.797	-2.278	1.094	0.34	-0.476	0.749	-0.438	-1.637	0.618	-0.321	2.396	1.823	-2.065	0.535	-1.852	-1.499	-1.191	1.273	-0.144	-2.614	0.534
|| RAS-like, estrogen-regulated, growth inhibitor::RAS-like, estrogen-regulated, growth inhibitor || Hs.199487 || || 85004 || hSQ003666 || || hSQ003666 || RERG || || hHC008084 || 392283	hSQ003666	0.414		-0.189	-0.744	1.067	0.467	-1.448	1.744	-0.32		-1.671	-0.278	-0.937	-1.672	0.569	-1.264	4.243			1.488	-2.059	-1.051	-1.777	-0.934	3.096	1.254
|| Oncostatin M receptor::oncostatin M receptor || Hs.120658 || || 9180 || hSQ011688 || || hSQ011688 || OSMR || || hHC013844 || 392291	hSQ011688	0.84	2.33	1.127	0.262	-0.257	-0.167	-3.032	0.21	0.416	0.37	0.815	-1.292	-0.941	-0.896	0.215	1.022	-0.191	-1.129	1.561	-0.916	0.487	0.115	0.459	0.692	-3.598	1.51
|| Aldehyde dehydrogenase 1 family, member L2::aldehyde dehydrogenase 1 family, member L2 || Hs.42572 || || 160428 || hSQ006585 || || hSQ006585 || ALDH1L2 || || hHC011144 || 392485	hSQ006585	-1.864	-1.014	-0.827	0.918	-1.771	1.289	-0.266		-0.678	0.516	-2.039	-2.296	0.855	0.62	1.531	0.378	0.475	-1.473	2.097	-1.08	0.393	1.301	1.695	1.578	-1.092	0.756
|| Neural cell adhesion molecule 2::neural cell adhesion molecule 2 || Hs.473450 || || 4685 || hSQ042820 || || hSQ042820 || NCAM2 || || hHC002516 || 392536	hSQ042820	-1.632	0.968	0.305	0.49	0.671	-2.239	-2.914	1.298	0.004		-0.397	1.186	-0.383	0.262	-0.177	1.46	0.137			0.162	0.225	0.823	-2.953	0.95	0.92	0.838
|| Amylase, alpha 2B (pancreatic)::amylase, alpha 2B (pancreatic) || Hs.484588 || || 280::648740 || hSQ042867 || || hSQ042867 || AMY2B::NM_020978 || || hHR017000 || 392626	hSQ042867	1.438	0.238	-0.255	-1.22	-0.539	-0.559	-4.744	2.348	-0.606		2.723	0.026		0.832	0.223	-0.1	2.247	-1.301	-0.041	0.322	-1.245	-1.017	0.757	0.15	0.15	0.168
|| GREB1 protein::growth regulation by estrogen in breast cancer 1 || Hs.467733 || || 9687 || hSQ028031 || || hSQ028031 || GREB1 || || hHA037256 || 392793	hSQ028031	1.22	2.33	-0.693	-2.138	-0.697	3.133	3.028	1.96	-2.854	0.32	0.955	1.108	-2.591	-1.446	-0.245	-0.968	1.829	-1.719	-1.549	0.584	-0.093	0.095	-1.361	-0.258	1.312	-1.26
|| interleukin 6 receptor || Hs.591492::Hs.695954 || || 3570 || hSQ005678 || || hSQ005678 || IL6R || || hHC021512 || 392904	hSQ005678	1.174	0.124	0.491	-0.754	-0.673	-0.073	-2.258	0.744	0.6		0.059	-0.288	0.553	0.298	0.399	-0.814	1.303		2.285	-0.202	-1.859	0.399	1.043	-2.024	-1.964	1.434
|| Interferon induced with helicase C domain 1::interferon induced with helicase C domain 1 || Hs.163173 || || 64135 || hSQ043204 || || hSQ043204 || IFIH1 || || hHC002961 || 393014	hSQ043204	0.079	0.179	0.706	1.401	0.832	2.122	-1.793	0.239	2.245	-1.281	-0.536	-1.853	0.488	-0.697	-1.436	-0.049	1.448		0.14	-2.257	0.716	-0.026	1.048	1.071	-2.489	-0.291
|| Storkhead box 2::storkhead box 2 || Hs.21958 || || 56977 || hSQ035322 || || hSQ035322 || STOX2 || || hHC010257 || 393156	hSQ035322	-0.558		0.919	-0.996	1.195	0.215	-2.04	0.292	0.238		0.257	-0.25	0.661	0.136	-2.833	0.394	-0.599	-0.087	4.523		-1.321	0.247		-1.556	1.154
|| LOC440156 || || || 440156 || hSQ038983 || || hSQ038983 || LOC440156 || || hHR026097 || 393179	hSQ038983	-0.871		1.376	-0.529	-2.188	0.742	-3.123	-1.171	0.265		-0.676	-0.823	-1.902	-1.097	0.554	-0.849	0.528	1.67	1.24	-0.647	0.176	2.934	1.278	1.261	1.301	0.549
|| Integrin, beta 6::integrin, beta 6 || Hs.470399 || || 3694 || hSQ035507 || || hSQ035507 || ITGB6 || || hHC004593 || 393280	hSQ035507	0.75	-1.34	2.217	1.232	-0.297	1.043	0.298	-0.21	1.116		0.295	-0.112		-1.016	-1.035	1.682	-0.581	-0.689			2.237	-1.095		-2.528	-2.908	0.95
|| Insulin-like growth factor 2 mRNA binding protein 1::insulin-like growth factor 2 mRNA binding protein 1 || Hs.144936 || || 10642 || hSQ040298 || || hSQ040298 || IGF2BP1 || || hHC013233 || 393290	hSQ040298	-2.27	-0.94	0.077	-1.388	2.083	-0.397	-0.152		1.146	2.48	-1.265	0.988	2.089	-0.696	0.535	-4.168	-1.811	1.661	1.641	-0.826	1.307	-3.235	1.169	-0.308	1.012	1.27
|| Tripartite motif-containing 29::tripartite motif-containing 29 || Hs.504115 || || 23650 || hSQ004236 || || hSQ004236 || TRIM29 || || hHC017565 || 393359	hSQ004236	2.174	0.754	0.781	0.216	0.857	-0.053	-2.618	-0.966	-1.26		2.379	1.462	1.423	-1.292	-2.651	2.676	-0.677	0.125	0.325	-1.552	-1.589	-1.691	0.403	2.186	-1.374	-0.036
|| Immunoglobulin heavy constant gamma 1 (G1m marker)::immunoglobulin heavy constant gamma 1 (G1m marker)::immunoglobulin heavy constant mu || Hs.510635 || || 3500::3507 || hSQ005593 || || hSQ005593 || IGHG1::IGHM || || hHR026289::hHR026290 || 393432	hSQ005593	1.256		2.893	-0.652	-1.701	-0.411	-1.496	-1.114	2.012	0.876	1.891	-2.366	-4.075	0.61	-0.539	0.508	-1.455	-0.793	1.247	2.06	1.443	1.011	0.795	-1.592		-0.404
|| Thrombospondin 4::thrombospondin 4 || Hs.211426 || || 7060 || hSQ032012 || || hSQ032012 || THBS4 || || hHC004701 || 393462	hSQ032012				2.113	-0.536	1.454	2.819	0.131	-0.243		-0.584	0.979		-2.295		-4.707	0.21	-0.978		0.645	1.978	1.396	-0.58	-1.907	0.783	-0.679
|| Protein kinase C, beta::protein kinase C, beta || Hs.460355 || || 5579 || hSQ013917 || || hSQ013917 || PRKCB || || hHA034941 || 393506	hSQ013917	-0.397	1.313	-2.13	1.085	-0.474	-0.094	-1.289	-0.757	-0.171	1.213	0.398	0.301	0.752	0.187	1.488	-0.255	-2.448	0.724	1.124	-2.273	0.7	0.438	0.432	1.145	-1.315	0.313
|| Transmembrane and tetratricopeptide repeat containing 1::transmembrane and tetratricopeptide repeat containing 1 || Hs.401954 || || 83857 || hSQ039552 || || hSQ039552 || TMTC1 || || hHA040701 || 393516	hSQ039552	0.422	0.532		-0.706	2.065	-0.345	-2.85	-0.818	0.958	2.012	-0.493	0.26	-0.509	-0.594	1.077	-2.406	-0.799	-0.287	0.993	0.896	-1.911	-0.723	2.381	-0.496	0.764	0.582
|| Chemokine (C-X-C motif) ligand 1 (melanoma growth stimulating activity, alpha)::chemokine (C-X-C motif) ligand 1 (melanoma growth stimulating activity, alpha) || Hs.789 || || 2919 || hSQ004579 || || hSQ004579 || CXCL1 || || hHC029277 || 393622	hSQ004579	-0.791	1.359	-0.244	0.401	-1.208	0.112	-0.873	-0.941	1.375		-0.486	-0.633	0.558	-0.277	0.874	1.111	-2.502		2.89	-0.457	2.736	-0.886	-1.032	0.121	-2.859	1.659
|| Solute carrier organic anion transporter family, member 2B1::solute carrier organic anion transporter family, member 2B1 || Hs.7884 || || 11309 || hSQ031298 || || hSQ031298 || SLCO2B1 || || hHC007761 || 393654	hSQ031298	-0.837	-0.357	-0.45	1.725	-0.354	-0.024	-2.119	-0.167	-0.351	2.003	0.318	-0.209	-0.378	1.057	1.198	1.105	-1.298	-1.236	1.294	-0.743	0.5	0.558	-0.258	1.545	-2.515	0.003
|| proteasome (prosome, macropain) subunit, beta type, 9 (large multifunctional peptidase 2)::Proteasome (prosome, macropain) subunit, beta type, 9 (large multifunctional peptidase 2) || Hs.654585 || || 5698 || hSQ018393 || || hSQ018393 || PSMB9 || || hHC012081 || 393662	hSQ018393	2.311	0.291	0.348	2.133	1.454	0.764	-2.781	0.051	2.207	-0.489	0.736	-1.031	-1.22	0.725	0.786	1.943	1.35	-2.768	1.142	-2.745	-0.252	-0.644	-0.12	0.303	-4.907	0.401
|| BCR/TCR^IGKV1D-8||F||Z00008||1||Immunoglobulin_33 || || || || hSQ019852 || || hSQ019852 || BCR/TCR_IGKV1D-8 || || hHO045201 || 393704	hSQ019852	2.568	-3.182		1.21	-2.509	-0.949		-1.942	2.964		1.433	-2.734		0.602	1.833	1.62	-2.253	-0.261	2.789	-1.338	-0.465	2.613	1.367	-3.75		0.388
|| Transcribed locus::homeobox D9 || Hs.236646::Hs.654561 || || 3235 || hSQ041591 || || hSQ041591 || HOXD9 || || hHC019293 || 393729	hSQ041591	-0.568		-0.531	-1.926	0.355	-0.665	-1.43		0.428	1.692	0.227	2.3		-0.864	2.077	-0.866	0.291		2.853		0.319	-2.603	1.481	-1.756		-0.808
|| Integral membrane protein 2C::integral membrane protein 2C || Hs.111577 || || 81618 || hSQ005539 || || hSQ005539 || ITM2C || || hHC015057 || 393775	hSQ005539	-0.679	1.351	-0.812	0.673	1.614	0.374	-0.261	-1.379	0.467	-0.799	2.316	1.329	-2.01	-1.585	-0.474	-0.287	0.17	1.692	-2.028	0.695	-0.972	-0.074	-0.15	0.193	1.363	-0.719
|| Angiopoietin 1::angiopoietin 1 || Hs.369675 || || 284 || hSQ015902 || || hSQ015902 || ANGPT1 || || hHA033873 || 393930	hSQ015902	-1.384	-0.714		0.978		-1.361	0.724	0.376	0.802		-2.139	-0.236	2.265	2.57	1.601	-0.272	-2.705			-0.74	0.853	-1.239		2.108	-1.112	-0.384
|| Rho-related BTB domain containing 1::Rho-related BTB domain containing 1 || Hs.148670 || || 9886 || hSQ002369 || || hSQ002369 || RHOBTB1 || || hHA039729 || 394051	hSQ002369	1.253	-2.967	0.68	0.595	-2.544	1.176	-0.489	0.403	0.649	0.903	0.518	3.011	-0.128	1.437	0.648	-0.775	-0.418	-0.656	-0.116	-0.373	0.41	-1.462	-0.198	0.525	-0.565	-1.527
|| Similar to rho guanine nucleotide exchange factor 5 isoform 1::similar to CTAGE family, member 5 || Hs.643502 || || 653250::441296 || hSQ021256 || || hSQ021256 || LOC653250::LOC441296 || || hHR031185 || 394164	hSQ021256	-0.022	-0.112		1.03	2.321	-0.309	-0.674	-0.122	1.424		0.323	-0.624	0.447	-3.048	-2.067	0.76	-1.663	0.519	0.999	0.822	0.645	1.533		0.61	-2.68	-0.112
|| Adipose differentiation-related protein::perilipin 2 || Hs.3416 || || 123 || hSQ003562 || || hSQ003562 || ADFP || || hHC026877 || 394215	hSQ003562	-0.445	-0.175	-0.148	1.047	-0.312	0.938	-0.457	-2.355	1.241	1.275	-0.46	-0.257	-0.626	-0.791	2.08	-0.543	-1.526	-1.404	2.886	0.309	-0.608	1.13	0.404	0.777	-1.913	-0.055
|| Kallikrein 1, renal/pancreas/salivary || Hs.123107 || || 3816 || hSQ038100 || || hSQ038100 || KLK1 || || hHC014001 || 394268	hSQ038100	0.212			0.804	3.075	2.015	0.83	-0.448	0.618		-0.613	3.07	-0.169	0.716	-3.853	0.954	-0.169			-0.974	-0.751	-1.223	-1.629	-0.626	-1.626	-0.218
|| UCSC_hg16 || Hs.604728 || || 285628 || hSQ042627 || || hSQ042627 || ncRNA_mir-146_28 || || hHR008253 || 394328	hSQ042627	-0.448	2.632	-1.161	0.214	0.005	1.625	-0.63	-1.078	0.948		-0.233	-0.02	-4.099	1.316	-1.513		0.111	1.543	0.913	-0.294	0.579	0.807		0.304	-3.266	1.742
|| homeobox B6 || || || 3216 || hSQ008422 || || hSQ008422 || HOXB6 || || hHR015537 || 394414	hSQ008422	-1.801	1.479	-1.354	-0.319	-0.218		2.147	-1.991	-0.395	-0.031	0.044	0.087	0.618	-1.407	-0.776	0.421	-1.502	3.96		-0.477	3.776	0.914	-2.302	0.881	-1.629	-0.131
|| Odz, odd Oz/ten-m homolog 1(Drosophila) || Hs.23796 || || 10178 || hSQ027471 || || hSQ027471 || ODZ1 || || hHC006993 || 394535	hSQ027471	-2.789			-1.357	-1.116		-2.191	0.711	0.687		-0.224	-0.731	2.3	-1.055	-0.194	1.003	0.48			1.405	0.808	-1.324	1.73	-0.457	1.083	1.231
|| Complement factor H::complement factor H || Hs.363396 || || 3075 || hSQ010294 || || hSQ010294 || CFH || || hHR024273 || 394560	hSQ010294	-2.444	-0.124	-0.457	2.018	2.929		-2.226	0.126	-0.448	-0.754	0.271	-0.526	-1.125	-1.87	1.071	0.768	-1.435	-0.273		0.04	0.883	0.471	0.015	2.498	-0.662	1.256
|| Complement factor H-related 1::Complement factor H::complement factor H || Hs.575869::Hs.363396 || || 3075 || hSQ002977 || || hSQ002977 || CFH || || hHR028593 || 394568	hSQ002977	-2.12	-0.36		2.102	2.993	0.123	-2.662	-0.2	-0.734		-0.055	-1.282	-2.211		0.275	-0.518	-2.031	0.081	2.331	-0.026	2.367			1.742	-0.958	1.15
|| Transcribed locus::pleiomorphic adenoma gene-like 1 || Hs.444975 || || 5325 || hSQ006318 || || hSQ006318 || PLAGL1 || || hHC012765 || 394617	hSQ006318	-3.662	0.588	-1.375	1.14	1.071		1.456	-1.462	-2.136	2.178	-0.357	1.356	-0.243	-0.678	-1.497	-0.04	0.207			1.072	1.375	0.613	-1.413	1.05	0.85	-0.092
|| NADPH oxidase 4::NADPH oxidase 4 || Hs.371036 || || 50507 || hSQ019547 || || hSQ019547 || NOX4 || || hHR019965 || 394624	hSQ019547	1.058		1.615	0.32	-2.499		-2.664	-0.752	1.414		-2.607	-1.024	0.397	2.622	2.413	-1.28	0.747	0.909	3.479	-0.958	0.365	-1.167	1.077	-0.07	-2.81	-0.592
|| XIAP associated factor 1::XIAP associated factor 1 || Hs.441975 || || 54739 || hSQ002955 || || hSQ002955 || XAF1 || || hHA038769 || 394707	hSQ002955	-0.367	2.053	0.2	1.025	1.626	0.226	-2.409	-0.547	1.369	2.173	0.078	-1.439	-1.198	-0.523	-0.872	-0.475	0.082	-2.676	4.094	-1.453	1.15	0.348	0.552	0.975	-3.395	-0.587
|| Carboxypeptidase B2 (plasma)::carboxypeptidase B2 (plasma) || Hs.512937 || || 1361 || hSQ015358 || || hSQ015358 || CPB2 || || hHC008541 || 394728	hSQ015358	-0.196	3.064		-3.024	-0.143		-0.628	-0.076	0.47		0.159	-0.188	2.123	-0.822	0.169					0.648	-1.389	-0.821	0.103	-0.464	-0.694	1.704
|| Anillin, actin binding protein::anillin, actin binding protein || Hs.62180 || || 54443 || hSQ017872 || || hSQ017872 || ANLN || || hHA035901 || 394775	hSQ017872	-0.512	-2.912	0.865	1.04	-0.069	0.261	0.806	0.018	-0.246	2.098	-2.057	0.156	0.097	-0.448	-0.617	1.48	-0.233	-1.371	0.999	-0.958	0.425	0.123	-0.173	-0.44	1.01	0.658
|| AA971498_Exon1_302 || || || || hSQ008086 || || hSQ008086 || EST_AA971498 || || hHE041745 || 394849	hSQ008086	-0.414			-1.382	0.609	-0.511	-2.036	0.586	-0.888		1.661	0.224	-0.475	-1.01	0.451	-2.422	0.915			2.2	1.643	-0.969	0.495	-0.572	0.388	1.506
|| Low density lipoprotein receptor-related protein 4::low density lipoprotein receptor-related protein 4 || Hs.4930 || || 4038 || hSQ037488 || || hSQ037488 || LRP4 || || hHC008697 || 394933	hSQ037488	-2.564	-3.094		-0.362	-0.491	1.779	0.314	-0.724	-0.058	1.226	0.441	0.144	-0.575	-1.73	-0.029	0.098	-0.565	5.137		0.48	-0.827	1.781	-1.505	-0.432	1.388	0.176
|| Protease, serine, 21 (testisin)::protease, serine, 21 (testisin) || Hs.72026 || || 10942 || hSQ038490 || || hSQ038490 || PRSS21 || || hHC024537 || 394967	hSQ038490	1.377	0.927	0.224	-0.261	-3.09	1.35	-2.205	-0.053	1.343	0.327	0.792	1.115	-2.054	0.551	1.362	0.119	1.316	-3.002	0.528	0.581	-3.256	-0.168	0.676	-0.591	1.699	0.387
|| Transcribed locus, weakly similar to XP_001251108.1 PREDICTED: similar to beta 2 microglobulin [Bos taurus]::beta-2-microglobulin || Hs.534255::Hs.699250 || || 567 || hSQ008660 || || hSQ008660 || B2M || || hHR002949 || 394994	hSQ008660	0.406	0.146	0.643	0.888	1.459	0.109	-0.676	0.606	0.252	0.536	0.191	-1.186	-1.355	0.09	0.761	0.848	1.065	-2.213	1.317	-2.3	0.103	-0.289	0.515	0.668	-3.332	0.756
|| SPARC related modular calcium binding 2::SPARC related modular calcium binding 2 || Hs.487200 || || 64094 || hSQ034366 || || hSQ034366 || SMOC2 || || hHC007269 || 394997	hSQ034366	0.449	1.599		0.861	0.132	-0.748	-1.143	0.079		0.789	1.224	0.507	-2.112	-2.717	-0.476	0.511	0.108	2.22		2.673			-1.922	1.531	-0.949	-2.611
|| Protein tyrosine phosphatase, receptor type, R::protein tyrosine phosphatase, receptor type, R || Hs.506076 || || 5801 || hSQ000246 || || hSQ000246 || PTPRR || || hHC008793 || 395066	hSQ000246	-2.027			2.415	-0.094	0.546	-0.299	1.043	2.459		1.208	2.141	-1.038	-0.033	0.348	-1.995	0.132				-0.26	-1.612		-1.985	0.515	-1.457
|| early B-cell factor 1 || Hs.657753 || || 1879 || hSQ041677 || || hSQ041677 || EBF1 || || hHC020325 || 395168	hSQ041677	0.651	2.141		1.163	-0.506	-1.016	-0.361		-0.103		0.636	-0.271	-1.53	-1.215	0.316	-0.367	0.42	0.162	3.932	0.295	-0.102	-0.254	-2.32	0.283	-2.127	0.181
|| KIAA1324-like::KIAA1324-like || Hs.208093 || || 222223 || hSQ026595 || || hSQ026595 || KIAA1324L || || hHC007449 || 395220	hSQ026595	-3.258	0.392	-0.431	1.134	-0.695	1.395	2.14	0.122	1.438		-0.593	0.28	0.281	-2.154	-2.253	-2.476		2.243		1.416	-0.911	0.797	0.061	1.224	1.884	-2.038
|| CD28 molecule::CD28 molecule || Hs.591629 || || 940 || hSQ016916 || || hSQ016916 || CD28 || || hHR008889 || 395222	hSQ016916	-0.055	1.905	-0.388	0.027	-0.022	0.348	-1.027	0.065	0.011	1.255	-0.2	1.173	-0.216	0.899	-1.73	-2.943	0.014	-2.084	2.166	-1.191	0.562	-0.83	1.464	1.447	-0.183	-0.455
|| Down syndrome critical region gene 8::Down syndrome critical region gene 8 || Hs.192371 || || 84677 || hSQ033412 || || hSQ033412 || DSCR8 || || hHC010329 || 395224	hSQ033412	-1.161		3.566	-1.919	-1.148	0.502	-1.443	0.289	-1.145		-2.146	-0.143	0.748	0.593	0.534	-2.879		4.25			-4.044	-0.546	-0.202	1.211	5.081
|| Endothelin 1::endothelin 1 || Hs.511899 || || 1906 || hSQ020917 || || hSQ020917 || EDN1 || || hHC018969 || 395237	hSQ020917	0.324		-1.069	2.846	0.167	0.737	0.522	0.434	1.26		-0.561	-1.038	-0.767	-1.072	0.279	-1.044	-2.377	-0.145		0.438	1.081	-0.251	0.003	2.006	-2.614	0.834
|| Family with sequence similarity 155, member B::family with sequence similarity 155, member B || Hs.87619 || || 27112 || hSQ017158 || || hSQ017158 || FAM155B || || hHC016101 || 395285	hSQ017158	0.909	2.419		-0.559	0.162	-0.058	-2.713		0.905		2.174	0.637	1.448	0.003	-0.166	-2.169	-1.342			0.623	-0.364		-0.772	-0.929	-0.129	-0.071
|| UCSC_hg16 || || || || hSQ025126 || || hSQ025126 || ncRNA_HBII-85_groupII_14_5 || || hHO047781 || 395331	hSQ025126	-1.06	2.77	-0.073	-1.008	0.333	1.543	-3.122	-0.22	0.446	-1.91	1.585	-1.562	-0.741	0.054	1.185	-1.538	0.939	1.891	-2.129	-2.096	0.877	-0.035	1.359	1.022	2.462	-0.96
|| Oncostatin M receptor::oncostatin M receptor || Hs.120658 || || 9180 || hSQ030123 || || hSQ030123 || OSMR || || hHC003225 || 395336	hSQ030123	0.618	2.498	0.975	0.28	0.051	-0.329	-2.504	-0.112	0.454	0.408	0.243	-0.934	-0.353	-1.118	0.403	0.72	-0.583	-0.711	1.889	-1.128	0.425	-0.197	0.167	1.01	-3.09	0.908
|| Transglutaminase 2 (C polypeptide, protein-glutamine-gamma-glutamyltransferase)::transglutaminase 2 (C polypeptide, protein-glutamine-gamma-glutamyltransferase) || Hs.517033 || || 7052 || hSQ010533 || || hSQ010533 || TGM2 || || hHR006105 || 395341	hSQ010533	0.846	-0.094	1.093	1.838	-0.451	-0.491	-2.286	-0.974	-0.238	1.496	0.411	-1.096	-2.095	-1.74	0.911	2.458	-1.675	-0.343	0.097	-1.5	1.843	1.791	-0.435	1.338	-1.822	1.116
|| Chromosome 15 open reading frame 48::chromosome 15 open reading frame 48 || Hs.112242 || || 84419 || hSQ014454 || || hSQ014454 || C15orf48 || || hHC014757 || 395425	hSQ014454	0.334	-0.816	1.231	2.046	-0.693	-0.473	-0.598	0.114	0.85	0.314	1.009	-2.118	-2.147	-0.382	-0.641	0.456	-1.117	-1.725	3.565	-1.452	1.571	0.289	0.593	-0.284		0.074
|| Cyclin-dependent kinase inhibitor 2C (p18, inhibits CDK4)::cyclin-dependent kinase inhibitor 2C (p18, inhibits CDK4) || Hs.525324 || || 1031 || hSQ026491 || || hSQ026491 || CDKN2C || || hHC017733 || 395559	hSQ026491	-0.995	-0.845	-0.508	1.737	3.688	-0.212	1.513	-0.375	1.081	-0.005	-1.12	0.313	1.934	1.709	-1.49	2.117	-0.426	-2.444	1.066	-1.611	-1.418	-0.89	-0.646	-0.453	-2.573	0.865
|| Protein S (alpha)::protein S (alpha) || Hs.64016 || || 5627 || hSQ005147 || || hSQ005147 || PROS1 || || hHC027909 || 395718	hSQ005147	-1.286	-1.216		1.096	2.027	-0.583	-2.478	-0.166			0.949	-0.688	2.083	-0.082	-0.721	-0.374	0.263	0.145		-0.462	1.901			0.416	-0.624	-0.206
|| immunoglobulin kappa constant || || || 3514 || hSQ041453 || || hSQ041453 || IGKC || || hHO045189 || 395740	hSQ041453	3.047	-2.463	0.504	1.179	-2.38	-1.07	-3.095	-1.663	2.673	3.447	1.882	-2.265		0.661	1.952	1.759	-1.804	-1.632	2.478	0.801	1.354	1.372	1.476	-3.441	-4.821	0.057
|| IL2-inducible T-cell kinase::IL2-inducible T-cell kinase || Hs.558348 || || 3702 || hSQ033901 || || hSQ033901 || ITK || || hHC006393 || 395757	hSQ033901	1.215			1.517	0.098	0.498	-2.477	-1.115	0.461		-0.41	-2.017	-2.376	-0.101	1.35	-0.423	0.174			-0.841	1.232	0.34	1.774	1.017	-0.883	0.965
|| Gamma-glutamyl hydrolase (conjugase, folylpolygammaglutamyl hydrolase)::gamma-glutamyl hydrolase (conjugase, folylpolygammaglutamyl hydrolase) || Hs.78619 || || 8836 || hSQ021092 || || hSQ021092 || GGH || || hHC002181 || 395923	hSQ021092	-0.924	-1.564	-2.267	0.058	-0.151	0.089	2.444	-0.424	0.382	0.776	-2.039	-0.486	0.195	-0.36	-0.529	1.398	1.385	0.807	0.947	0.45	0.683	-0.059	0.385	-0.642	-0.212	-0.334
|| AI302981_Exon1_250 || || || || hSQ043427 || || hSQ043427 || EST_AI302981 || || hHE042501 || 395967	hSQ043427	-1.155	1.865	0.232	0.697	1.478	0.888	-3.567	-0.095	0.201		1.6	-1.157	0.684	0.229	2.21	-1.543	0.524		0.196	-0.481	-1.008	-0.57	1.164	0.017	-2.413
|| claudin 6::Claudin 6 || Hs.533779 || || 9074 || hSQ029033 || || hSQ029033 || CLDN6 || || hHC028281 || 396140	hSQ029033	-1.572	-1.262	-0.995	1.38	-1.389	3.151	-1.774	-1.912	1.514	-1.002	1.913	1.306	-2.893	0.372	-0.887	-3.09	-2.933	3.239	-2.311	2.552	-3.185	0.923	2.697	-0.59	3.97	2.768
|| Chemokine (C-X-C motif) ligand 12 (stromal cell-derived factor 1)::chemokine (C-X-C motif) ligand 12 (stromal cell-derived factor 1) || Hs.522891 || || 6387 || hSQ001073 || || hSQ001073 || CXCL12 || || hHA034053 || 396195	hSQ001073	-2.186	-0.536	-0.119	1.516	-3.553	-1.163	-2.418	-0.736	0.83	0.974	-0.811	-1.638	-1.097	0.878	0.999	0.376	-0.427	0.995	0.105	0.848	0.901	1.259	0.233	2.746	0.576	1.444
|| SLIT-ROBO Rho GTPase activating protein 3::SLIT-ROBO Rho GTPase activating protein 3 || Hs.654743 || || 9901 || hSQ014845 || || hSQ014845 || SRGAP3 || || hHC009657 || 396217	hSQ014845	1.434	0.354	-1.059	-3.404	0.077	0.797	-2.068	0.394	-1.13		0.749	0.662	-0.127	-0.202	-0.191	0.786	1.333	3.655		0.318	-2.189	0.239	0.153	-1.074	1.856	-1.366
|| plasma kallikrein-like protein 4::Plasma kallikrein-like protein 4 || Hs.411239 || || 221191 || hSQ014178 || || hSQ014178 || KLKBL4 || || hHC024057 || 396236	hSQ014178	-1.887	-0.067	0.9	2.025	-2.844	0.696	-1.699	-0.127	-1.631	1.483	0.198	-0.099	-0.248	-0.903	1.268	1.925	-2.238	-0.026	-3.526	0.897	0.52	2.528	-0.598	2.735	-1.115	1.833
|| Homeobox A10::homeobox A10 || Hs.592166 || || 3206 || hSQ003783 || || hSQ003783 || HOXA10 || || hHC018309 || 396287	hSQ003783	-3.046	-0.276	-0.369	-0.724	3.367	-1.643	2.252	-0.516	-1.47		-3.181	-0.178	-0.137	-0.722	2.199	1.316	0.063	2.705		-0.532		-0.971		0.196	-1.144	2.804
|| SRY (sex determining region Y)-box 2::SRY (sex determining region Y)-box 2 || Hs.518438 || || 6657 || hSQ010173 || || hSQ010173 || SOX2 || || hHC025593 || 396366	hSQ010173	0.867	0.717	2.024	-1.151	-1.28	0.03	-1.015	-0.203	-0.957	0.567	-0.728	0.035	0.176	-0.709	0.512	4.049		-0.512	2.468	-0.049	-0.536	-1.708	-1.294	-0.701	-0.431	-0.173
|| Neuronal pentraxin II::neuronal pentraxin II || Hs.3281 || || 4885 || hSQ039881 || || hSQ039881 || NPTX2 || || hHC008325 || 396395	hSQ039881	5.424	2.794	-1.279	0.336	-2.733	-0.973	-2.908	0.344	-0.37		2.559	2.472	-0.667	-0.522	-2.621	3.416	-0.877	-0.615	2.305	0.088	-0.269	-1.991	-1.237	-1.304	-1.244	-0.136
|| Serpin peptidase inhibitor, clade A (alpha-1 antiproteinase, antitrypsin), member 1::serpin peptidase inhibitor, clade A (alpha-1 antiproteinase, antitrypsin), member 1 || Hs.525557 || || 5265 || hSQ039241 || || hSQ039241 || SERPINA1 || || hHC018597 || 396653	hSQ039241	-0.085	3.455	0.402	0.547	0.928	-0.012	-1.627	-1.205	-1.039	0.275	3.37	-0.757	-1.596	-0.591	-0.29	2.447	0.654	1.056	1.516	-3.081	0.352	-0.34	-1.116	-0.503	-3.603	0.855
|| AI208395_Exon1_147 || || || || hSQ037252 || || hSQ037252 || EST_AI208395 || || hHE041793 || 396880	hSQ037252	-0.623	-0.563	-0.206	-0.791	-0.1	-0.61	-1.395	-0.073	-2.097		-0.528	-1.745	1.466	2.041	2.012	1.669	0.466	-0.562		0.051	-0.436	0.592	1.316	-0.851	1.129	-0.163
|| Spondin 2, extracellular matrix protein::spondin 2, extracellular matrix protein || Hs.302963 || || 10417 || hSQ014901 || || hSQ014901 || SPON2 || || hHC005805 || 396898	hSQ014901	-1.192	0.448	0.475	2.46	-2.379	-0.559	-0.294	-0.792	-1.746	0.538	-0.127	1.146	-1.243	-0.598	0.853	-0.36	-1.893	-0.411		0.662	1.915	1.083	-0.573	2.66	-0.76	0.698
|| hypothetical protein LOC144481 || Hs.602278 || || 144481 || hSQ009923 || || hSQ009923 || LOC144481 || || hHR020301 || 397044	hSQ009923	-0.679	0.821	1.758	-0.547	-0.946	0.114	-0.311	-0.739	-0.143		-2.994		-3.01	1.405		5.203	2.22	1.532		-3.275	-0.302	-0.024	0.15	-0.347	-0.787	0.911
|| carbonic anhydrase VIII::Carbonic anhydrase VIII || Hs.654388 || || 767 || hSQ035345 || || hSQ035345 || CA8 || || hHC011745 || 397102	hSQ035345	-1.007	2.143		-2.845	-0.534	0.476	2.491	0.563	1.079	0.673	-0.072	-1.339	1.012	0.307	0.308	-2.595	0.362	0.474	0.394	-0.383	0.03	1.618	0.322	-2.035	-1.535	0.083
|| Transmembrane protein 47::transmembrane protein 47 || Hs.8769 || || 83604 || hSQ034796 || || hSQ034796 || TMEM47 || || hHC003201 || 397221	hSQ034796	-2.102	-1.602	-1.165	1.38	2.661	1.091	-0.354	-0.592	0.354	0.578	-0.807	0.226	0.767	-0.838	-0.397	1.04	0.307	-1.391	-2.971	0.492	0.855	0.353	-0.213	1.19	1.02	0.128
|| Macrophage stimulating 1 receptor (c-met-related tyrosine kinase)::macrophage stimulating 1 receptor (c-met-related tyrosine kinase) || Hs.517973 || || 4486 || hSQ001604 || || hSQ001604 || MST1R || || hHA037761 || 397270	hSQ001604	0.726		2.303	0.158	1.599	-1.181	-0.836		-0.278		-1.869	0.044	1.255	0.3	1.331	0.638	0.185	-0.193			0.873	-2.019	-1.415	0.268	-2.732	0.846
|| Tenascin C::tenascin C || Hs.143250 || || 3371 || hSQ020223 || || hSQ020223 || TNC || || hHA034977 || 397419	hSQ020223	-0.567	0.483	0.44	2.285	-1.864	-1.774	1.451	-1.987	-0.741	0.543	-0.452	2.051	0.822	0.917	1.928	-1.405	-2.548	1.824	-0.856	-1.453	0.44	1.138	-1.018	2.155	-2.835	1.013
|| Interferon, alpha-inducible protein 27::interferon, alpha-inducible protein 27 || Hs.532634 || || 3429 || hSQ018380 || || hSQ018380 || IFI27 || || hHC020589 || 397463	hSQ018380	1.419	1.639	0.466	0.691	-0.248	1.012	-0.463	0.079	1.195	1.789	1.824	-3.773	0.248	-0.257	0.214	0.241	2.128	-3.99	1.01	-2.687	-0.394	0.384	0.438	0.731	-4.419	0.729
|| immunoglobulin heavy locus || || || 3492 || hSQ020573 || || hSQ020573 || IGH@ || || hHO045069 || 397499	hSQ020573	3.123		-1.56	2.525	-1.374	0.766	-3.349	-1.177	1.419	2.163	-0.362	-1.919	-5.318	1.417	2.958	1.915	-0.048	-3.156	3.164		0.99	1.738	2.932	-3.475	-5.135	1.773
|| Gamma-glutamyltransferase-like activity 4 || Hs.355394 || || 92086 || hSQ004825 || || hSQ004825 || GGTLA4::GGTLC1 || || hHR029313 || 397532	hSQ004825	-1.661	2.349	0.196	-0.109	-0.588	-0.008	-1.193	-0.151	-0.085		-0.176	1.077	-1.202	-0.757	0.284	-1.139		2.66		0.183	2.226	-1.346	0.978	-0.809	-1.599	0.859
|| hypothetical protein LOC254057 || Hs.586109 || || 254057 || hSQ015063 || || hSQ015063 || LOC254057 || || hHR017805 || 397582	hSQ015063	-0.455			0.797	2.668	-1.232	0.383	-0.375	-0.169		-2.53	2.193	-0.886	-1.011		-0.463	0.154	0.136		1.099	1.462	-3.73	0.944	-0.683	-0.643	2.345
|| Histone 1, H2bi || Hs.553506 || || 8346 || hSQ003545 || || hSQ003545 || HIST1H2BI || || hHR020685 || 397588	hSQ003545	-0.017	-0.997	0.3	0.215	-0.364	-0.074	2.081	0.023	-2.181	1.223	-0.902	-0.029	0.502	1.307	0.228	0.215	-0.238	-0.546	-0.916	0.417	-0.1	0.228	-2.378	-0.835	2.005	0.833
|| Lectin, galactoside-binding, soluble, 9::lectin, galactoside-binding, soluble, 9 || Hs.81337 || || 3965 || hSQ014820 || || hSQ014820 || LGALS9 || || hHR030765 || 397599	hSQ014820	0.487	0.277	0.854	1.019	-0.59	0.57	-3.055	-0.053	0.803	1.977	0.072	-1.025	0.156	-0.439	-0.168	0.699	2.096	-2.702	1.078	-1.489	0.674	0.002	0.796	-0.741	-1.491	0.197
|| Immunoglobulin heavy variable 1-69 || || || 28461 || hSQ039259 || || hSQ039259 || IGHV1-69 || || hHO045165 || 397615	hSQ039259	4.332	-2.298	-0.051	3.234	-2.975	-0.725	-3.45	-2.228	3.438	1.662	-0.313	-2.56	-3.129	3.586	3.597	3.014	-0.449	-2.587	3.833	-2.274	0.609	0.257	3.341	-4.466	-4.456	1.052
|| Transcribed locus::protease, serine, 3::Protease, serine, 3 || Hs.128013::Hs.654513 || || 5646 || hSQ009514 || || hSQ009514 || PRSS3 || || hHR027981 || 397742	hSQ009514	-1.259	-0.829	-1.422	-0.207	0.734	0.994	-1.321	-1.549	-2.263	0.761	0.016	2.149	0.12	0.535	0.806	1.233	1.43	-1.048	-2.668	1.045	-0.832	2.326	2.25	-0.447	-0.607	0.051
|| Calcyphosine::calcyphosine || Hs.584744 || || 828 || hSQ028874 || || hSQ028874 || CAPS || || hHC023745 || 397806	hSQ028874	-1.155	2.405	-1.628	-0.573	0.608	-0.462	1.833	0.405	-2.189	1.065	2.1	2.073	-0.616	0.419		0.627	-0.306	-0.234	-2.124	-0.001	0.522	-1.36		-1.083	0.717	-1.055
|| Glutathione S-transferase omega 2::glutathione S-transferase omega 2 || Hs.203634 || || 119391 || hSQ037416 || || hSQ037416 || GSTO2 || || hHC015117 || 397870	hSQ037416	1.692	0.862	0.089	-2.026	1.055	0.785	-4.15	-0.858	0.128	0.112	1.057	-0.66	0.081	0.496	-0.493	-2.266	2.261	0.743	0.103	-0.044	-0.051	0.337	0.791	-1.006	1.254	-0.288
|| Family with sequence similarity 83, member A::family with sequence similarity 83, member A || Hs.379821 || || 84985 || hSQ001154 || || hSQ001154 || FAM83A || || hHA038157 || 397904	hSQ001154	-0.597	-1.697	3.63	-0.205	-0.904	-1.924	-3.269	0.443	-0.291	0.693	0.618	0.141	-0.668	0.577	-0.112	-0.445	0.942	2.414	0.134	0.257	3.09	-1.752	2.812	-3.155	-1.495	0.763
|| Protein tyrosine phosphatase, receptor type, E::protein tyrosine phosphatase, receptor type, E || Hs.127022 || || 5791 || hSQ009729 || || hSQ009729 || PTPRE || || hHC008013 || 397985	hSQ009729	-0.299	-0.659	-0.622	0.513	-1.066	-0.876	2.269	-0.419	-0.683	2.641	-0.204	-0.781	-2.12	0.215	0.576	-0.327	-0.35	0.692	0.752	-0.955	0.978	0.096	0.29	0.613	-0.927	0.661
|| Immunoglobulin superfamily, member 1::immunoglobulin superfamily, member 1 || Hs.22111 || || 3547 || hSQ005101 || || hSQ005101 || IGSF1 || || hHA035457 || 398078	hSQ005101	-2.363			-0.061	-0.43	1.55	-1.405	2.307	1.323		-1.528	-0.865	0.906	1.691	-2.418		0.276	3.508			-0.816	-0.438	-0.354	-1.651	0.079	0.697
|| Homeobox A13::homeobox A13 || Hs.592172 || || 3209 || hSQ004043 || || hSQ004043 || HOXA13 || || hHC006765 || 398219	hSQ004043	-0.724	-1.184	-0.117	-1.922	2.479	-1.871	1.614	0.136	-0.418	2.496	-0.759	-0.466	0.185	-0.39	3.091			0.027		0.33	-2.447	0.351	-0.145	-0.302	-0.632	0.666
|| AHNAK nucleoprotein::AHNAK nucleoprotein || Hs.502756 || || 79026 || hSQ003537 || || hSQ003537 || AHNAK || || hHC022689 || 398304	hSQ003537	1.467		2.664	-0.871	-2.01	0.73	0.415	1.097	-1.937		0.072	0.945	-1.044	-1.239	1.872	0.119	1.256	-2.332		0.511	-1.386	-1.098	1.046	-0.221	-0.041	-0.013
|| metallothionein 1J (pseudogene) || || || 4498 || hSQ044753 || || hSQ044753 || MT1JP || || hHR029889 || 398313	hSQ044753	-2.974	0.716	2.023	1.118	0.909	-0.141	1.574	1.956	1.072	-0.314	-1.809	0.574	1.785	-0.96	-0.899	-0.632	0.915	-4.473	0.877	-0.08	-0.607	-1.249	-2.805	0.448	0.948	2.026
|| 2',5'-oligoadenylate synthetase 1, 40/46kDa::2',5'-oligoadenylate synthetase 1, 40/46kDa || Hs.524760 || || 4938 || hSQ011822 || || hSQ011822 || OAS1 || || hHA035649 || 398319	hSQ011822	-0.097		1.09	0.715	-1.914	0.996	-1.919	1.433	1.709	1.373	-2.092	-2.809		-0.443	-0.052	0.555	-0.548	-3.186	2.244		0.65	0.478	1.552	0.165		0.093
|| Fraser syndrome 1::Fraser syndrome 1 || Hs.369448 || || 80144 || hSQ033217 || || hSQ033217 || FRAS1 || || hHA040077 || 398509	hSQ033217	-2.102	-0.272	-1.155	-0.01	-1.349	0.611	2.326	-0.062	-1.246		1.233	0.126	-2.223	-1.618	-0.227	-0.52	0.227	1.199		1.132	-1.355	1.663	0.647	0.64	1.56	0.778
|| Fibrinogen gamma chain::fibrinogen gamma chain || Hs.546255 || || 2266 || hSQ014241 || || hSQ014241 || FGG || || hHA034401 || 398563	hSQ014241	-0.194	1.396	-2.067	-0.112	-0.291	-0.531	2.004	-0.244	-0.818	1.216	-0.719	1.324	-0.475	-2.04	0.071		0.125	-0.643	1.987	-0.7	0.843	1.011	1.065	-0.382	-1.052	-0.764
|| homeobox C10::Homeobox C10 || Hs.44276 || || 3226 || hSQ032970 || || hSQ032970 || HOXC10 || || hHR008649 || 398767	hSQ032970	0.064	2.674		-2.164	3.457	-0.793	-3.628	1.144	0.67		-0.811	0.442	0.503	-1.122	0.559	-2.794	0.743	0.185		-0.272	-0.389	-0.071	-1.227	-0.994	0.266	3.564
[truncated: 378 more rows]
