# Supplementary material for: Gross genomic alterations and gene expression profiles of high- grade serous carcinoma of the ovary with and without BRCA1 inactivation
Source: BMC Cancer. 2010 Sep 15;10:493. doi: 10.1186/1471-2407-10-493 (PMC2946313; doi:10.1186/1471-2407-10-493)
Supplement: Additional file 2 — This is an excel file containing the full data for 6843 genes that met a less stringent gene filtering criteria. [file 1471-2407-10-493-S2.XLS]

## Sheet: 15338
NAME	CLID	223-BRCA1 Mutations	239-BRCA1 Mutations	283-BRCA1 Mutations	293-BRCA1 Mutations	327-BRCA1 Mutations	329-BRCA1 Mutations	336-BRCA1 Mutations	379-BRCA1 Mutations	161-BRCA1 Epigenetic Loss	201-BRCA1 Epigenetic Loss	217-BRCA1 Epigenetic Loss	330-BRCA1 Epigenetic Loss	332-BRCA1 Epigenetic Loss	344-BRCA1 Epigenetic Loss	345-BRCA1 Epigenetic Loss	384-BRCA1 Epigenetic Loss	388-BRCA1 Epigenetic Loss	172-No BRCA1/2 abnormalities	195-No BRCA1/2 abnormalities	236-No BRCA1/2 abnormalities	240-No BRCA1/2 abnormalities	254-No BRCA1/2 abnormalities	280-No BRCA1/2 abnormalities	319-No BRCA1/2 abnormalities	366-No BRCA1/2 abnormalities	372-No BRCA1/2 abnormalities
|| Tripartite motif-containing 37::tripartite motif-containing 37 || Hs.579079 || || 4591 || hSQ023888 || || hSQ023888 || TRIM37::TRIM37 || || hHC008713 || 326511	hSQ023888	-0.232			0.554		-0.536	-1.728	-1.122	-0.145		-0.994	0.466	0.663	-0.038	0.917	0.681	-1.209		1.739	0.533	0.395	-1.722		1.09	0.895	-0.213
|| Solute carrier family 25, member 27::solute carrier family 25, member 27 || Hs.40510 || || 9481 || hSQ023799 || || hSQ023799 || SLC25A27::SLC25A27 || || hHC014473 || 326516	hSQ023799	-0.469	0.417	-1.421	-1.063	1.596	0.907	-0.145	0.781	-0.382	-0.605	-0.171	0.539	0.986	0.625	0.13	-0.986	0.764	0.117	-0.018	0.396	-0.532	0.151	-1.105	0.273	0.688	-1.48
|| Solute carrier family 7 (cationic amino acid transporter, y+ system), member 8::solute carrier family 7 (cationic amino acid transporter, y+ system), member 8 || Hs.632348 || || 23428 || hSQ016259 || || hSQ016259 || SLC7A8 || || hHC021673 || 326524	hSQ016259	0.13	0.406	-0.802	-0.594	2.505	1.356	1.624	-0.14	-0.733	-0.246	0.178	0.848	1.065	-0.046	-1.371	0.683	0.283	-0.344	-0.589	-0.065	-1.513	-0.39	-0.986	0.792	-0.353	-1.691
|| Neurobeachin-like 2::neurobeachin-like 2 || Hs.437043 || || 23218 || hSQ012282 || || hSQ012282 || NBEAL2::NBEAL2 || || hHC025993 || 326528	hSQ012282	-0.214	0.422	-0.476	-0.298	0.801	1.522	0.41	-0.234	-1.027	0.46	-1.116	1.304	0.831	-0.21	0.315	-0.121	-1.601	0.822	-1.883	-0.539	0.633	0.336	-0.53	0.708	0.113	-0.435
|| Myosin X::myosin X::Transcribed locus, weakly similar to NP_055301.1 neuronal thread protein AD7c-NTP [Homo sapiens] || Hs.481720::Hs.43334 || || 4651 || hSQ015031 || || hSQ015031 || MYO10::MYO10 || || hHA036073 || 326539	hSQ015031	0.002	0.668	-0.96	-1.082	-0.953	0.308	1.576	-0.878	-1.631	0.566	0.33	0.24	0.177	-0.114	-0.109	2.425	-0.305	-0.242	2.163	0.217	0.629	0.212	0.246	0.424	-2.021	-1.879
|| RAB23, member RAS oncogene family::RAB23, member RAS oncogene family || Hs.555016 || || 51715 || hSQ028075 || || hSQ028075 || RAB23::RAB23 || || hHA037513 || 326540	hSQ028075	-1.459	1.727	-1.011	0.987	0.406	0.357	1.125	-2.089	-0.172	1.315	-0.491	0.159	0.476	0.125	0.54	0.934	-1.276		0.012	-1.114	-0.412	-0.139	-0.425	0.593	-0.282	0.12
|| Sterol O-acyltransferase 1::sterol O-acyltransferase 1 || Hs.496383 || || 6646 || hSQ008982 || || hSQ008982 || SOAT1::SOAT1 || || hHC002965 || 326549	hSQ008982	-0.921	-0.035	-0.603	0.925	1.544	-0.195	-0.757	-1.521	0.246	-0.607	-0.923	0.057	0.214	1.073	0.638	1.682	-0.178	0.055	1.22	-0.866	0.566	0.019	-0.197	0.681	-1.074	-1.052
|| Interleukin 4 receptor::interleukin 4 receptor || Hs.513457 || || 3566 || hSQ028660 || || hSQ028660 || IL4R::IL4R || || hHC010165 || 326557	hSQ028660	-0.326	-0.18	1.492	1.35	0.929	-0.38	-1.572	0.454	-0.609	0.258	-0.398	0.132	-0.111	-0.282	0.043	1.607	-1.523	0.79	-0.695	-1.441	0.851	-0.026	-0.412	1.266	-1.019	-0.197
|| Interleukin 7 receptor::interleukin 7 receptor || Hs.591742 || || 3575 || hSQ010359 || || hSQ010359 || IL7R::IL7R || || hHC013045 || 326560	hSQ010359	1.122	-0.522	-0.96	0.718		1.118	0.136		0.019	0.976	-1.49	-1.53	0.227	0.576	-0.139	0.135	-0.725		1.433	-2.373	-0.251	1.352	2.116	1.234	-2.641	-0.539
|| ATP-binding cassette, sub-family A (ABC1), member 7::ATP-binding cassette, sub-family A (ABC1), member 7 || Hs.134514 || || 10347 || hSQ016317 || || hSQ016317 || ABCA7::ABCA7 || || hHC014485 || 326561	hSQ016317	0.106	1.222	-4.396	0.392	-0.159	0.932	-0.08	0.146	-0.327	0.9	-0.616	0.364	1.831	0.71	0.695	1.429	-0.831		0.597	-1.389	-0.107	-0.684	-0.35	0.388	-0.877	0.105
|| hypothetical gene supported by AY338954 || || || 440161 || hSQ021224 || || hSQ021224 || AY338954 || || hHR030323::hHR030324::hHR030325 || 326580	hSQ021224	-0.754	2.782		-0.978	0.341	-0.368	-1.15	0.546	-1.357	0.86	-2.416	0.094	0.221	0.35	0.425	-0.361	-0.181	0.822	2.347	-1.549	-1.747	1.776		0.188	0.903	-0.795
|| || || || || hSQ018788 || || hSQ018788 || || || hHA036085 || 326586	hSQ018788	-1.402	-0.336	-0.384	0.614	-0.747	0.324	2.212	0.078	-0.885	-0.338	0.266	0.526	-1.217	-0.938	0.227	0.371	-1.899	2.084	-1.061	0.303	2.665	-0.392	-0.188	1.12	-0.565	-0.433
|| Claudin 15::claudin 15 || Hs.38738 || || 24146 || hSQ011567 || || hSQ011567 || CLDN15::CLDN15 || || hHA038965 || 326588	hSQ011567	0.182	-1.512	-0.12	-0.112	0.507	0.448	-0.644	0.352	0.749		-1	0.35	0.977	0.256	-0.229	-0.045	0.265	1.698		-0.393	-1.501	-0.558	-0.354	0.014	0.669
|| Estrogen-related receptor gamma::estrogen-related receptor gamma || Hs.444225 || || 2104 || hSQ007332 || || hSQ007332 || ESRRG::ESRRG || || hHC003049 || 326596	hSQ007332		0.181		-0.799	1.63	1.521	1.049	-0.945			-0.507	0.453	0.33	-1.071	-0.736	0.638	-0.072	-1.109	0.766	0.31	0.502	-0.615		-2.263	0.742
|| Hypothetical protein LOC100288438::trypsin domain containing 1 || Hs.533655 || || 219743 || hSQ004718 || || hSQ004718 || LOC100288438::TYSND1 || || hHC020329 || 326614	hSQ004718	-0.723	0.403	0.075	-1.567	0.582	1.043	0.041	0.497	0.334		-0.085	0.615	0.872	0.361	0.926	-0.29	0.86			-1.448	-1.716	-0.913		0.479	-0.346
|| similar to DEAD/H (Asp-Glu-Ala-Asp/His) box polypeptide 11; yeast CHL1 homolog; DEAD/H box-11 (CHL1-related helicase gene-1); DEAD/H (Asp-Glu-Ala-Asp/His) box polypeptide 11 (S.cerevisiae CHL1-like helicase) || || || 387832 || hSQ007729 || || hSQ007729 || LOC387832 || || hHR028969 || 326622	hSQ007729	-0.976	0.04	-0.138	0.14	0.609	0.85	0.578	-0.396	0.651	0.158	-1.268	0.932	0.539	0.458	0.173	0.297	-2.053	0.04	-2.155	1.469	-0.069	0.134	0.418	0.056	-0.049	-0.437
|| SP110 nuclear body protein::SP110 nuclear body protein || Hs.145150 || || 3431 || hSQ027898 || || hSQ027898 || SP110::SP110 || || hHA034729 || 326628	hSQ027898	0.75	-1.194	0.838	0.876	0.955	1.336	-2.086	-0.18	2.247	-0.236	-0.072	-0.362	-0.185	-0.756	-0.791	-1.947	0.593			-0.255	0.897	0.28		0.672	-1.073	-0.301
|| Histone cluster 1, H2bd::histone cluster 1, H2bd || Hs.591797 || || 3017 || hSQ012600 || || hSQ012600 || HIST1H2BD::HIST1H2BD || || hHC005941 || 326642	hSQ012600	-0.326	-0.83	-0.408	-1.03	0.869	0.69	0.038	-0.136	1.661	0.138	-1.168	-2.078	1.509	1.558	0.713	2.057	0.607	-0.84	-0.265	0.149	-2.409	-0.156	0.318	0.576	0.081	-1.327
|| Transcribed locus::KIAA1324 || Hs.642705::Hs.696506 || || 57535 || hSQ012220 || || hSQ012220 || KIAA1324 || || hHR013141 || 326648	hSQ012220	1.214	2.83	-2.528	-1.04	1.049	2.5	4.518	2.634	-3.169	-0.572	1.702	0.032	0.389	1.698	-0.627	-2.203	3.657		-2.865	-2.081	-1.629	0.834	-1.622	-1.224	-0.439	-3.067
|| GLI family zinc finger 2::GLI family zinc finger 2 || Hs.111867 || || 2736 || hSQ022875 || || hSQ022875 || GLI2::GLI2 || || hHC014581 || 326649	hSQ022875	1.693	-2.121	-0.919	0.439	1.478	0.269	-2.213	1.303	-0.22		0.041	0.731	1.388	-0.753	-0.398	-1.024	-0.564			0.868	0.36	-0.267		0.565	1.32	-1.978
|| Interleukin 32::interleukin 32 || Hs.943 || || 9235 || hSQ018425 || || hSQ018425 || IL32::IL32 || || hHR021781 || 326654	hSQ018425	1.114	0.29	-1.278	1.54		1.1	0.008	0.734	0.221	1.968	-0.588	-0.208	0.539	0.778	1.523	0.067	-2.453		1.225	-2.971	1.411	0.364	0.288	0.346	-6.449	0.433
|| Progastricsin (pepsinogen C)::progastricsin (pepsinogen C) || Hs.1867 || || 5225 || hSQ015354 || || hSQ015354 || PGC::PGC || || hHC026101 || 326658	hSQ015354	-1.395	0.321	-1.337	-0.709		2.811	1.759	0.695	-0.968		-2.367		1.22	2.109		1.738	0.358	2.001	0.976	-0.61	-2.228	-3.295	-1.571	0.367	-0.028	0.144
|| calponin 2::Calponin 2 || Hs.651923 || || 1265 || hSQ020604 || || hSQ020604 || CNN2::CNN2 || || hHC028981 || 326660	hSQ020604	-0.082	0.124	-0.684	1.374	-0.867	-0.086	-0.558	0.278	-0.405	0.752	-0.554	-0.354	1.113	-0.458	0.667	2.261	-3.199	0.114	0.399	-0.497	0.675	0.458	-2.168	2.26	-0.975	0.407
|| Ubiquitin-conjugating enzyme E2K (UBC1 homolog, yeast)::ubiquitin-conjugating enzyme E2K (UBC1 homolog, yeast) || Hs.50308 || || 3093 || hSQ009916 || || hSQ009916 || UBE2K::UBE2K || || hHC004585 || 326679	hSQ009916	-0.234	0.602	-0.856	-0.328	0.621	0.942	1.96	0.046	-0.657	-1.15	0.174	-0.736	0.201	0.86	0.325	1.589	-0.661	0.282	-0.583	-0.969	-0.637	0.106	0.04	0.178	0.313	-1.435
|| regulating synaptic membrane exocytosis 3::Regulating synaptic membrane exocytosis 3 || Hs.654808 || || 9783 || hSQ029719 || || hSQ029719 || RIMS3::RIMS3 || || hHC013225 || 326685	hSQ029719	-3.05		-2.012	1.376		0.466	0.384		1.197		-1.272	1.718	1.775	0.704	1.509	0.763	-4.797		0.951	0.525	-0.543	-0.39		1.052	-0.773	0.419
|| Sorting nexin 7::sorting nexin 7 || Hs.197015 || || 51375 || hSQ000849 || || hSQ000849 || SNX7::SNX7 || || hHR026185 || 326699	hSQ000849	-1.502	0.234	-1.534	0.984	1.353	-0.676	0.892	-0.192	0.875	-0.298	-0.764		0.293	0.262	-0.193	2.221	0.411	0.324	0.459	-0.127	-1.525	-0.542	-1.038	1.21	0.265	-1.383
|| G protein-coupled receptor 116::G protein-coupled receptor 116 || Hs.362806 || || 221395 || hSQ036382 || || hSQ036382 || GPR116::GPR116 || || hHR029065 || 326701	hSQ036382	-1.118	-0.732	-0.67	3.178	0.417	0.478	0.726	-1.608	0.389	-1.304	-0.82	-0.11	-0.953	0.326	-0.709	0.645	-2.135	1.428	-1.747	-0.003	1.919	3.022	1.436	2.544	-2.401	-2.189
|| odorant binding protein 2A::Odorant binding protein 2A || Hs.567489 || || 29991 || hSQ016081 || || hSQ016081 || OBP2A::OBP2A || || hHC031945 || 326704	hSQ016081	-0.197			4.309	2.408	-0.461	-1.933	-1.187	2.22		0.971	-1.189	-1.562	0.847	0.512	-2.514	-1.284			3.888	-1.98			0.935	-2.04	-1.738
|| Chromosome 21 open reading frame 63::chromosome 21 open reading frame 63 || Hs.208358 || || 59271 || hSQ011200 || || hSQ011200 || C21orf63::C21orf63 || || hHA033385 || 326705	hSQ011200	0.219	-0.445	1.087	-0.525	0.164	0.935	-1.537	1.739	1.756	0.203	-1.123	-0.493	1.314	1.053	0.378	1.902	0.072		1.43	-1.126	-2.644	-0.991	-1.057	-0.549	-1.604	-0.152
|| solute carrier family 40 (iron-regulated transporter), member 1::Solute carrier family 40 (iron-regulated transporter), member 1 || Hs.643005 || || 30061 || hSQ011266 || || hSQ011266 || SLC40A1::SLC40A1 || || hHA036265 || 326707	hSQ011266		-0.308	0.034	0.182	0.631	0.002	1.38	0.556	0.973	-0.06	0.834	-0.256	-3.249	-0.66	1.555	-1.971	-0.051	-0.228	1.777	-0.899		-0.834	0.26	-1.162	-1.097	2.595
|| Prader-Willi syndrome chromosome region 1 || || || 63968 || hSQ025123 || || hSQ025123 || PWCR1 || || hHO047785 || 326715	hSQ025123	-1.096	2.73	-0.458	-1.01	0.719	1.57	-3.652	-0.436	0.261	-1.822	1.242	-1.378	-0.351	0.238	1.483	-0.683	0.927	1.9	-2.445	-1.901	0.491	-0.086	1.368	1.126	2.421	-1.147
|| protocadherin beta 13::Protocadherin beta 13 || Hs.283803 || || 56123 || hSQ026644 || || hSQ026644 || PCDHB13::PCDHB13 || || hHR003157 || 326718	hSQ026644	0.508	0.674	0.476	0.484	2.423	0.404	-1.668	0.528	0.535	-0.918	0.366	0.406	0.223	-0.098	-0.693	-0.909	-1.959	-0.266		-0.567	0.635	0.378	-0.418	0.91	-0.305	-1.143
|| reticulocalbin 3, EF-hand calcium binding domain::Reticulocalbin 3, EF-hand calcium binding domain || Hs.567550 || || 57333 || hSQ006970 || || hSQ006970 || RCN3::RCN3 || || hHC024757 || 326742	hSQ006970	-1.123	-0.837	0.625	1.873		-0.477	0.071	-0.603	-1.336	1.561	-0.155	-0.605	0.922	-1.269	0.446	0.23	-1.68	-0.417		0.292	0.814	0.767	-0.529	2.529	-1.456	0.366
|| Guanine deaminase::guanine deaminase || Hs.494163 || || 9615 || hSQ043160 || || hSQ043160 || GDA::GDA || || hHR026197 || 326743	hSQ043160	0.217	-0.417	-0.865	0.413	-0.198	-0.407	-4.269	0.117	-1.046		-0.175	1.165	0.262	-0.119	0.276	-0.87	-0.76	3.263	2.078	0.042	4.624	-0.053	-1.119	-0.101	-1.316	-0.744
|| Glutathione S-transferase mu 1::glutathione S-transferase mu 1 || Hs.301961 || || 2944 || hSQ004561 || || hSQ004561 || GSTM1::GSTM1 || || hHR031957 || 326748	hSQ004561	-1.602	-0.326	-1.244	-0.106	0.813	-0.206	0.932	-0.002	0.395	-0.438	-0.734	1.596	0.333	0.642	-0.713	-0.069	0.801	-0.066	-1.731	0.223	-0.915	-0.272	-0.138	1.42	0.565	0.847
|| cation channel, sperm associated 2::Cation channel, sperm associated 2 || Hs.662284::Hs.697121::Hs.700966 || || 117155 || hSQ005133 || || hSQ005133 || CATSPER2::CATSPER2 || || hHA033397 || 326749	hSQ005133	0.695		1.493	-0.099		1.031	-0.851		0.292	0.009	-0.347	-0.487	-0.01	-0.211	-0.716	-0.702	1.488		-0.704	-0.09	-1.448	-0.275	0.649	0.577	-0.498	0.194
|| Epithelial membrane protein 3::epithelial membrane protein 3 || Hs.9999 || || 2014 || hSQ041903 || || hSQ041903 || EMP3::EMP3 || || hHA037717 || 326753	hSQ041903	0.149	-0.555	-0.623	1.275	-0.316	-0.005	-0.317	-0.671	-0.134	0.863	-0.843	-0.263	1.694	0.613	1.368	0.942	-1.928	-0.565	0.47	-0.436	0.656	0.079	-0.177	1.241	-2.294	-0.232
|| Adipocyte-specific adhesion molecule::adipocyte-specific adhesion molecule || Hs.591949 || || 79827 || hSQ029061 || || hSQ029061 || ASAM::ASAM || || hHC006121 || 326765	hSQ029061	-2.479	-2.033	-0.321	2.037	-0.974	0.447	-1.335	0.391	-1.262	1.335	-0.671	-0.121	0.596	-1.715	1.05	2.154	-2.216	0.217	-0.338	0.216	1.468	0.841	-0.005	2.933	-0.402	0.19
|| CUG triplet repeat, RNA binding protein 2::CUG triplet repeat, RNA binding protein 2 || Hs.309288 || || 10659 || hSQ006573 || || hSQ006573 || CUGBP2::CUGBP2 || || hHR003253 || 326814	hSQ006573	-0.656	-0.1	-1.478	1.72	0.019	1.54	1.648	-0.196	-1.109	0.108	0.422	-0.128	-0.481	-0.612	0.053	0.727	-1.093	2.48	-0.545	0.589	-0.079	-0.126	-0.462	1.206	-2.069	-1.377
|| leukocyte receptor cluster (LRC) member 1::Leukocyte receptor cluster (LRC) member 1 || Hs.590974 || || 79165 || hSQ015918 || || hSQ015918 || LENG1::LENG1 || || hHC024853 || 326846	hSQ015918	-0.037	0.569	0.591	0.039		0.229	-0.323	-0.627	-0.13	4.107	-0.189	1.011	0.478	-0.653	-0.288	-0.274	-0.804	0.059	1.484	-0.072	-1.44	-1.277		-0.185	-1.3	-0.978
|| LOC440079 || || || 440079 || hSQ044501 || || hSQ044501 || LOC440079 || || hHR027733 || 326849	hSQ044501	-1.72	2.026	-2.692	0.226		2.546	0.424	-0.12	-2.193		-0.182	2.058	0.185	-0.596		-0.267	-1.087			0.875		0.57		0.422	0.227	-0.701
|| ATP-binding cassette, sub-family A (ABC1), member 9::ATP-binding cassette, sub-family A (ABC1), member 9 || Hs.131686 || || 10350 || hSQ042183 || || hSQ042183 || ABCA9::ABCA9 || || hHA033493 || 326859	hSQ042183	-0.443	0.243	-2.305	0.943	-0.438	0.693	-0.229	1.517	-0.206	-0.649	0.685	2.025	-1.508	-1.129	-0.694	-0.87	-0.9	0.393	-1.222	0.992	2.114	0.707	0.491	1.109	-0.296	-1.034
|| jub, ajuba homolog (Xenopus laevis)::Jub, ajuba homolog (Xenopus laevis) || Hs.655832 || || 84962 || hSQ041843 || || hSQ041843 || JUB::JUB || || hHA040693 || 326870	hSQ041843	-0.702	-2.786	-1.394	-0.376	1.023	1.394	0.942	-1.042	-1.135	0.462	-0.284	0.086	0.133	0.672	-0.073	0.591	-0.679	0.734	-1.481	1.563	-0.315	0.788	-0.028	1	0.585	0.327
|| Guanylate binding protein 1, interferon-inducible, 67kDa::guanylate binding protein 3 || Hs.62661::Hs.656774 || || 2635 || hSQ035146 || || hSQ035146 || GBP1::GBP3 || || hHR003337 || 326880	hSQ035146	-1.186	0.01	1.312	1.97	2.769	0.95	-1.672	1.074	-0.719	-0.702	-0.078	0.312	-2.491	1.008	-1.067	2.157	1.847	-2	0.625	-1.361	0.091	-0.256	-0.702	1.226	-2.969	-0.147
|| Vascular endothelial growth factor C::vascular endothelial growth factor C || Hs.435215 || || 7424 || hSQ034467 || || hSQ034467 || VEGFC::VEGFC || || hHC007657 || 326887	hSQ034467	-0.063	-0.587	-0.535	1.643	-0.628	0.113	-1.459	-0.613	-0.786	0.831	-0.855	-0.115	2.532	-0.049	0.246	-0.17	-1.25	0.583	-1.372	0.362	-0.016	0.167	-0.549	1.969	0.254	0.336
|| Sorting nexin 7::sorting nexin 7 || Hs.197015 || || 51375 || hSQ045007 || || hSQ045007 || SNX7::SNX7 || || hHC027817 || 326921	hSQ045007	-1.596	-0.24	-1.308	1.05	1.429	-0.95	0.958	-0.126	0.841	-0.312	-0.738	0.282	0.649	0.288	-0.087	2.027	0.347	0.31	-0.025	0.089	-1.659	-0.546	-0.682	1.046	0.091	-1.137
|| Synovial sarcoma, X breakpoint 1::synovial sarcoma, X breakpoint 1 || Hs.434142 || || 6756 || hSQ005425 || || hSQ005425 || SSX1::SSX1 || || hHC030697 || 326925	hSQ005425	-0.227	0.129	0.501	1.119	-2.792	0.929	-0.443	-4.317	-0.33	1.487	-2.219	0.711	-1.902	0.167	1.462	0.196	-0.754			0.048		1.023	0.107	2.015	-0.35	3.442
|| Blood vessel epicardial substance::blood vessel epicardial substance || Hs.221660 || || 11149 || hSQ025655 || || hSQ025655 || BVES::BVES || || hHA035017 || 326933	hSQ025655	-2.125	1.091	-0.937	0.761	0.82	-0.599	1.619	-1.725	-0.758	-0.451	0.023	-0.157	0.3	-0.511	0.434	-0.212	-1.562	3.151	1.726	0.78	-0.608	0.345	-0.001	0.377	-1.508	-0.266
|| CSE1 chromosome segregation 1-like (yeast)::CSE1 chromosome segregation 1-like (yeast) || Hs.90073 || || 1434 || hSQ022904 || || hSQ022904 || CSE1L::CSE1L || || hHA036457 || 326934	hSQ022904	0.278	-1.466	-1.134	-0.316	-1.067	0.404	1.752	-0.652	0.125	-0.308	-0.854	0.386	0.943	0.132	0.287	1.881	0.191	-0.096	-0.391	-0.027	-0.845	0.378	0.442	0.12	0.645	-0.803
|| Chromosome 6 open reading frame 174::chromosome 6 open reading frame 174 || Hs.319247 || || 387104 || hSQ004223 || || hSQ004223 || C6orf174::C6orf174 || || hHR011989 || 326976	hSQ004223	-3.086	0.86	0.272	1.72	1.259	0.49	-0.552	-1.806	0.351		-1.328	1.382	0.939	0.358	0.543	0.877	-0.263			-1.041	2.011	-0.686	1.058	1.046	-3.459	-0.937
|| Acyl-Coenzyme A binding domain containing 4::acyl-Coenzyme A binding domain containing 4 || Hs.110298 || || 79777 || hSQ008141 || || hSQ008141 || ACBD4::ACBD4 || || hHC023509 || 326992	hSQ008141	-0.566	-1.34	0.092	-0.48	0.879	1.47451e-17	-0.532	0.364	0.271	1.648	0.282	-0.238	1.269	-0.442	-0.047	-0.553	0.467	2.58	0.725	0.019	-0.799	-0.616	-1.012	0.176	-0.339	-1.817
|| Immunoglobulin kappa constant::immunoglobulin kappa constant || Hs.449621::Hs.648946 || || 3514 || hSQ020344 || || hSQ020344 || IGKC::IGKC || || hHR017833 || 327062	hSQ020344	4.258	-3.996	-0.264	2.854	-1.277	0.644	-2.178	-1.632	3.835	1.132	0.896	-2.364	-3.827	3.602	3.347	3.491	-0.879	-2.016	3.909	-1.417	0.535	1.168	3.222	-2.53	-11.335	0.817
|| Hypothetical protein LOC199800::chromosome 19 open reading frame 76 || Hs.311193 || || 199800 || hSQ041861 || || hSQ041861 || C19orf76::C19orf76 || || hHR022153 || 327070	hSQ041861	-0.447		0.781	-0.481	0.838	-0.331	-1.093	-0.117	0.36		-0.939	0.391	-0.242	0.707	0.552	0.126		1.569		0.728	0.58	-1.527	0.757	0.485	1.54	-4.228
|| similar to extensin-like protein || || || 441968 || hSQ025045 || || hSQ025045 || LOC441968 || || hHR025033 || 327077	hSQ025045	-2.22	-0.514	-1.402	1.296	1.935	1.376	-0.316	-1.99				0.888	0.165	0.524		1.263	-0.707			0.105	-0.113	0.81	-0.936	0.912	-1.323	0.249
|| AA131934_Exon1_314 || || || || hSQ003889 || || hSQ003889 || EST_AA131934 || || hHE040873 || 327100	hSQ003889	0.517	-1.817		0.923	2.782	-0.257	-3.479	0.497	1.924		0.535	0.845	1.162	0.041	-0.224	-0.36	0.76			-0.698	0.254			1.259	-1.326	-3.344
|| BCR/TCR^IGKV1D-12||F||X17263||1||Immunoglobulin_27 || || || || hSQ020961 || || hSQ020961 || BCR/TCR_IGKV1D-12 || || hHO045193 || 327103	hSQ020961	4.042	-3.492	-0.92	2.218	-0.853	-0.252	-2.244	-2.148	3.549	0.816	1.45	-2.22	-3.383	1.046	3.081	2.345	-2.025	-0.912	3.363	-1.663	0.869	1.632	2.376	-2.346	-3.891	-0.429
|| ST6 (alpha-N-acetyl-neuraminyl-2,3-beta-galactosyl-1,3)-N-acetylgalactosaminide alpha-2,6-sialyltransferase 3::ST6 (alpha-N-acetyl-neuraminyl-2,3-beta-galactosyl-1,3)-N-acetylgalactosaminide alpha-2,6-sialyltransferase 3 || Hs.337040 || || 256435 || hSQ009912 || || hSQ009912 || ST6GALNAC3::ST6GALNAC3 || || hHR006325 || 327120	hSQ009912	-0.957	0.069	-0.159	0.519	2.078	-0.521	2.297	-0.437	-0.98	-0.923	-0.459	0.981	1.568	-0.423	-1.228	-0.394	-3.634	0.749	-1.526	1.058	0.99	0.313	-0.223	0.075	1.14	0.022
|| Fasciculation and elongation protein zeta 1 (zygin I)::fasciculation and elongation protein zeta 1 (zygin I) || Hs.224008 || || 9638 || hSQ025895 || || hSQ025895 || FEZ1::FEZ1 || || hHA038005 || 327166	hSQ025895	-1.632	-0.476	-1.114	1.324	-1.327	0.214	1.232	0.198	-0.505	0.612	-0.444	0.736	2.063	-0.318	-0.163	1.271	0.391	-0.276	-0.221	-0.747	-0.315	0.448	-2.668	2.13	-0.135	-0.283
|| Chromosome 8 open reading frame 46::alcohol dehydrogenase, iron containing, 1 || Hs.268869 || || 137872 || hSQ038198 || || hSQ038198 || C8orf46::ADHFE1 || || hHA039445 || 327169	hSQ038198	-0.823	1.863		-1.297	1.092	0.523	-0.379	0.447	1.214		-1.815	0.745	1.382	0.821	-0.234	-1.85	0.33			-0.028	-0.426	-1.593	0.081	-1.151	1.104
|| Phosphatidylinositol glycan anchor biosynthesis, class K::phosphatidylinositol glycan anchor biosynthesis, class K || Hs.178305 || || 10026 || hSQ014212 || || hSQ014212 || PIGK::PIGK || || hHC002089 || 327187	hSQ014212	-3.504	-1.118	-0.226	0.162		0.312	1.32	-0.184	0.223	0.66	-0.426	0.484	0.271	0.08	-1.825	0.369	-0.531	0.012	0.557	0.681	1.643	-0.004		1.088	-0.417	0.365
|| Collagen, type V, alpha 2::collagen, type V, alpha 2 || Hs.445827 || || 1290 || hSQ035981 || || hSQ035981 || COL5A2::COL5A2 || || hHC003529 || 327189	hSQ035981	-2.163	-1.627	0.125	2.753	-2.198	-0.767	-1.779	-0.523	-1.716	2.071	-0.905	-1.355	0.622	-1.059	1.376	3	-2.64	3.213	-1.492	0.352	0.844	1.697	-0.989	4.029	-2.036	1.156
|| spondin 1, extracellular matrix protein::Spondin 1, extracellular matrix protein || Hs.654637::Hs.643864 || || 10418 || hSQ029282 || || hSQ029282 || SPON1::SPON1 || || hHC009289 || 327199	hSQ029282	1.598	0.584	-0.174	-0.786	0.143	-1.636	-6.258	-0.052	0.825	0.602	1.336	0.256	0.323	-0.008	0.837	-1.159	0.451		1.729	1.073	-0.565	0.358	0.392	0.59	0.205	-0.673
|| CCAAT/enhancer binding protein (C/EBP), gamma::CCAAT/enhancer binding protein (C/EBP), gamma || Hs.429666 || || 1054 || hSQ006025 || || hSQ006025 || CEBPG::CEBPG || || hHC010729 || 327202	hSQ006025	-0.325	-0.719	-0.207	-0.369	0.6	0.981	1.849	-1.425	0.482	1.239	-0.817	0.413	1.26	-0.161	0.014	0.588	-1.452	-0.389	0.726	0.27	-1.188	0.385	-0.261	-0.033	-0.568	-0.886
|| Semaphorin 7A, GPI membrane anchor (John Milton Hagen blood group)::semaphorin 7A, GPI membrane anchor (John Milton Hagen blood group) || Hs.24640 || || 8482 || hSQ043285 || || hSQ043285 || SEMA7A::SEMA7A || || hHC025129 || 327219	hSQ043285	-0.79	0.316	-0.392	-0.394		0.986	-0.846	-1.29	-0.553	0.404	1.038	-0.042	1.265	-1.076	0.659	-0.597	-4.567	1.636		0.115	1.837	1.09		1.682	-1.243	0.769
|| Caldesmon 1::caldesmon 1 || Hs.490203 || || 800 || hSQ001839 || || hSQ001839 || CALD1::CALD1 || || hHA035209 || 327233	hSQ001839	-0.965	-0.509	0.113	1.661		0.261	-2.781	0.015	0.132	0.969	-0.467	-0.957	1.58	-1.301	0.074	-0.062	-2.672	0.321	0.166	0.8	1.702	0.865	-0.271	2.657	-1.288	-0.036
|| Atlastin GTPase 3::atlastin GTPase 3 || Hs.356719 || || 25923 || hSQ040695 || || hSQ040695 || ATL3::ATL3 || || hHA039529 || 327241	hSQ040695	-0.179	-0.593	-0.521	0.047	0.036	0.777	1.305	-0.339	0.198	-0.895	0.079	-0.321	0.786	1.645	0.34	2.274	-0.786	-0.243	-0.218	-0.814	-1.182	-0.279	-0.095	0.703	-1.672	-0.05
|| AA455052_Exon1_116 || || || || hSQ038900 || || hSQ038900 || EST_AA455052 || || hHE040969 || 327243	hSQ038900	0.319	-0.255		2.655		0.495	-1.047	-0.911	0.606		-0.353	0.297	0.034	-0.087	1.588	-0.168	0.822		0.49	-1.106				0.971	-2.554	-1.802
|| Serine palmitoyltransferase, long chain base subunit 3::serine palmitoyltransferase, long chain base subunit 2-like (aminotransferase 2)::serine palmitoyltransferase, long chain base subunit 3 || Hs.425023 || || 140911::55304 || hSQ041036 || || hSQ041036 || SPTLC3::SPTLC2L::SPTLC3 || || hHR002101 || 327257	hSQ041036	-0.008	-0.482	-1.1	0.278	1.587	1.458	-0.454	0.272	-0.331	0.556	-0.34	-0.11	-0.913	0.656	0.111	0.955	0.405	0.048	-1.187	-0.433	0.939	-1.698	0.276	0.194	0.039	-0.729
|| Oxysterol binding protein-like 6::oxysterol binding protein-like 6 || Hs.318775 || || 114880 || hSQ031888 || || hSQ031888 || OSBPL6::OSBPL6 || || hHC010741 || 327275	hSQ031888	-2.798		0.2	1.228	0.877	-0.582	2.706	-0.978	-0.891		-3.26	1.58	2.077	-0.964	-2.229	0.435	1.645			0.667	0.199	0.052		0.834	-0.791
|| Receptor (G protein-coupled) activity modifying protein 3::receptor (G protein-coupled) activity modifying protein 3 || Hs.25691 || || 10268 || hSQ029774 || || hSQ029774 || RAMP3::RAMP3 || || hHC012181 || 327277	hSQ029774	-0.445	-0.049	-0.207	0.961	-0.86	0.391	3.799	-0.365	-1.358		-0.927	0.713	-0.3	0.479	0.364	1.418	-1.392			0.53	-0.658	0.475	-0.821	0.497	-0.738	-1.496
|| Transmembrane and tetratricopeptide repeat containing 1::transmembrane and tetratricopeptide repeat containing 1 || Hs.401954 || || 83857 || hSQ033317 || || hSQ033317 || TMTC1::TMTC1 || || hHC015061 || 327285	hSQ033317	0.849	-0.385	-0.173	-0.205	2.914	0.455	-3.927	-0.461	0.846	0.363	-0.573	0.857	0.704	0.063	1.128	-1.278	-0.638	-1.105	-0.41	1.114	-2.294	-0.911	2.543	-0.519	1.026	0.008
|| Family with sequence similarity 184, member A::family with sequence similarity 184, member A || Hs.443789 || || 79632 || hSQ023831 || || hSQ023831 || FAM184A::FAM184A || || hHC006505 || 327351	hSQ023831	-4.399	-0.493	-2.121	-0.373	1.036	-0.443	0.095		1.318		-0.491	1.479	1.386	-2.155	-1.56	0.274	1.064	1.287		1.206	0.978	0.181		-0.237	1.978
|| Hypothetical protein DKFZp434H1419::hypothetical protein DKFZp434H1419 || Hs.56876 || || 150967 || hSQ044564 || || hSQ044564 || DKFZp434H1419::DKFZp434H1419 || || hHR015145 || 327368	hSQ044564	0.052	0.118	-0.38	-0.392	0.387	0.148	0.456	0.622	0.899	-0.364	0.79	1.38	-0.603	-0.564	-0.009	0.255	-0.735	0.148	-3.587	2.007	-0.691	-1.008	-0.744	0.494	1.649	-0.329
|| Spectrin repeat containing, nuclear envelope 2::spectrin repeat containing, nuclear envelope 2 || Hs.525392 || || 23224 || hSQ040843 || || hSQ040843 || SYNE2::SYNE2 || || hHA035305 || 327406	hSQ040843	0.818	0.454	0.266	0.554	1.263	0.354	0.062	-0.402	0.035		-0.664	-0.404	1.163	-0.158	-0.883	-0.249	0.191	1.554	1.019	-1.287	0.865	-1.432	-0.688	-0.65	-1.555	-0.233
|| Mitochondrial ribosome recycling factor::mitochondrial ribosome recycling factor || Hs.368011 || || 92399 || hSQ024174 || || hSQ024174 || MRRF::MRRF || || hHA036745 || 327408	hSQ024174	0.302	-0.692	-0.09	-0.692	0.517	0.648	1.646	0.802	0.579	-0.774	-0.57	0.45	1.497	0.556	0.151	-0.445	-0.265	-1.672	-0.837	-0.663	0.149	-0.368	-0.064	0.014	0.499	-0.679
|| Mitochondrial fission regulator 1::phosphodiesterase 7A || Hs.584788 || || 5150 || hSQ017156 || || hSQ017156 || MTFR1::PDE7A || || hHC007957 || 327433	hSQ017156	-0.856	0.51	-1.158	0.09	0.309	0.83	1.848	-1.046	-0.559	0.918	-1.258	0.022	1.079	-1.352	0.043	0.557	-1.653	0.52	1.435	0.359	0.921	-0.446	-0.422	0.666	-0.229	-1.117
|| Transcribed locus, moderately similar to XP_001924881.1 PREDICTED: similar to filamin A interacting protein 1 [Sus scrofa]::filamin A interacting protein 1::Filamin A interacting protein 1 || Hs.526972::Hs.696158 || || 27145 || hSQ033275 || || hSQ033275 || FILIP1::FILIP1 || || hHC012277 || 327442	hSQ033275	3.09	2.266		-0.494	-1.245	0.856	1.564	-0.11	-2.213		0.188	-0.542	1.555	1.354	-0.691	-2.337	-0.377			1.065	-2.483	-1.17		-0.578	0.297
|| RAB3D, member RAS oncogene family::RAB3D, member RAS oncogene family || Hs.655274::Hs.696362 || || 9545 || hSQ042304 || || hSQ042304 || RAB3D::RAB3D || || hHC016597 || 327448	hSQ042304	0.729	0.145	0.547	-1.215	-0.846	0.775	-0.267	0.059	0.286	-1.047	1.027	1.767	1.164	0.723	1.098	1.222	-0.968	-0.945	1.2	-1.276	-1.844	0.119	0.413	-0.659	-0.724	-1.492
|| Retinoblastoma binding protein 8::retinoblastoma binding protein 8 || Hs.546282 || || 5932 || hSQ041970 || || hSQ041970 || RBBP8::RBBP8 || || hHA038197 || 327483	hSQ041970	-0.252	0.684	0.006	-0.866	1.263	0.394	1.202	0.278	0.845	1.662	-1.534	0.436	1.133	-1.478	-0.993	0.661	-0.409			-0.497	-0.395	0.598	-1.118	-0.65	-0.965
|| Reticulon 1::reticulon 1 || Hs.368626 || || 6252 || hSQ037520 || || hSQ037520 || RTN1::RTN1 || || hHA039637 || 327485	hSQ037520	0.262	0.748		0.048		0.078	-1.144	-0.778			0.65	-0.42	-0.273	0.926	0.951	-0.555	-1.925			0.047	2.369	1.682		0.524	-2.261	-0.929
|| Protein tyrosine phosphatase, receptor-type, Z polypeptide 1::protein tyrosine phosphatase, receptor-type, Z polypeptide 1 || Hs.489824 || || 5803 || hSQ032234 || || hSQ032234 || PTPRZ1::PTPRZ1 || || hHC003721 || 327503	hSQ032234	0.197	-0.097	-2.485	0.273	1.312	-0.397	0.541	-0.263	-1.066	-0.989	-0.885	0.855	3.262	0.121	0.386	-0.45	-0.47	1.923	-0.812	0.992	2.994	-0.593	-1.549	0.699	-1.426	-2.064
|| Tetratricopeptide repeat domain 39B::tetratricopeptide repeat domain 39B || Hs.563630 || || 158219 || hSQ026244 || || hSQ026244 || TTC39B::TTC39B || || hHC005161 || 327505	hSQ026244	0.635	-0.099	0.813	0.121	0.95	1.981	1.239	-0.185	-0.468	-0.921	-0.757	-0.517	-0.15	0.359	0.064	0.938	-1.222	-0.409	0.466	-1.47	1.202	-0.655	-0.451	0.207	-1.548	-0.116
|| Embryonal Fyn-associated substrate::embryonal Fyn-associated substrate || Hs.24587 || || 10278 || hSQ012102 || || hSQ012102 || EFS::EFS || || hHC006601 || 327508	hSQ012102	-1.968	0.038	-1.37	0.338	0.987	0.398	1.696	-0.108	0.189	-0.684	-0.64	0.96	1.137	0.886	-0.909	-0.545	-0.295	1.118	-3.947	1.457	-0.101	1.562	-1.574	1.074	1.669	-1.379
|| LOC440282 || || || 440282 || hSQ010073 || || hSQ010073 || LOC440282 || || hHR010921 || 327516	hSQ010073	0.286	-0.128	1.134	-0.078	0.611	0.192	-0.79	3.916	-0.447	0.1	0.204	-1.596	0.271	-0.21	0.645	-0.941	0.479	0.562	0.327	0.061	-1.397	0.116	-0.51	0.118	-1.187	-1.745
|| Melanoma antigen family A, 10::melanoma antigen family A, 10 || Hs.18048 || || 4109 || hSQ009142 || || hSQ009142 || MAGEA10::MAGEA10 || || hHC018121 || 327530	hSQ009142	-1.61	-1.064		0.996	0.695	-0.094	-0.336	-0.85	0.977	0.474	-0.922	0.568	1.215	0.434	0.279	-1.217	-2.367	0.546		-1.935	-1.013	-0.56	0.184	1.122	4.477
|| WD repeat domain 86::WD repeat domain 86 || Hs.647083 || || 349136 || hSQ007225 || || hSQ007225 || WDR86::WDR86 || || hHC021001 || 327533	hSQ007225	-3.166	1.92		-0.21		-1.22	1.518	-0.036	-0.709		-1.258	-0.828		-2.032	-0.877	-0.683		2.97	2.255	0.819	0.321	0.004		0.546	0.671
|| early growth response 1::Early growth response 1 || Hs.326035 || || 1958 || hSQ020199 || || hSQ020199 || EGR1::EGR1 || || hHC005173 || 327584	hSQ020199	0.538	-1.296	1.636	0.614	1.183	-0.816	-2.648	1.708	-1.255	-1.118	-1.344	-1.684	-0.717	0.662	0.607	1.001	-2.049	0.244	-0.881	0.163	2.145	-0.132	-0.238	2.96	0.735	-0.013
|| Glutathione S-transferase, C-terminal domain containing::glutathione S-transferase, C-terminal domain containing || Hs.161429 || || 79807 || hSQ011098 || || hSQ011098 || GSTCD::GSTCD || || hHC013813 || 327601	hSQ011098		1.271	0.163	-0.269		0.501	-1.711	1.195			-0.587	-1.137		-3.911	-1.706	-0.762	-0.132	3.371		0.07	0.532	2.315	0.169	0.157	0.462
|| Delta-like 3 (Drosophila)::delta-like 3 (Drosophila) || Hs.127792 || || 10683 || hSQ016696 || || hSQ016696 || DLL3::DLL3 || || hHC022453 || 327614	hSQ016696	0.233	-0.561	-1.489	-0.591	0.258	0.509	0.267		0.41	-0.413	-1.539	1.711	1.798	-0.533	2.232	1.166	0.696	0.069	1.304	-0.042	-0.6	-3.407	-1.913	1.085	-0.12	-0.538
|| Collagen, type XVI, alpha 1::collagen, type XVI, alpha 1 || Hs.368921 || || 1307 || hSQ003845 || || hSQ003845 || COL16A1::COL16A1 || || hHC025333 || 327621	hSQ003845	-0.29	-0.984	-1.022	0.466		0.176	-0.146	-0.33	-0.223	1.704	0.068	-0.282	-0.235	-1.236	-0.471	-1.057	-1.727	0.566	-0.899	1.215	1.327	1.01		2.192	-0.033	0.219
|| killer cell lectin-like receptor subfamily K, member 1 || || || 22914 || hSQ005495 || || hSQ005495 || KLRK1 || || hHA033973 || 327640	hSQ005495	0.364		-0.478	1.47	1.789	0.04	-0.712	0.074	-1.649	0.448	-0.888	0.302	0.179	0.108	-1.227	1.097	0.737	-1.31	0.655	-5.571	1.611	1.434		0.206	2.161	-0.837
|| DIRAS family, GTP-binding RAS-like 2::DIRAS family, GTP-binding RAS-like 2 || Hs.165636 || || 54769 || hSQ043064 || || hSQ043064 || DIRAS2::DIRAS2 || || hHR002377 || 327660	hSQ043064	1.086	2.842				1.322	1.15			-0.7	-0.686	0.484	0.331	-0.61	-0.635	0.189	-0.671	-2.198	0.927	0.201	0.443	-0.854		-1.682	-0.947
|| tubulointerstitial nephritis antigen-like 1::Tubulointerstitial nephritis antigen-like 1 || Hs.199368 || || 64129 || hSQ013129 || || hSQ013129 || TINAGL1::TINAGL1 || || hHC011017 || 327670	hSQ013129	-0.581	0.845	-0.293	1.905	0.864	0.135	1.973	-0.431	0.446	0.973	-0.523	0.417	-2.086	-0.217	-0.202	1.152	-2.098	0.885	-2.48	0.284	0.556	-0.171	-0.117	0.371	-2.294	0.678
|| Solute carrier family 30 (zinc transporter), member 4::solute carrier family 30 (zinc transporter), member 4 || Hs.162989 || || 7782 || hSQ022828 || || hSQ022828 || SLC30A4::SLC30A4 || || hHC012457 || 327672	hSQ022828	-1.453	-1.517	0.055	0.823	0.462	0.983	-0.959	0.677	0.134	-0.549	-0.375	0.215	1.452	-0.159	0.296	0.38	0.19	-0.637	0.418	-0.558	-0.286	0.227	-0.279	1.739	-0.426	-0.864
|| Phosphofructokinase, platelet::phosphofructokinase, platelet || Hs.26010 || || 5214 || hSQ008626 || || hSQ008626 || PFKP::PFKP || || hHA039817 || 327720	hSQ008626	1.547	-0.667	0.345	0.513	0.592	1.473	1.961	-0.183	0.304	0.021	-0.525	-0.575	1.172	-0.999	0.696	0.8	-0.52	-0.527	0.998	-0.538	-1.466	-0.783	1.351	-0.001	-4.236	-0.764
|| Chromosome 5 open reading frame 39::chromosome 5 open reading frame 39 || Hs.529385 || || 389289 || hSQ038114 || || hSQ038114 || C5orf39::C5orf39 || || hHR005269 || 327741	hSQ038114	-0.796	-0.03		-0.8		0.31	0.188	0.534	0.491	0.458	-0.278	0.342	2.019	1.358	-1.237	-0.353	-5.203	0.83	0.735	0.249	2.451	-0.956		0.936	-0.299	-0.947
|| SH3-domain binding protein 4::SH3-domain binding protein 4 || Hs.516777 || || 23677 || hSQ005248 || || hSQ005248 || SH3BP4::SH3BP4 || || hHC006709 || 327744	hSQ005248	-0.126	0.45	0.832	-0.08	1.959	0.28	1.568	-0.016	-0.429	0.148	0.752	-0.038	-0.281	-1.972	-1.247	1.147	-0.483	0.85	-2.785	0.329	-0.479	-0.156	-1.142	0.996	0.591	-0.667
|| spermatogenesis associated 18 homolog (rat)::Spermatogenesis associated 18 homolog (rat) || Hs.527090 || || 132671 || hSQ024009 || || hSQ024009 || SPATA18::SPATA18 || || hHC008149 || 327746	hSQ024009		1.849		-0.841	2.208	-0.461	0.517	1.223	-1.75	0.797	-0.529	-0.119	-0.622	-1.473	0.732	0.626	0.896	-0.471		0.348	0.41	-1.147		1.295	-2.48	-1.008
|| Sema domain, seven thrombospondin repeats (type 1 and type 1-like), transmembrane domain (TM) and short cytoplasmic domain, (semaphorin) 5B::sema domain, seven thrombospondin repeats (type 1 and type 1-like), transmembrane domain (TM) and short cytoplasmic domain, (semaphorin) 5B || Hs.210870 || || 54437 || hSQ017153 || || hSQ017153 || SEMA5B::SEMA5B || || hHC016789 || 327758	hSQ017153		-0.069	0.023	-0.959		-0.979	-0.231	-1.595	-0.478	1.659	1.823	0.533	2.09	0.619	0.274	0.018	0.838		1.786	0.5	-1.408	-0.425	-1.551	-0.483	-2.268	0.294
|| Translocase of inner mitochondrial membrane 50 homolog (S. cerevisiae)::translocase of inner mitochondrial membrane 50 homolog (S. cerevisiae) || Hs.590956 || || 92609 || hSQ020057 || || hSQ020057 || TIMM50::TIMM50 || || hHC021109 || 327764	hSQ020057	-0.733	-0.127	-0.135	-0.657	-0.578	0.433	0.901	-0.543	-0.456	0.481	-0.275	1.005	1.542	1.461	1.826	0.13	-0.37	-1.017	-1.712	1.092	-1.146	-0.473	-0.469	0.219	0.284	-0.684
|| Interferon-induced protein with tetratricopeptide repeats 2::interferon-induced protein with tetratricopeptide repeats 2 || Hs.437609 || || 3433 || hSQ012641 || || hSQ012641 || IFIT2::IFIT2 || || hHC003913 || 327817	hSQ012641	1.014	-0.55	0.762	0.65	0.459	2.26	-1.032	-0.426	1.791	-0.342	-0.848	-1.558	-0.871	-0.372	-0.127	0.397	0.917	-2.63	0.925	-1.471	0.251	0.144	1.908	2.036	-3.009	-0.287
|| MOCO sulphurase C-terminal domain containing 1::MOCO sulphurase C-terminal domain containing 1 || Hs.497816 || || 64757 || hSQ019384 || || hSQ019384 || MOSC1::MOSC1 || || hHC005353 || 327819	hSQ019384	0.771	-0.803	-0.881	0.177	0.536	0.577	0.775	-0.189	-0.822	-0.125	-1.911	-0.881	0.316	0.525	-0.97	0.064	1.044	1.217	-0.518	1.706	-1.512	0.051	0.055	0.173	1.028	-0.39
|| hypothetical LOC388227 || || || 388227 || hSQ037751 || || hSQ037751 || LOC388227 || || hHR006793 || 327821	hSQ037751			0.146	-0.876	0.003	-0.206	0.832	0.158	-0.415		-0.384	0.646	2.653	-0.148	1.667	-1.419	0.931	-0.526		1.123	-1.955	-1.682	0.282	-0.7	-0.125
|| Transcribed locus::ets homologous factor::Ets homologous factor || Hs.502306::Hs.653859 || || 26298 || hSQ011838 || || hSQ011838 || EHF::EHF || || hHC008233::hHA034518 || 327824	hSQ011838	1.058	-0.106	-2.374	-1.566	-0.277	0.994	0.012	0.988	1.355	-0.578	-0.844	0.776	-1.787	-0.148	1.607	-0.989	-0.259		-0.421	-0.337		1.148	0.432	0.3	1.395	-0.373
|| Caveolin 3::caveolin 3 || Hs.98303 || || 859 || hSQ031085 || || hSQ031085 || CAV3::CAV3 || || hHA039913 || 327879	hSQ031085	-0.808	0.548	-0.82	-0.022	-0.313	0.908	-0.244	0.192	-1.331	-0.244	-0.54	0.57	0.707	0.096	1.511	1.695	-1.965	-0.352	-1.127	-0.053	0.779	-0.148	-0.444	2.024	-0.621
|| patched domain containing 3 pseudogene || Hs.643475::Hs.651148::Hs.699438 || || 387647 || hSQ030140 || || hSQ030140 || LOC387647 || || hHR003925 || 327895	hSQ030140	0.032	0.178	-1.65	0.408	0.127	0.108	0.686	0.782	-0.181	-1.554	-0.47	-0.09	1.667	-1.454	1.041	0.905	-0.665	1.278	-0.787	0.507	0.419	-0.798	1.396	0.374	-1.121	-1.129
|| toll-like receptor 1::Transcribed locus, strongly similar to NP_003254.2 toll-like receptor 1 precursor [Homo sapiens] || Hs.621817 || || 7096 || hSQ026199 || || hSQ026199 || TLR1 || || hHC005365 || 327900	hSQ026199	-0.829	-1.043	-1.011	0.877	1.716	0.877	-1.635	0.381	-0.592	1.385	0.189	-0.881	-0.184	1.215	0.94	0.154	-0.666	-0.323	0.012	-1.244	0.768	0.761	-0.085	1.343	-1.732	-0.4
|| hypothetical protein LOC401398 || || || 401398 || hSQ033852 || || hSQ033852 || LOC401398 || || hHR006805 || 327903	hSQ033852	-0.963	-0.047	-0.775	0.243	-0.148	0.433	-1.379		0.254	-1.079	-1.415	0.615	1.302	-1.899		-0.35		0.213		0.282	1.264	1.787		1.539	0.114
|| SH3-binding domain kinase 1::SH3-binding domain kinase 1 || Hs.97837 || || 388228 || hSQ026874 || || hSQ026874 || SBK1::SBK1 || || hHR015445 || 327920	hSQ026874	-0.753	-0.287	-1.735	-0.677	0.042	0.143	2.011	-1.483	-0.276	-1.419	0.565	1.605	-0.278	-0.279	0.656	-1.14	-0.34	2.353	-1.462	1.892	-0.476	-0.043	0.211	-0.291	0.964	0.486
|| core-binding factor, runt domain, alpha subunit 2; translocated to, 3::Core-binding factor, runt domain, alpha subunit 2; translocated to, 3 || Hs.513811 || || 863 || hSQ014969 || || hSQ014969 || CBFA2T3::CBFA2T3 || || hHR016885 || 327924	hSQ014969	-0.249		-1.681	0.307		0.617	0.205	-0.199	-0.502		-0.411	2.119	1.116	1.455	1.47	0.074	-0.496			-0.054	-1.702	-0.549		0.033	-1.112	-0.45
|| ribosomal protein L31 pseudogene 50 || || || 341356 || hSQ006851 || || hSQ006851 || RPL31P50 || || hHR025525 || 327939	hSQ006851	0.592			-0.252		-0.762	1.286	-0.228	-0.451	2.146	-0.92		0.167	-0.914	-1.649	-1.085	-0.995		2.163	0.797	0.859			-0.386	0.869	-1.239
|| CD24 molecule::CD24 molecule::CD24 molecule || Hs.644105::Hs.694721 || || 934 || hSQ009636 || || hSQ009636 || CD24::CD24 || || hHC026965 || 327943	hSQ009636	0.359	0.525	0.127	-0.945	-0.396	0.165	0.843	-1.051	-2.324	0.733	0.987	-0.893	0.924	-0.377	-1.032	3.472	-0.228	1.135	0.84	0.254	-0.094	-1.211	-0.047	0.291	-0.584	-1.472
|| Fraser syndrome 1::Fraser syndrome 1 || Hs.369448 || || 80144 || hSQ025330 || || hSQ025330 || FRAS1::FRAS1 || || hHA034165 || 327958	hSQ025330	-4.412	-0.666	-1.784	0.034	-0.437	1.114	3.532	-0.242	-1.015	0.062	1.126	0.416	-0.477	-2.428	0.817	-0.279	0.341	1.304	-2.091	1.313	-1.595	1.278	0.992	0.94	1.265	0.887
|| chromosome 17 open reading frame 104::Chromosome 17 open reading frame 104 || Hs.349758 || || 284071 || hSQ033228 || || hSQ033228 || C17orf104::C17orf104 || || hHC011209 || 327989	hSQ033228		0.092		-1.078		-2.498	2.91	-2.324	1.393	5.04	-2.536	0.224	1.121	-0.56	1.425	-3.401	0.359			0.861	0.253	2.306	-0.92	-0.592	-2.647	0.565
|| ATP-binding cassette, sub-family B (MDR/TAP), member 8::ATP-binding cassette, sub-family B (MDR/TAP), member 8 || Hs.647118 || || 11194 || hSQ006426 || || hSQ006426 || ABCB8::ABCB8 || || hHC022729 || 328010	hSQ006426	-0.176	0.54	0.092	-0.26	-0.341	0.98	1.668	-0.526	-0.499	0.148	-0.078	-0.018	1.769	-0.382	-0.437	1.537	-0.473	-0.5	-1.245	0.049	-0.509	-0.476	-0.762	0.356	-0.609	0.143
|| ALS2 C-terminal like::ALS2 C-terminal like || Hs.517937 || || 259173 || hSQ021720 || || hSQ021720 || ALS2CL::ALS2CL || || hHA037129 || 328041	hSQ021720	0.794			-0.27	2.279	1.14	-2.252	0.134	-0.449	2.228	-2.928	1.162	0.559	0.338	-0.027	-1.213	-1.553	1.12		-2.531	0.681	-0.776	-1.382	0.836	0.001	2.113
|| Thrombospondin 1::thrombospondin 1 || Hs.164226 || || 7057 || hSQ045491 || || hSQ045491 || THBS1::THBS1 || || hHC004021 || 328059	hSQ045491	-0.699	-1.713	-0.311	2.117	-2.374	0.167	-1.055	-0.359	0.048	1.715	-0.871	-1.511	-0.924	-1.515	2.14	0.774	-1.686	1.247	-1.578	0.906	1.678	1.321	-0.305	3.243	-1.782	1.33
|| Phosphatidylinositol glycan anchor biosynthesis, class T::phosphatidylinositol glycan anchor biosynthesis, class T || Hs.437388 || || 51604 || hSQ031212 || || hSQ031212 || PIGT::PIGT || || hHC008341 || 328066	hSQ031212	-0.573	-1.457	-0.225	-0.137	-0.968	0.423	1.711	-0.623	-0.896	-0.389	-0.415	-0.075	1.562	0.261	0.556	1.1	-0.33	0.533	-0.082	0.592	-1.426	0.067	0.991	0.539	-0.206	-0.534
|| N-acetyltransferase 8-like (GCN5-related, putative)::N-acetyltransferase 8-like (GCN5-related, putative) || Hs.318529 || || 339983 || hSQ016592 || || hSQ016592 || NAT8L::NAT8L || || hHC015541 || 328084	hSQ016592	-0.495	1.531	-1.177	-0.599	-1.73	0.301	1.249	1.835	-3.048	-0.231	0.393	1.703	0.53	-0.301	-0.066	-2.022	-0.432	1.151	2.026	1.43	-2.428	-0.385	0.229	0.567	0.512	-0.546
|| ATP-binding cassette, sub-family B (MDR/TAP), member 9::ATP-binding cassette, sub-family B (MDR/TAP), member 9 || Hs.511951 || || 23457 || hSQ021185 || || hSQ021185 || ABCB9::ABCB9 || || hHC024181 || 328098	hSQ021185	-0.385	0.831	0.543	-1.509	0.27	1.241	1.899	-0.995	-0.028	0.379	-1.007	-0.427	0.66	-0.111	1.914	-0.782	0.618	-0.659	0.576	-0.41	-2.368	0.095	0.379	0.257	-0.238	-0.736
|| family with sequence similarity 38, member B2::Family with sequence similarity 38, member B || Hs.651849 || || 284221 || hSQ032606 || || hSQ032606 || FAM38B2::FAM38B || || hHC025621 || 328100	hSQ032606	-2.423	0.503	0.915	2.593	-0.198	-0.557	-0.969	-1.333	-2.226	-0.089	-0.625	0.925	0.162	0.011	2.386	0.17	-1.04	-0.177	0.258	0.192	0.834	0.937	-1.629	2.609	-1.056	-0.184
|| PDZ and LIM domain 1::PDZ and LIM domain 1 || Hs.368525 || || 9124 || hSQ003271 || || hSQ003271 || PDLIM1::PDLIM1 || || hHC028501 || 328107	hSQ003271	1.422	-0.192	-0.67	0.608	1.757	1.358	0.086	-0.018	0.739	-0.294	0.3	1.35	0.497	-1.404	-0.479	-0.365	-0.965	0.168	-1.297	-1.193	-0.101	-0.018	-0.234	0.194	-1.371	0.121
|| Transcribed locus, moderately similar to NP_001157888.1 H2B histone family, member M [Homo sapiens]::thymosin beta 15B || Hs.496530 || || 286527 || hSQ019583 || || hSQ019583 || TMSB15B || || hHC031381 || 328111	hSQ019583	0.063			1.149	1.018	0.089	0.807	0.043	-0.64		-0.699	-0.119	0.558	-3.643	-1.138	-1.144	-1.064	1.489		1.248	1.71	-1.247		0.405	1.11
|| Activating transcription factor 3::activating transcription factor 3 || Hs.460 || || 467 || hSQ020126 || || hSQ020126 || ATF3::ATF3 || || hHA038581 || 328120	hSQ020126	-0.651	-1.095	1.817	-0.325	0.534	0.075	-1.327	1.069	-1.254	1.193	-2.873	0.177	-1.406	0.963	0.368	-1.298	-1.308			-1.346	2.806	0.059	-0.097	2.171	0.926	0.818
|| G1 to S phase transition 2::G1 to S phase transition 2 || Hs.59523 || || 23708 || hSQ011138 || || hSQ011138 || GSPT2::GSPT2 || || hHC005545 || 328145	hSQ011138	-0.629	0.197	0.259	0.577	1.656	0.797	-0.925	-0.399	-1.892	-0.845	-0.771	0.859	0.306	-0.075	0.57	0.354	-0.086	2.247	-1.238	1.076	-1.292	0.241	-0.205	0.873	-0.452	-1.21
|| Tumor protein D52-like 1::tumor protein D52-like 1 || Hs.591347 || || 7164 || hSQ044708 || || hSQ044708 || TPD52L1::TPD52L1 || || hHC008425 || 328149	hSQ044708	1.766	-0.548	1.894	-1.248	-1.429	0.702	2.7	0.066	-0.487	0.01	-0.416	-2.986	0.471	1.32	1.475	3.059	1.059	0.282	-4.843	-0.349	-1.657	-0.514	0.3	-0.392	0.453	-0.685
|| Deltex homolog 4 (Drosophila)::deltex homolog 4 (Drosophila) || Hs.523696 || || 23220 || hSQ035382 || || hSQ035382 || DTX4::DTX4 || || hHC018505 || 328165	hSQ035382	-1.137	0.649	-0.509	0.229	0.918	0.849	-0.203	0.463	-0.23	-0.393	0.001	1.481	-0.222	-0.393	0.242	0.286	-1.494	1.819	-0.196	0.018	-1.08	-0.487	0.357	-0.695	-0.29	0.022
|| NAD(P)H dehydrogenase, quinone 1::NAD(P)H dehydrogenase, quinone 1 || Hs.406515 || || 1728 || hSQ041134 || || hSQ041134 || NQO1::NQO1 || || hHA037225 || 328193	hSQ041134	-0.495	0.671	0.963	0.001	2.74	0.231	0.959	0.065	-0.608	-0.251	0.013	-1.417	0.75	1.509	-2.476	2.698	0.938	-0.309	-0.414	-2.33	-0.558	-1.475	1.029	-1.213	-2.198	1.184
|| peptidylprolyl isomerase (cyclophilin)-like 5::Peptidylprolyl isomerase (cyclophilin)-like 5 || Hs.451090::Hs.696726::Hs.700904 || || 122769 || hSQ026415 || || hSQ026415 || PPIL5::PPIL5 || || hHC004117 || 328215	hSQ026415	0.279	-0.855	-0.103	0.515	0.064	0.265	1.783	-0.811	-0.224	-0.047	-0.993	0.447	1.654	0.553	-0.372	1.572	-0.818	-0.635	0.11	-0.446	-0.824	0.079	0.053	0.341	-0.624	-0.952
|| Crooked neck pre-mRNA splicing factor-like 1 (Drosophila)::crooked neck pre-mRNA splicing factor-like 1 (Drosophila) || Hs.171342 || || 51340 || hSQ008592 || || hSQ008592 || CRNKL1::CRNKL1 || || hHC012757 || 328227	hSQ008592	0.422	-0.762	0.09	-0.162	0.767	1.338	1.116	1.342	-0.221	-0.884	0.68	-1.08	-1.763	0.456	0.521	-0.185	0.125	0.878	-0.797	0.537	-1.411	-0.748	0.086	0.614	1.069	-2.019
|| N-acetylneuraminate pyruvate lyase (dihydrodipicolinate synthase)::N-acetylneuraminate pyruvate lyase (dihydrodipicolinate synthase) || Hs.496969 || || 80896 || hSQ033199 || || hSQ033199 || NPL::NPL || || hHC012841 || 328315	hSQ033199	-0.203		-0.905	0.743	-0.348	0.013	-0.419	-1.293	2.334	1.311	0.135	-0.515	-0.438	1.071	0.526	-0.02	-1.49	-0.547	1.848	-1.268		0.077	0.721	0.959	-2.016	-0.284
|| Transcribed locus::FRY-like::hypothetical protein LOC728298 || Hs.631525::Hs.696742::Hs.660485::Hs.700880 || || 285527::728298 || hSQ033085 || || hSQ033085 || FRYL::LOC728298 || || hHR014281 || 328317	hSQ033085	0.405	0.981				0.471	-0.311	-0.225	0.022	0.479	-1.097	0.623	-0.4	-2.841	-0.706	-2.422	-0.562	0.261	1.106	0.91	0.322	0.685	0.399	0.487	1.412
|| Olfactory receptor, family 4, subfamily F, member 16::olfactory receptor, family 4, subfamily F, member 3::olfactory receptor, family 4, subfamily F, member 16 || Hs.632360 || || 26683::81399 || hSQ032889 || || hSQ032889 || OR4F16::OR4F3::OR4F16 || || hHR031561::hHR031562::hHR031566 || 328345	hSQ032889	-2.034			-1.098		0.302	-1.56	-2.374	-0.607	2.91	-0.696	-0.286	0.381	-1	2.015	-0.321	-1.401	2.382	1.907	0.421	1.503	-1.004		1.148	-0.017	-0.575
|| G protein-coupled receptor 98::G protein-coupled receptor 98 || Hs.591777 || || 84059 || hSQ034508 || || hSQ034508 || GPR98::GPR98 || || hHC002773 || 328378	hSQ034508	-0.835		-1.087	-0.769	1.25	-0.739	2.869	-3.505	-2.028	-0.281	-1.367	0.353	1.52	0.289	-0.256	-0.362	0.238	2.601	1.076	1.36	-0.748	-0.785		0.017	0.982	0.214
|| Tetratricopeptide repeat, ankyrin repeat and coiled-coil containing 2::tetratricopeptide repeat, ankyrin repeat and coiled-coil containing 2 || Hs.410889 || || 26115 || hSQ017323 || || hSQ017323 || TANC2::TANC2 || || hHR004213 || 328379	hSQ017323	-0.521	-0.985	0.237	1.545	0.044	-0.995	-0.757	-0.941	0.106	0.683	0.097	-0.103	-0.456	0.323	-0.352	1.532	-0.568	0.765	-1.44	-0.136	0.286	0.599	-0.967	1.731	0.096	0.188
|| ADP-ribosylation factor-like 4C::ADP-ribosylation factor-like 4C || Hs.111554::Hs.655990 || || 10123 || hSQ007517 || || hSQ007517 || ARL4C::ARL4C || || hHR015733 || 328404	hSQ007517	1.273	-0.561	1.661	0.299	0.178	-1.191	-0.563	-1.447	-0.66	0.357	1.131	-0.909	-0.602	-0.053	-0.188	0.756	0.336	-0.131	-2.156	-0.052	0.81	0.123	0.497	1.345	0.24	-0.498
|| Cyclin F::cyclin F || Hs.1973 || || 899 || hSQ037361 || || hSQ037361 || CCNF::CCNF || || hHC020053 || 328408	hSQ037361	-1.329	0.867	-0.111	0.087	-0.094	0.167	2.135	-0.439	0.078	0.275	-1.601	-0.151	0.136	0.505	0.2	0.774	-1.796	-0.223	0.442	0.186	-0.612	-0.069	0.045	-0.057	0.488	0.1
|| Tight junction protein 3 (zona occludens 3)::tight junction protein 3 (zona occludens 3) || Hs.25527 || || 27134 || hSQ037675 || || hSQ037675 || TJP3::TJP3 || || hHC030133 || 328425	hSQ037675	0.337	0.313	0.715	-0.477	-0.308	0.583	0.121	1.417	-0.046	0.421	0.735	-0.015	-0.578	1.561	-0.724	1.85	-0.83	-0.467	1.148	-3.718	-0.136	-1.203	0.521	-0.391	-1.196	0.356
|| Collagen, type XII, alpha 1::collagen, type XII, alpha 1 || Hs.101302 || || 1303 || hSQ023551 || || hSQ023551 || COL12A1::COL12A1 || || hHA035893 || 328432	hSQ023551	-1.345	-2.179	0.253	1.591	2.21	-0.669	-0.911	-0.095	-1.608	1.399	-0.137	-0.107		-0.131	1.164	1.588	0.688	-1.009	-0.514	-1.25	-1.028	0.605	-0.021	2.547	-1.728	0.694
|| AI733358_Exon2_223 || || || || hSQ003967 || || hSQ003967 || EST_AI733358 || || hHE041653 || 328441	hSQ003967	0.996		2.244	-1.358	-1.499	-0.418	-1.97	0.206	-0.857		0.454	0.344	1.021	0.08	1.145	-2.561	-0.901			1.111	0.253	0.456	-0.12	0.438	0.933
|| selenoprotein M::Selenoprotein M || Hs.55940 || || 140606 || hSQ045187 || || hSQ045187 || SELM::SELM || || hHC012937 || 328470	hSQ045187	-0.039			0.097	0.006	-0.753	-0.495		2.058		-0.621	-0.481	1.116	1.895	-0.23	-2.116	-1.766			-0.974	0.288	0.431	-1.025	0.633		1.97
|| 1-acylglycerol-3-phosphate O-acyltransferase 4 (lysophosphatidic acid acyltransferase, delta)::1-acylglycerol-3-phosphate O-acyltransferase 4 (lysophosphatidic acid acyltransferase, delta) || Hs.353175 || || 56895 || hSQ023172 || || hSQ023172 || AGPAT4::AGPAT4 || || hHC014377 || 328471	hSQ023172	-0.463	1.293	0.835	0.063	0.052	-0.357	-0.459	-0.433	0.134	-0.329	-0.335	0.495	1.452	-0.709	-0.824	-0.53	-1.53	1.273	-0.382	0.732	0.674	-0.233	0.471	0.579	0.544	-2.004
|| Apolipoprotein L, 3::apolipoprotein L, 3 || Hs.474737 || || 80833 || hSQ023358 || || hSQ023358 || APOL3::APOL3 || || hHA040297 || 328525	hSQ023358	-0.124		3.004	-0.638	-0.189	-0.288		-0.794	0.953		-0.036	-1.006	-1.429	0.32	0.375	-2.081	-0.761		3.987		1.043	-0.684		-0.662		-0.995
|| angiopoietin-like 2::Angiopoietin-like 2 || Hs.653262 || || 23452 || hSQ028909 || || hSQ028909 || ANGPTL2::ANGPTL2 || || hHC017269 || 328553	hSQ028909	-0.693	-0.587	-0.155	2.213	-0.768	-0.637	0.321	-0.193	-0.746	2.161	-0.355	-0.275	0.292	-1.179	-0.134	1.14	-1.28	0.353	-0.992	-0.178	-0.406	0.717	0.281	2.279	-1.776	0.586
|| Hypothetical LOC349196::family with sequence similarity 66, member E::hypothetical LOC349196 || Hs.559040 || || 441342::349196 || hSQ025524 || || hSQ025524 || LOC349196::FAM66E::LOC349196 || || hHR030229 || 328579	hSQ025524	-0.955	-0.519	-0.247	-0.979		0.421	-0.611	0.875	-0.028		0.323	0.413	-0.38	-1.481	-1.926	-1.922	0.018	2.251		1.1	1.192	-0.115		0.437	1.572	0.554
|| Transcribed locus::paternally expressed 3 || Hs.201776 || || 5178 || hSQ031586 || || hSQ031586 || PEG3 || || hHR002929 || 328620	hSQ031586	-0.159	1.987	-2.081	-0.313	-0.124	2.047	-0.785	2.771	-1.652	-1.335	2.259	1.769	0.656	-1.545	-0.53	-2.576	-0.716	-1.863	0.892	1.966	1.768	-2.219	0.315	-0.197	0.938	-1.27
|| Hypothetical LOC283174::hypothetical LOC283174 || Hs.504370 || || 283174 || hSQ012041 || || hSQ012041 || LOC283174::LOC283174 || || hHC011569 || 328636	hSQ012041	1.602	2.028	-0.84	0.338	1.637	-0.482	-2.244	0.452	-0.951	0.926	0.14	-0.89	0.847	0.246	0.071	-0.885	-0.485	1.058	-0.427	-0.893	-0.671	-1.108	1.926	0.114		-1.499
|| Tight junction protein 3 (zona occludens 3)::tight junction protein 3 (zona occludens 3) || Hs.25527 || || 27134 || hSQ001921 || || hSQ001921 || TJP3::TJP3 || || hHR018769 || 328647	hSQ001921	0.456	0.522	0.404	-1.038	-0.159	1.172	0.62	1.676	-0.037	-0.14	0.514	0.334	-0.059	1.79	0.425	1.189	-1.081	-0.168	0.737	-4.459	-0.137	-1.394	0.12	-0.312	-1.157	0.185
|| Interleukin 11 receptor, alpha::interleukin 11 receptor, alpha || Hs.591088 || || 3590 || hSQ024494 || || hSQ024494 || IL11RA::IL11RA || || hHA040369 || 328680	hSQ024494	-0.256	-0.29		-0.4	0.779	-0.14	-2.452	-0.046	1.301	0.638	-0.488	0.062	1.759	-0.312	-0.977	-0.293	-0.533	0.02	-0.535	2.429	-1.419	-0.566	1.308	0.256	0.911	-0.757
|| Angiogenin, ribonuclease, RNase A family, 5::ribonuclease, RNase A family, 4 || Hs.283749 || || 6038 || hSQ017187 || || hSQ017187 || ANG::RNASE4 || || hHC007261 || 328704	hSQ017187	-0.463	-1.447	-1.675	1.103	0.552	-0.047	1.421	0.657	-0.416	0.671	-0.765	-0.305	1.452	-0.639	-0.234	0.03	-0.56	0.613	-1.402	1.022	-0.116	0.067	-0.739	1.189	0.204	-0.174
|| T cell receptor delta locus::T cell receptor alpha locus::T cell receptor alpha constant || Hs.74647 || || 6955::28755 || hSQ045547 || || hSQ045547 || TRD@::TRA@::TRAC || || hHR010141 || 328708	hSQ045547	1.456	-1.498	-0.066	0.892	-0.739	0.462	-2.46	-0.944	0.353	0.78	-1.076	-0.646	-1.609	0.9	1.295	1.309	-0.341	-1.098	1.877	-0.949	0.323	0.676	0.97	0.748		-0.605
|| Eukaryotic translation elongation factor 1 beta 2::eukaryotic translation elongation factor 1 beta 2 || Hs.421608 || || 1933 || hSQ041828 || || hSQ041828 || EEF1B2::EEF1B2 || || hHC031741 || 328753	hSQ041828	1.638	-0.576	0.146	-0.546	0.173	0.304	0.852	0.628	-0.235	-0.598	0.086	-1.204	0.123	0.352	-0.973	0.501	0.771	-0.506	-0.451	0.403	-1.155	-0.382	-0.018	0.25	1.865	-1.453
|| Tumor necrosis factor receptor superfamily, member 19::tumor necrosis factor receptor superfamily, member 19 || Hs.149168 || || 55504 || hSQ038501 || || hSQ038501 || TNFRSF19::TNFRSF19 || || hHA036061 || 328757	hSQ038501	-0.729	-0.463	1.039	0.637	-1.304	1.257	2.445	-0.949	-1.212	0.655	0.019	0.129	0.926	0.395	0.59	0.964	-1.886	-0.623	-0.108	0.236	-1.672	0.911	-2.015	1.583	-1.122	0.29
|| Bone morphogenetic protein 7::bone morphogenetic protein 7 || Hs.473163 || || 655 || hSQ026009 || || hSQ026009 || BMP7::BMP7 || || hHC017425 || 328800	hSQ026009	-3.099	0.427	0.259	0.307	-0.484	-1.103	-0.005	-3.569	-1.052	0.165	0.279	0.859	2.996	1.125	-5.58	3.304	0.364	1.787	1.822	1.646	-3.682	0.931	1.165	1.683	-0.392	-0.16
|| Glucose phosphate isomerase::glucose phosphate isomerase || Hs.466471 || || 2821 || hSQ006718 || || hSQ006718 || GPI::GPI || || hHR023185 || 328811	hSQ006718	-0.029	0.127	-0.081	-0.163	0.386	0.507	1.805	-1.809	0.758	1.265	-0.401	0.029	0.386	0.205	-0.1	1.084	0.054	-1.353	0.082	-0.314	-1.512	0.091	0.015	0.543	-0.972	-0.61
|| ubiquitin-conjugating enzyme E2, J2 (UBC6 homolog, yeast) || || || 118424 || hSQ040344 || || hSQ040344 || UBE2J2 || || hHA040465 || 328843	hSQ040344	-1.359	0.767		-1.643		0.497	0.685	0.001	-0.512	1.735		0.129	0.066	0.415	1.09	0.274	-2.076	-0.183		0.466		-1.629		0.833	-1.092	1.53
|| Microtubule-associated protein 9::microtubule-associated protein 9 || Hs.61271 || || 79884 || hSQ024502 || || hSQ024502 || MAP9::MAP9 || || hHC001597 || 328854	hSQ024502			-0.068	0.53		0.37	-0.652	0.734	-0.709		1.372	0.812	0.929	-0.362	-0.817	-2.543	-0.473	1.41		0.489	0.351	0.334		0.106	0.901	-2.717
|| Transmembrane protein 132D::transmembrane protein 132D || Hs.507268 || || 121256 || hSQ042397 || || hSQ042397 || TMEM132D::TMEM132D || || hHC004477 || 328857	hSQ042397	0.615	0.351		-0.279		0.801	-0.261	0.335			-0.347	0.953	0.3	-0.591	0.144	-3.122	-0.592	2.261	0.706	0.54	0.922	-0.535		0.267	-0.538	-1.926
|| forkhead box C2 (MFH-1, mesenchyme forkhead 1)::Forkhead box C2 (MFH-1, mesenchyme forkhead 1) || Hs.436448 || || 2303 || hSQ006379 || || hSQ006379 || FOXC2::FOXC2 || || hHR014557 || 328866	hSQ006379	1.375	0.471	-0.937	0.801	-0.01	0.481	1.809	0.075	-0.018	-0.091	-1.547	0.463	1.89	0.379	0.494	0.898	-0.392	-1.229	-1.464	-1.98	1.082	-0.395		-0.483	-0.578	-1.086
|| Solute carrier family 22 (organic cation/ergothioneine transporter), member 4::solute carrier family 22 (organic cation/ergothioneine transporter), member 4 || Hs.310591 || || 6583 || hSQ015691 || || hSQ015691 || SLC22A4::SLC22A4 || || hHC018877 || 328874	hSQ015691	2.255	2.031	1.453	-0.099	0.75	-0.699	-2.991	0.585	0.532		0.973	-0.227	-0.94	0.169	0.554	0.438	0.068	-1.959		-2.04	0.172	-0.345	-0.151	-0.013	-0.518
|| Complement component 4A (Rodgers blood group)::complement component 4B (Chido blood group) || Hs.534847 || || 721 || hSQ025155 || || hSQ025155 || C4A::C4B || || hHC021757 || 328880	hSQ025155	-0.749	1.147	-1.151	1.647	2.366	2.247	-2.125	0.181	-0.732	-0.745	0.669	-2.021	2.736	1.385	1.05	-0.196	0.474	-2.893	1.932	-1.314	0.488	-1.439	0.925	0.523	-3.982	-0.42
|| Hypothetical LOC100131504::tubulin, beta 2B || Hs.300701 || || 347733 || hSQ008602 || || hSQ008602 || LOC100131504::TUBB2B || || hHC023197 || 328884	hSQ008602	-0.861	1.655	-2.003	-0.545	-2.206	1.215	1.553	-0.871	-0.734	-0.167	-0.293	0.407	0.774	0.473	0.458	-0.818	-0.488	1.245	-0.67	-0.296	-0.354	-0.211	-1.757	-0.119	3.936	0.668
|| Lectin, galactoside-binding, soluble, 9::lectin, galactoside-binding, soluble, 9 || Hs.81337 || || 3965 || hSQ009423 || || hSQ009423 || LGALS9::LGALS9 || || hHA033277 || 328902	hSQ009423	0.237	0.513	1.295	0.833	-0.278	0.963	-1.689	0.397	0.764	1.251	0.105	-1.215	0.692	0.531	0.486	-0.54	0.82	-3.527	1.138	-1.648	0.374	-0.203	0.341	0.609	-2.476	0.236
|| Peripheral myelin protein 22::peripheral myelin protein 22 || Hs.372031 || || 5376 || hSQ013031 || || hSQ013031 || PMP22::PMP22 || || hHA039037 || 328910	hSQ013031	-0.846	-0.73	-0.118	1.61	-1.221	-0.29	0.468	-0.056	-0.499	1.348	-1.368	-0.738	0.849	-1.072	0.793	1.287	-1.803	0.52	-0.275	-0.011	1.071	0.644	-0.642	1.756	-1.399	0.733
|| Met proto-oncogene (hepatocyte growth factor receptor)::met proto-oncogene (hepatocyte growth factor receptor) || Hs.132966 || || 4233 || hSQ022569 || || hSQ022569 || MET::MET || || hHR003121 || 328931	hSQ022569	-0.673	-1.197	-1.005	1.273	-0.838	-0.297	1.151	-1.863	0.884	-0.139	-0.265	1.235	1.012	-1.989	-0.364	3.28	-0.52	1.873	0.148	-0.448	2.684	-1.293	-1.339	0.359	-1.946	0.276
|| Guanylate binding protein 2, interferon-inducible::guanylate binding protein 2, interferon-inducible || Hs.386567 || || 2634 || hSQ025733 || || hSQ025733 || GBP2::GBP2 || || hHR004561 || 328933	hSQ025733	1.382	0.238	-0.01	2.088	0.657	0.208	-2.584	-0.658	1.269	-0.014	0.02	-0.13	-0.593	0.256	1.891	0.395	-0.425	-1.352	1.193	-0.623	0.709	-0.158	-0.254	0.994	-4.211	-0.289
|| Transcribed locus::XK, Kell blood group complex subunit-related family, member 6::chromosome 8 open reading frame 5 || Hs.125914::Hs.657083 || || 203080 || hSQ009941 || || hSQ009941 || XKR6::C8orf5 || || hHR007441 || 328939	hSQ009941	0.398	-0.506		1.594	0.563	0.894	-2.178	0.778	-1.375	0.462	-0.344	0.196	0.963	1.032	0.677	-1.029	-2.679	0.714		1.143	0.865	-1.352	0.832	0.91	0.915	-3.473
|| integrin, alpha 11::Integrin, alpha 11 || Hs.436416 || || 22801 || hSQ007668 || || hSQ007668 || ITGA11::ITGA11 || || hHC024721 || 328971	hSQ007668	-1.553	-1.137	0.135	2.143		0.293	-1.359	-0.863	-0.866	1.461	-1.105	-0.675	0.932	-0.519	1.366	1.15	-2.25	-0.077	-2.602	1.202	0.574	1.567	-1.129	3.969	-2.506	1.846
|| Transcribed locus::docking protein 3 || Hs.153343 || || 79930 || hSQ039317 || || hSQ039317 || DOK3 || || hHR031921 || 328982	hSQ039317	0.25		-0.932	0.476		-0.294	-0.556	-1.13	-0.213	1.594	0.088	0.728	0.015	0.354	1.119	-0.657	-1.177		3.061	-1.055	0.057	0.29	0.144	0.462	-2.113	-0.511
|| UTP23, small subunit (SSU) processome component, homolog (yeast)::UTP23, small subunit (SSU) processome component, homolog (yeast) || Hs.86970 || || 84294 || hSQ033054 || || hSQ033054 || UTP23::UTP23 || || hHC001693 || 329008	hSQ033054	1.415	-0.309	-0.227	0.051	0.45	0.881	1.629	0.225	-0.608	-0.801	-0.477	-0.067	0.24	0.489	0.034	0.128	-0.412	-1.089	-0.404	-1.65	0.922	0.045	0.509	-0.083	-0.578	-0.316
|| Tetratricopeptide repeat domain 39A::tetratricopeptide repeat domain 39A || Hs.112949 || || 22996 || hSQ045322 || || hSQ045322 || TTC39A::TTC39A || || hHC007453 || 329018	hSQ045322	-2.436	1.18	-0.018	0.42	2.569	0.3	1.198	-3.216	0.131	-0.232	-0.798	1.002	1.979	0.158	0.433	2.067	0.097	-0.72	1.475	-0.541	-0.479	-1.376	-1.852	-1.754	0.641	-0.227
|| Chemokine (C-X-C motif) ligand 14::chemokine (C-X-C motif) ligand 14 || Hs.483444 || || 9547 || hSQ036513 || || hSQ036513 || CXCL14::CXCL14 || || hHR008893 || 329021	hSQ036513	-0.153	-2.047	0.255	1.313	0.322	-1.427	2.841	0.257			-1.665	-0.385		-2.319	-0.464	2.41	-0.91	3.943		1.092	0.134	0.857	-2.729	2.359	-4.436	0.756
|| Heparan sulfate (glucosamine) 3-O-sulfotransferase 3B1::hypothetical protein MGC12916::Hypothetical protein MGC12916 || Hs.48384::Hs.655929 || || 84815 || hSQ009235 || || hSQ009235 || HS3ST3B1::MGC12916 || || hHR010333 || 329024	hSQ009235	-0.863	-0.147	1.185	0.823	0.102	-0.027	-1.559	0.667	-0.356	-2.079	-0.935	0.135	1.002	0.441	0.136	0.99	-1.34	2.083	0.378	-1.468	0.854	0.137	-0.429	1.819	-2.406	0.846
|| lysyl oxidase-like 4::Lysyl oxidase-like 4 || Hs.306814 || || 84171 || hSQ037002 || || hSQ037002 || LOXL4::LOXL4 || || hHC011773 || 329030	hSQ037002	0.18	0.416	-1.082	0.196	2.825	0.846	-1.556	0.24	-0.673	1.074	1.168		2.125	1.374	0.619	-0.467	-0.567	-0.624		-0.745	-1.523	-0.18	-1.766	1.242	-2.783	-0.331
|| Cystatin B (stefin B)::cystatin B (stefin B) || Hs.695 || || 1476 || hSQ007856 || || hSQ007856 || CSTB::CSTB || || hHC023293 || 329049	hSQ007856	-0.054	-0.678	-0.516	-0.758	0.191	-0.078	0.36	-0.684	-0.517	0.54	0.584	-0.096	1.921	0.01	0.035	2.529	-0.461	-0.578	1.857	-0.789	-0.477	-0.104	-0.99	-0.462	-1.167	0.385
|| ankyrin repeat and MYND domain containing 1::Ankyrin repeat and MYND domain containing 1 || Hs.656615 || || 51281 || hSQ042142 || || hSQ042142 || ANKMY1::ANKMY1 || || hHA039133 || 329075	hSQ042142	-0.453	0.143	1.645		0.732	0.633	-0.379	0.727	-1.246	1.661	0.205	0.115	-1.058	-1.039	-0.314	-1.51	-0.01	0.783		0.902	-0.596	-0.863		-0.171	0.084
|| || || || || hSQ013721 || || hSQ013721 || || || hHO047772::hHO047773 || 329082	hSQ013721	-1.483	2.483	-0.175	-0.727	0.852	1.183	-3.009	0.077	0.164	-0.809	0.755	-1.555	-0.388	-0.319	1.256	-0.97	0.52	1.723	-2.152	-1.688	1.394	-0.153	1.041	0.799	1.884	-0.694
|| Transcribed locus::kelch-like 6 (Drosophila)::Kelch-like 6 (Drosophila) || Hs.333181::Hs.659147 || || 89857 || hSQ035452 || || hSQ035452 || KLHL6::KLHL6 || || hHR003217 || 329087	hSQ035452	0.41	-3.424	-0.552	2.126	0.715	0.286	-1.546	0.16	-0.263	0.354	-1.042	0.198	-0.085	0.864	0.969	0.673	-1.987		1.841	-0.575	0.097	-0.06	1.014	0.562	-0.503	-0.221
|| Nicotinamide N-methyltransferase::nicotinamide N-methyltransferase || Hs.503911 || || 4837 || hSQ043551 || || hSQ043551 || NNMT::NNMT || || hHC016177 || 329109	hSQ043551	-0.191	1.045	0.497	1.975	-3.976	-0.095	-2.877	-2.321	1.166	0.623	-0.193	-0.473	1.354	0.513	1.238	2.412	-0.058	-0.645	1.44	-1.676	-0.044	1.349	-0.997	2.711	-4.134	1.368
|| Transcribed locus::obscurin, cytoskeletal calmodulin and titin-interacting RhoGEF::KIAA1639 protein::Obscurin, cytoskeletal calmodulin and titin-interacting RhoGEF || Hs.231655::Hs.656999::Hs.647775 || || 84033::57729 || hSQ043640 || || hSQ043640 || OBSCN::KIAA1639::OBSCN || || hHR023377 || 329123	hSQ043640		1.857	1.699	-1.833	0.866	-0.603		0.181	-1.942		0.389		-0.154	0.755		-1.746	-0.496	0.157	1.872	-0.564	0.548	-0.099	0.485	-0.587	-0.782
|| Low density lipoprotein receptor::low density lipoprotein receptor || Hs.213289 || || 3949 || hSQ031977 || || hSQ031977 || LDLR::LDLR || || hHR007549 || 329167	hSQ031977	1.326	-1.118	0.254	0.682	-0.309	0.942	-1.65	-0.024	0.503	-1.45	1.134	0.554	2.501	0.6	-0.195	0.469	-1.021	-0.618	-0.243	-1.459	0.423	-0.414	0.16	0.138	-0.617	-0.565
|| Gamma-aminobutyric acid (GABA) B receptor, 1::gamma-aminobutyric acid (GABA) B receptor, 1 || Hs.167017 || || 2550 || hSQ015756 || || hSQ015756 || GABBR1::GABBR1 || || hHR013309 || 329174	hSQ015756	0.424	1.54	-2.668	0.66	1.169	0.62	-3.372	-0.316	1.491	-0.542	0.492	1.362	1.739	-0.032	-2.097	-0.223	-0.533	1.74	-1.115	-0.311	0.661	-0.366	-0.602	0.546	0.691	-0.967
|| Chromosome 6 open reading frame 108::chromosome 6 open reading frame 108 || Hs.109752 || || 10591 || hSQ007252 || || hSQ007252 || C6orf108::C6orf108 || || hHC020509 || 329184	hSQ007252	1.225	-0.419	-0.207	-1.429	-0.84	0.481	1.639	0.265	-0.418	-0.971	0.143	0.543	0.92	1.709	-0.096	-0.052	1.718	-0.179	0.296	0.04	-1.788	-0.655	-0.531	-0.733	0.792	-1.456
|| hypothetical gene supported by AK131029; BC002886 || || || 441419 || hSQ009245 || || hSQ009245 || AK131029 || || hHR032029::hHR032030 || 329202	hSQ009245	-0.39	0.886	-0.162	-1.164	0.005	1.026	-0.106	-0.08	-0.463	-0.566	-0.602	0.688	0.575	-0.056	0.049	0.133	-0.197	-0.614	-2.189	0.875	1.917	-0.26	0.164	-0.068	1.407	-0.801
|| GTP binding protein overexpressed in skeletal muscle::GTP binding protein overexpressed in skeletal muscle || Hs.654463 || || 2669 || hSQ039934 || || hSQ039934 || GEM::GEM || || hHC001873 || 329225	hSQ039934	-0.766	0.67	-0.298	2.13		-0.49	1.338	-0.166	-0.839	0.708	-1.278	-0.108	0.999	-0.222	-0.647	-0.313	-3.013	-0.37	-0.665	-0.891	3.471	1.014		0.666	-0.999	0.063
|| interleukin 6 (interferon, beta 2)::Interleukin 6 (interferon, beta 2) || Hs.654458 || || 3569 || hSQ034432 || || hSQ034432 || IL6::IL6 || || hHC010513 || 329245	hSQ034432	0.153		1.441	-0.781		-1.431	-1.423		-0.13	2.567	-0.909	-0.589	0.038	-2.103	2.702	0.266	-4.894	-0.201		-1.082	3.65	0.403	-0.973	4.045	-1.87	1.112
|| Hypothetical LOC90768::hypothetical protein LOC285431 || Hs.175465::Hs.658725 || || 285431 || hSQ032048 || || hSQ032048 || MGC45800::LOC285431 || || hHR011953 || 329246	hSQ032048		2.345		0.575		-0.775	-1.087	-0.801	-1.424		-0.023	1.637	1.544	0.023	-2.292	1.022	0.092			-2.696	-1.004	0.299	-1.527	1.671	2.416
|| regulator of telomere elongation helicase 1 || || || 51750 || hSQ041942 || || hSQ041942 || RTEL1 || || hHA037873 || 329280	hSQ041942	-0.894	1.552	0.384	0.312	0.091	0.362	-0.48	-0.944	-0.257	0.52	-0.736	-0.196	0.381	0.66	0.625	0.089	-1.591	0.042	0.047	0.291	1.723	-2.144	0.65	0.438	-1.107	0.185
|| immunoglobulin heavy locus || || || 3492 || hSQ013447 || || hSQ013447 || IGH@ || || hHO045072::hHO045071::hHO045075::hHO045077::hHO045076::hHO045074::hHO045078::hHO045073::hHO045079 || 329291	hSQ013447	5.194	-1.03	-2.278	4.9	-2.441	-0.17	-0.862	-2.896	0.071	0.878	-2.228	-0.748	-1.131	0.618	3.853	5.097	-1.863	-2.56	5.175	-1.151	-0.399	-1.306	-1.272	-1.234	-2.649	0.423
|| SH2 domain protein 1A::SH2 domain protein 1A || Hs.349094 || || 4068 || hSQ005522 || || hSQ005522 || SH2D1A::SH2D1A || || hHC001885 || 329294	hSQ005522	0.473	-0.101	-0.399	1.459		0.019	-1.953	-0.787	-0.65	0.967	-0.739	0.931		0.807	0.952	-3.364	-1.384	-0.271	0.064	-2.112	1.25	0.643	2.717	1.155	-2.25	2.562
|| Neuronal growth regulator 1::neuronal growth regulator 1 || Hs.146542 || || 257194 || hSQ036088 || || hSQ036088 || NEGR1::NEGR1 || || hHR003325 || 329295	hSQ036088	-0.391	1.425	-0.313	1.625	0.604	-0.785	-1.217	0.739	-1.394		-1.283	1.187	1.214	-0.427	-0.242	1.412	-2.908	2.375	0.9	0.804	-0.114	-0.191		0.791	-2.104	-1.702
|| zinc finger family member 788 || || || 388507 || hSQ011516 || || hSQ011516 || ZNF788 || || hHR009085 || 329304	hSQ011516	-0.623	0.403	-1.145	0.043	0.662	-0.437	-1.449	0.057	0.974	-0.479	-0.425	0.105	1.962	1.591	-0.104	0.49	0.2	-0.527	-1.572	0.432	-0.116	0.807	-0.589	0.329	-0.596
|| SP140 nuclear body protein-like::SP140 nuclear body protein-like || Hs.662198 || || 93349 || hSQ044744 || || hSQ044744 || SP140L::SP140L || || hHC017725 || 329322	hSQ044744	0.486	-0.698	0.584	0.942	1.301	0.702	-0.35	0.776	1.273	0.01	-0.286	-0.106	-1.949	0.05	0.975	0.129	0.329	-2.188	-0.493	-1.109	1.173	-0.454	-0.35	0.748	-1.667	0.175
|| ribosomal protein S18 pseudogene 7 || || || 133790 || hSQ027502 || || hSQ027502 || RPS18P7 || || hHR026365 || 329340	hSQ027502	1.546	-0.408		-0.268	0.301	-0.408	1.75	0.066	0.293	0.33	-0.466	-0.986	1.611	0.3	-0.425	-0.301	0.429	-1.298	0.237	0.531	-2.017	-0.294	-0.22	-0.522	1.273	-1.045
|| apolipoprotein L, 4::Apolipoprotein L, 4 || Hs.115099 || || 80832 || hSQ016522 || || hSQ016522 || APOL4::APOL4 || || hHC027805 || 329343	hSQ016522	0.614	-0.01	0.972	0.22	0.679	-0.2	-1.722	-0.866	0.951	1.388	0.502	-0.378	-1.401	0.658	0.493	-0.853	0.727	-2.09	1.885	-1.091	0.511	-0.706	0.298	0.366	-1.159	0.203
|| BCR/TCR^IGHG4||F||K01316||3||Immunoglobulin_273 || || || || hSQ002417 || || hSQ002417 || BCR/TCR_IGHG4 || || hHO045085 || 329366	hSQ002417	3.94	-4.184	0.478	3.426	-1.825	-0.594	-1.546	-1.67	3.277	2.144	0.498	-1.812	-2.505	2.974	3.029	1.583	-1.167	-1.314	3.321	-0.255	-1.433	0.62	2.664	-4.748	-6.193	1.289
|| Hypothetical protein LOC100288598::DNA-damage-inducible transcript 4 || Hs.523012 || || 54541 || hSQ005329 || || hSQ005329 || LOC100288598::DDIT4 || || hHC003409 || 329373	hSQ005329	0.974	-0.04	0.982	2.05	0.259	-0.53	0.848	-0.946	0.701	0.378	-0.948	-0.238	0.329	0.258	0.963	-0.383	-0.943	-1.94	-0.455	-2.101	1.761	-0.296	0.238	0.006	-2.139	1.203
|| Non-SMC condensin I complex, subunit H::non-SMC condensin I complex, subunit H || Hs.308045 || || 23397 || hSQ019273 || || hSQ019273 || NCAPH::NCAPH || || hHC004849 || 329374	hSQ019273	-0.123	-0.837	0.235	0.043	-0.398	-0.147	1.481	-1.013	0.044	1.021	-1.495	-0.105	0.482	0.021	0.486	1.14	-1.47	-1.037	0.718	0.362	-0.636	0.427	0.481	-0.521	0.804	0.046
|| Arachidonate 12-lipoxygenase pseudogene 2::arachidonate 12-lipoxygenase pseudogene 2 || Hs.378695 || || 245 || hSQ041750 || || hSQ041750 || ALOX12P2::ALOX12P2 || || hHR016369 || 329392	hSQ041750	0.332	1.988	4.23	-0.252	1.767	0.108	-1.884	0.842	0.969		-0.22	-1.59	0.557			-1.235	0.415	0.658	-0.307	-0.713	-0.881			-2.376	-2.411
|| Growth arrest and DNA-damage-inducible, alpha::growth arrest and DNA-damage-inducible, alpha || Hs.80409 || || 1647 || hSQ009950 || || hSQ009950 || GADD45A::GADD45A || || hHC025009 || 329409	hSQ009950	0.6	0.626	0.368	1.236	-0.205	-0.104	-0.096	-0.27	-0.093	0.224	0.358	-0.602	-0.075	-0.006	0.189	1.453	0.053	-1.444	-1.409	-0.125	-0.013	0.17	-1.046	0.402	-0.173	-0.021
|| Speedy homolog E8 (Xenopus laevis), pseudogene::Williams Beuren syndrome chromosome region 19 pseudogene || Hs.592259 || || 441258 || hSQ013828 || || hSQ013828 || SPDYE8P::LOC441258 || || hHR030769::hHR030767::hHR030764::hHR030766::hHR030768 || 329419	hSQ013828	0.525	0.521	2.643	-0.479	0.19	-0.369	-1.401	0.745	0.192		0.923	-0.027	-1.89	-1.341	-0.076	-2.822	-0.462	1.121		0.1	0.192	2.945		-0.833	0.292	-0.686
|| actin, gamma 1::Human papillomavirus type 11_9627090_258 || || || 71 || hSQ001666 || || hSQ001666 || ACTG1::11 || || hVB043729 || 329443	hSQ001666	-1.603	0.363				-0.377	-0.089	0.157	-0.376		0.085	0.355	0.452	-0.669	-0.634	-0.36	-1.68	0.663		0.412	1.374	1.417		0.679	-0.636	0.466
|| immunoglobulin kappa constant || || || 3514 || hSQ039310 || || hSQ039310 || IGKC || || hHO045169 || 329445	hSQ039310	3.562	-4.092	-0.3	2.958	-1.763	0.498	-2.554	-1.808	3.849	1.116	1.11	-2.25	-3.723	2.836	2.741	3.445	-0.825	-2.172	3.363	-1.293	0.389	1.032	2.846	-2.666	-7.521	1.221
|| Hedgehog acyltransferase::hedgehog acyltransferase || Hs.58650 || || 55733 || hSQ011737 || || hSQ011737 || HHAT::HHAT || || hHC003421 || 329453	hSQ011737	-0.676	0.3		-0.73	1.549	0.82	-0.512	-0.286			-0.008	1.072	0.579	-0.642	-1.307	-1.773	-0.823	2.36		0.359	0.771	-0.556		0.566	0.191	-1.257
|| Metallothionein 1H::metallothionein 1H || Hs.438462 || || 4496 || hSQ021183 || || hSQ021183 || MT1H::MT1H || || hHR029341 || 329494	hSQ021183	-3.045	1.331	1.473	-0.469	-2.37	0.591	1.319	0.315	0.832	2.619	-1.667	1.183	1.85	-0.371	-0.346	-1.382	0.238	-2.899	2.096	0.71	1.072	-1.225	-2.111	-0.833	-0.348	1.444
|| Solute carrier organic anion transporter family, member 1A2::solute carrier organic anion transporter family, member 1A2 || Hs.46440 || || 6579 || hSQ034147 || || hSQ034147 || SLCO1A2::SLCO1A2 || || hHA036541 || 329502	hSQ034147	0.03	2.986		-2.054		1.126	-0.436	-2.01	0.847	1.554	-1.302	0.118	0.215	-0.256	0.719	-1.347	0.263			0.105	-2.093	-0.01		-0.378	1.917
|| BCR/TCR^IGKV1/OR-4||P||X64642||1||Immunoglobulin_18 || || || || hSQ005006 || || hSQ005006 || BCR/TCR_IGKV1/OR-4 || || hHO045181 || 329512	hSQ005006	3.171		0.989	1.917		-0.803	-3.015	-2.429	2.148	2.095	1.229	-1.671	-2.364	0.825	2.45	0.604	-1.206	-1.923	2.812	-0.844	0.588	0.931	1.295	-2.337	-4.032	-0.42
|| Solute carrier family 9 (sodium/hydrogen exchanger), member 3 regulator 1::solute carrier family 9 (sodium/hydrogen exchanger), member 3 regulator 1 || Hs.396783 || || 9368 || hSQ026120 || || hSQ026120 || SLC9A3R1::SLC9A3R1 || || hHC009265 || 329532	hSQ026120	0.523	0.529	0.701	0.699	-0.502	1.529	0.217	-0.137	-1.06	-0.593	1.111	-0.629	-0.382	-0.673	-0.158	2.496	-0.374	-0.131	0.444	-0.222	-1.91	-0.877	-0.803	0.265	-0.03	-0.038
|| Fatty acid binding protein 7, brain::fatty acid binding protein 7, brain || Hs.26770 || || 2173 || hSQ034149 || || hSQ034149 || FABP7::FABP7 || || hHC013585 || 329538	hSQ034149	0.519	1.545	-0.463	-0.895	-0.206	-0.125	-0.097	-0.571	0.076		-0.873	1.307	1.244				-0.388	-0.955		1.084	4.446	-1.401	-1.367	-1.949	0.676	-1.612
|| LOC441953 || || || 441953 || hSQ029644 || || hSQ029644 || LOC441953 || || hHR016465 || 329541	hSQ029644	0.412	1.108	-0.53	0.558	-0.003	0.128	-0.114	-1.978	-1.351	0.636	-0.72	1.43	1.917	0.326	0.801	0.975	-0.115	-0.212	-0.837	0.127	0.499	-1.468	0.046	-0.396	-0.611	-0.619
|| H2A histone family, member Y2::H2A histone family, member Y2 || Hs.499953 || || 55506 || hSQ003758 || || hSQ003758 || H2AFY2::H2AFY2 || || hHC017905 || 329543	hSQ003758	-0.424	0.522	-0.036	-0.648	0.581	0.442	-0.69	-0.484	-0.337	0.47	0.534	-0.656	0.341	0.31	-0.765	-0.651	-0.091	1.802	-2.623	1.171	0.153	-0.014	0.42	0.158	1.583	-1.065
|| Chromosome X open reading frame 57::chromosome X open reading frame 57 || Hs.274267 || || 55086 || hSQ042042 || || hSQ042042 || CXorf57::CXorf57 || || hHC019345 || 329544	hSQ042042	0.095	0.271	1.163	0.461	0.82	-0.069	-1.111	-0.135	-1.598	0.169	-1.437	-0.047	1.71	-0.561	1.154	-0.842	0.298	1.121		0.5	-0.818	-1.025	-1.611	-0.313	0.652	1.164
|| Major histocompatibility complex, class II, DP alpha 1::major histocompatibility complex, class II, DP alpha 1 || Hs.347270 || || 3113 || hSQ019227 || || hSQ019227 || HLA-DPA1::HLA-DPA1 || || hHC020785 || 329545	hSQ019227	1.462	0.818	-0.43	1.128	1.557	-0.002	-2.944	0.982	1.659	0.226	-0.05	-1.36	-0.333	1.566	0.881	0.865	1.565	-2.582	1.413	-1.973	-0.691	-0.048	-0.974	1.344	-4.491	0.401
|| Thymidine phosphorylase::thymidine phosphorylase || Hs.592212 || || 1890 || hSQ041190 || || hSQ041190 || TYMP::TYMP || || hHC023665 || 329548	hSQ041190	0.63	-0.154	0.778	1.106	-0.545	0.046	-1.666	-1.05	0.457	1.204	0.388	-0.102	-0.305	0.504	0.759	-0.697	-0.347	-1.604	1.031	-1.625	0.617	1.02	0.644	0.932	-2.193	0.169
|| Olfactory receptor, family 7, subfamily A, member 10::olfactory receptor, family 7, subfamily A, member 10 || Hs.553776 || || 390892 || hSQ040209 || || hSQ040209 || OR7A10::OR7A10 || || hHR026545 || 329553	hSQ040209	-0.944		0.884	-0.738	-0.209	-0.158	1.09		-0.457	1.67	-1.006	-0.246	1.011	-0.41	-0.915	-0.661	-1.101	-1.248	1.057	-0.359	2.183	2.156		-0.742	-0.927	0.075
|| Interferon induced transmembrane protein 1 (9-27)::interferon induced transmembrane protein 2 (1-8D) || Hs.458414::Hs.174195 || || 10581 || hSQ018645 || || hSQ018645 || IFITM1::IFITM2 || || hHR027985 || 329558	hSQ018645	1.165	-0.209	0.503	0.351	-0.25	0.401	-1.781	-0.395	0.952	0.239	0.183	-1.567	1.2	-0.171	0.424	0.888	0.748	-1.799	-0.794	-0.43	-0.188	0.465	0.899	0.797	-1.688	0.064
|| Ets variant 1::ets variant 1 || Hs.22634 || || 2115 || hSQ037634 || || hSQ037634 || ETV1::ETV1 || || hHA032305 || 329564	hSQ037634	-1.491	1.565	-0.613	1.475	1.964	-0.565	-2.707	-0.511	-0.694	0.793	0.307	-0.123	-0.526	-1.167	-0.842	0.822	-1.208	1.445	-0.88	0.204	0.976	0.809	0.293	2.101	-1.894	0.458
|| Antigen p97 (melanoma associated) identified by monoclonal antibodies 133.2 and 96.5::antigen p97 (melanoma associated) identified by monoclonal antibodies 133.2 and 96.5 || Hs.184727 || || 4241 || hSQ029105 || || hSQ029105 || MFI2::MFI2 || || hHA036625 || 329568	hSQ029105	-0.995	2.251	1.853	-0.399	0.5	-1.319	0.189	0.265	-0.058	0.239	-0.747	0.313	0.76	0.519	-0.076	1.518	-0.272	-0.969	-1.604	-0.84	0.152	-1.585	0.339	-0.143	-0.678	0.794
|| Pleiomorphic adenoma gene 1::pleiomorphic adenoma gene 1 || Hs.14968 || || 5324 || hSQ011761 || || hSQ011761 || PLAG1::PLAG1 || || hHC004957 || 329589	hSQ011761	1.434	-0.16	-0.358	-1.92	1.959	0.96	-0.472	-2.306	1.461	-0.632	0.772	0.772	-0.681	-1.712	-0.037	-2.463	-0.263	1.14	-0.575	0.729	0.481	-0.496	1.278	-0.184	0.931	0.353
|| hypothetical LOC389105 || Hs.642636 || || 389105 || hSQ005642 || || hSQ005642 || LOC389105 || || hHR020797 || 329615	hSQ005642	1.293		-0.089	0.639	1.678	-0.161	-0.953	0.163	0.39		-0.449	0.671	1.488	-0.863	-0.798	0.896	-0.484	-0.681		0.418	0.17	-1.737	-0.483	-0.075	0.06	-1.098
|| pituitary tumor-transforming 3 (pseudogene)::Pituitary tumor-transforming 3 (pseudogene) || Hs.647156 || || 26255 || hSQ009389 || || hSQ009389 || PTTG3P::PTTG3P || || hHC027997 || 329627	hSQ009389	-0.331	-1.585	-0.313	0.225	-1.006	0.135	0.653	-1.481	0.016	1.373	-1.443	1.207	0.984	0.253	-0.092	1.382	0.522	0.215		-0.126	0.396	-0.411		-0.899	-0.124	0.438
|| Collagen, type XII, alpha 1::collagen, type XII, alpha 1 || Hs.101302 || || 1303 || hSQ031140 || || hSQ031140 || COL12A1::COL12A1 || || hHA033757 || 329641	hSQ031140	-1.415	-2.059	0.143	1.511	2.38	-0.699	-1.101	0.055	-1.708	1.209	-0.027	-0.437	0.39	-0.331	1.154	1.838	0.918	-1.179	-0.494	-1.49	-1.378	0.665	0.129	2.787	-1.868	1.004
|| MYC associated factor X::MYC associated factor X || Hs.285354 || || 4149 || hSQ027294 || || hSQ027294 || MAX::MAX || || hHA039517 || 329645	hSQ027294	0.106	-1.058	0.004		1.641	0.922	1.63	-0.764	-0.057	1.09	-0.896	0.804	1.421	0.49	-0.615	-0.331	-1.761	-0.638	-0.773	-0.659	0.233	0.066	0.59	-0.102	-0.647	-0.685
|| WDFY family member 4::WDFY family member 4 || Hs.287379 || || 57705 || hSQ000172 || || hSQ000172 || WDFY4::WDFY4 || || hHR002161 || 329657	hSQ000172	-0.989	-0.713		1.857	-1.504	0.707		-1.069	0.108		-0.261	4.509	-0.464	0.025	0.77	0.774	-0.736	0.797		-0.284	0.658	-0.379		-0.077	-2.942	-0.78
|| zinc finger protein 778::Zinc finger protein 778 || Hs.647385 || || 197320 || hSQ027745 || || hSQ027745 || ZNF778::ZNF778 || || hHC010801 || 329668	hSQ027745	-1.204	-3.388	0.064	0.202		0.482	0.45	-0.464	-0.727		0.014	0.584	1.601	0.45	0.325	-0.371	0.039	1.442		0.631	0.323	-0.524		0.198	-0.117
|| Mesothelin::mesothelin || Hs.408488 || || 10232 || hSQ009281 || || hSQ009281 || MSLN::MSLN || || hHC023761 || 329690	hSQ009281	1.346	-0.788	-0.026	0.032	1.611	1.262	-5.22	0.826	0.443	0.63	0.074	0.694	1.901	1.29	0.545	1.059	0.299	-6.238	1.187	1.061	-2.727	-2.154	1.24	0.588	0.823	0.235
|| Nicotinate phosphoribosyltransferase domain containing 1::nicotinate phosphoribosyltransferase domain containing 1 || Hs.493164 || || 93100 || hSQ042277 || || hSQ042277 || NAPRT1::NAPRT1 || || hHC025201 || 329692	hSQ042277	1.334	-0.14	-0.988	-2.05	0.529	1.06	1.018	-0.186	0.401	0.168	0.122	-1.258	0.739	1.398	-0.477	1.927	-0.263	-1.01	-0.375	-0.231	-0.579	-0.126	-0.052	-0.194	-2.009	1.243
|| V-akt murine thymoma viral oncogene homolog 3 (protein kinase B, gamma)::v-akt murine thymoma viral oncogene homolog 3 (protein kinase B, gamma) || Hs.498292 || || 10000 || hSQ040126 || || hSQ040126 || AKT3::AKT3 || || hHA033841 || 329705	hSQ040126	-1.442	0.514	-1.834	0.834	0.973	-0.066	-1.008	-0.162	-0.955	0.272	-0.224	-0.034	2.433	0.682	-1.273	-0.079	-0.689	2.304	-1.101	0.643	1.335	0.228	-0.898	1.31	-1.925	0.167
|| Chloride channel 6::chloride channel 6 || Hs.193043 || || 1185 || hSQ009184 || || hSQ009184 || CLCN6::CLCN6 || || hHA039601 || 329714	hSQ009184	-0.058	-0.032	0.78		-0.683	0.168	1.786	-0.028	-0.461	1.056		0.5	1.607	0.256	-0.359	-0.555	-2.965	-0.462	0.693	-0.173	-0.091	-0.138	-0.434	-0.156	-0.081	-0.159
|| AI269331_Exon1_5 || || || || hSQ040761 || || hSQ040761 || EST_AI269331 || || hHE042481 || 329718	hSQ040761	1.263	1.439	1.531	-1.941		-0.401	-0.193	0.323	-0.35		0.251	-2.289	0.708	-0.483	0.112	-1.784	-1.974	1.509		0.008	0.21	0.383	0.187	0.675	0.67	0.142
|| X (inactive)-specific transcript (non-protein coding) || || || 7503 || hSQ030342 || || hSQ030342 || XIST || || hHR006493 || 329733	hSQ030342	0.435	-1.179	-2.197	0.991	1.74	-1.169	0.369	0.865	-3.038	-0.671	1.103	0.673	-2.73	0.749	-1.516	0.598	1.478	0.401	0.616	1.22	2.162	-0.695	-1.651	0.417	0.592	0.444
|| Contactin 1::contactin 1 || Hs.143434 || || 1272 || hSQ023505 || || hSQ023505 || CNTN1::CNTN1 || || hHC019453 || 329754	hSQ023505	-0.537	0.009	0.131	-1.041	-0.202	0.539	-2.863	0.993	-0.49	-0.613	1.731	-0.509	1.378	-1.723	-0.208	1.476	-0.894	0.139		0.808	0.82	-0.247	0.387	2.695	-2.96	1.182
|| latrophilin 2::Latrophilin 2 || Hs.24212 || || 23266 || hSQ000779 || || hSQ000779 || LPHN2::LPHN2 || || hHA032413 || 329778	hSQ000779	-1.83	1.076	-0.072	0.136	0.165	-0.304	-0.566	0.65	-0.253	-0.176	-0.482	0.108	-0.445	-0.756	0.999	-0.087	-1.987	-0.234	-1.139	1.035	0.837	0.61	0.994	1.432	0.827	-0.541
|| TAP binding protein (tapasin)::TAP binding protein (tapasin) || Hs.370937 || || 6892 || hSQ010269 || || hSQ010269 || TAPBP::TAPBP || || hHA038173 || 329788	hSQ010269	0.829	0.845	-0.303		0.214	1.415	-1.397	0.079	1.176	-0.937	1.037	-0.673	0.644	0.883	0.468	1.542	0.632	-1.075	0.2	-2.106	-0.674	-0.461	0.123	-0.259	-2.084	-0.112
|| Collagen, type IV, alpha 1::collagen, type IV, alpha 1 || Hs.17441 || || 1282 || hSQ021977 || || hSQ021977 || COL4A1::COL4A1 || || hHR005137 || 329808	hSQ021977	-1.448	-0.822	0.3	2.168	-0.983	-0.722	-0.014	-0.898	-1.701	1.326	-0.44	-0.16	-0.313	0.656	0.291	0.055	-1.115	0.808	-0.127	0.657	0.599	0.862	-0.294	1.604	-0.321	0.041
|| Phosphatidylethanolamine binding protein 1::phosphatidylethanolamine binding protein 1 || Hs.433863::Hs.700567 || || 5037 || hSQ041398 || || hSQ041398 || PEBP1::PEBP1 || || hHR026737 || 329845	hSQ041398	0.075	-0.259	-0.457	-1.079	-0.51	1.381	1.539	-0.165	-0.598	-0.681	-0.447	1.683	1.22	0.699	0.384	0.748	0.198	-0.469	-0.514	-0.45	-1.428	-0.575	-0.391	-0.293	0.362	0.024
|| Complement factor H::complement factor H || Hs.363396 || || 3075 || hSQ028573 || || hSQ028573 || CFH::CFH || || hHC031057 || 329851	hSQ028573	-2.176	0.53	-0.268	1.96	3.009	0.75	-2.422	0.104	-0.689	1.348	0.372	-0.938	-1.051	-2.352	0.803	-0.383	-1.773	-0.31	-0.265	0.049	1.201	0.184	-0.192	2.306	-1.229	1.423
|| AA897140_Exon1_364 || || || || hSQ039161 || || hSQ039161 || EST_AA897140 || || hHE041137 || 329863	hSQ039161	0.131	-1.183				-0.593	-1.795	0.421	0.628	2.675	-1.781	-0.281	0.536	1.215	1.43	0.204	0.394	-1.903		-1.564		1.731	0.405	1.013	-2.122	0.44
|| Antigen p97 (melanoma associated) identified by monoclonal antibodies 133.2 and 96.5::antigen p97 (melanoma associated) identified by monoclonal antibodies 133.2 and 96.5 || Hs.184727 || || 4241 || hSQ045168 || || hSQ045168 || MFI2::MFI2 || || hHR009469 || 329888	hSQ045168	-0.738	0.908	0.5	0.048	0.787	-1.092	0.636	0.142	0.449	0.476	-0.31	0.6	0.427	1.316	-0.419	1.855	-0.205	-1.222	-2.297	-1.423	0.159	-1.098	0.306	-0.016	-0.631	0.851
|| hypothetical LOC285830 || Hs.587544 || || 285830 || hSQ032360 || || hSQ032360 || LOC285830 || || hHR020989 || 329907	hSQ032360	1.352	1.738	-0.31	0.748	1.747	-0.452	-5.574	0.782	1.109		0.32	0.03	3.157	0.506	-1.629	0.415	-1.175	-0.162		-0.433	1.439	-0.798	-1.354	0.344	-1.551	-0.239
|| Transcribed locus::KIAA1324 || Hs.642705::Hs.696506 || || 57535 || hSQ042947 || || hSQ042947 || KIAA1324 || || hHC025309 || 329912	hSQ042947	1.503	3.299		-1.711	0.518	2.589	4.497	2.653	-2.96		2.021	-0.089	-0.962	1.577	-1.718	-2.724	3.546	-3.381		-2.122	-1.84	1.023	-3.543	-1.745	-0.43
|| ADAM metallopeptidase domain 12::ADAM metallopeptidase domain 12 (meltrin alpha) || Hs.655388 || || 8038 || hSQ002915 || || hSQ002915 || ADAM12 || || hHA035389 || 329927	hSQ002915	-2.578	-0.552	1.82	2.588	-2.113	-2.302	0.216	0.022	-2.391	2.456	-1.52	-0.55	1.627	0.356	2.511	2.395	-1.375	-0.482	-1.317	-0.963	-0.541	2.262	-1.984	3.734	-3.401	2.071
|| Metastasis suppressor 1::metastasis suppressor 1 || Hs.336994 || || 9788 || hSQ025858 || || hSQ025858 || MTSS1::MTSS1 || || hHC003793 || 329949	hSQ025858	-1.152	-0.416	-0.764	0.864	-0.827	1.374	2.072	-0.962	1.115	0.252	-0.274	-0.644	1.713	-0.678	0.067	-0.149	0.441	-0.256	-1.461	0.543	0.545	0.168	-0.848	1.6	-1.775	-0.543
|| hypothetical gene supported by BC012394; BC053611 || || || 440000 || hSQ024478 || || hSQ024478 || BC012394 || || hHR016753 || 329971	hSQ024478	-0.443			-2.357	1.262	-1.157	0.991	-0.413	-1.306	1.551	0.235	0.345	1.482	-0.659	-0.114	-0.6	-0.28	-1.517	1.328	-0.308	0.984	4.387	-0.749	-1.061	-1.326	-0.284
|| Sema domain, transmembrane domain (TM), and cytoplasmic domain, (semaphorin) 6C::sema domain, transmembrane domain (TM), and cytoplasmic domain, (semaphorin) 6C || Hs.516316 || || 10500 || hSQ018548 || || hSQ018548 || SEMA6C::SEMA6C || || hHC019633 || 329977	hSQ018548	-0.623	1.413	0.065	-0.547	-0.508	-0.067	1.431	-0.543	-0.126	-0.489	-0.425	0.285	1.482	-0.429	-0.374	-0.68	-0.4	1.703	-0.082	0.432	0.814	-0.613	-1.269	0.189	-0.406	-0.234
|| MACRO domain containing 1::MACRO domain containing 1 || Hs.602898 || || 28992 || hSQ008075 || || hSQ008075 || MACROD1::MACROD1 || || hHC025393 || 329988	hSQ008075	0.318	0.154	-2.444	-1.716	0.013	-0.066	2.212	-0.002	0.175	-1.138	0.386	-0.334	0.933	0.172	-0.523	-0.309		-0.596	0.629	-0.067	4.735	-0.132	-0.828	-1.07	0.025	-0.533
|| RAD52 homolog (S. cerevisiae)::RAD52 homolog (S. cerevisiae) || Hs.410355 || || 5893 || hSQ030915 || || hSQ030915 || RAD52::RAD52 || || hHA038353 || 330008	hSQ030915	-0.76	0.616	0.098	-1.544	1.665	0.026	1.324	-0.88	0.247	-0.426	-0.432	0.918	0.185	0.104	-1.801	-1.287	-1.197	1.036		0.865	0.497	0.01	0.474	-0.078	0.217	0.129
|| chromosome 9 open reading frame 94::Transcribed locus || Hs.643388 || || 206938 || hSQ011181 || || hSQ011181 || C9orf94 || || hHC006685 || 330027	hSQ011181	-0.336	-0.53	-0.038	1.33		-0.38	-1.242	-0.276	0.731		-1.178	0.052	0.799	-0.022	-0.137	1.197	-3.133	1.06		-1.361	0.371	1.064	0.308	2.806	-1.699	0.623
|| ribosomal protein L18a pseudogene 3 || || || 390354 || hSQ038334 || || hSQ038334 || RPL18AP3 || || hHR031165 || 330069	hSQ038334	1.866	-0.798	-0.326	-0.738	-0.139	0.662	0.81	-0.164	0.303	-0.23	0.134	-0.226	1.231	0.31	-0.805	1.269	-0.251	-1.558	-0.443	0.421	-1.967	-1.154	-0.1	0.558	1.013	0.335
|| AI379980_Exon1_197 || || || || hSQ042283 || || hSQ042283 || EST_AI379980 || || hHE042685 || 330086	hSQ042283		0.729		-1.201	2.128	2.119	-0.993	-1.157	-0.83	0.117	0.471	1.571	0.198	2.007	0.342	-2.384	0.056	0.199		-2.882	0.34	2.193	-0.153	-0.445	-1.37	-1.048
|| Transcribed locus::Rho GTPase activating protein 26::Rho GTPase activating protein 26 || Hs.293593::Hs.654668 || || 23092 || hSQ032023 || || hSQ032023 || ARHGAP26::ARHGAP26 || || hHR008209 || 330109	hSQ032023	2.952	2.618	0.94	-1.022	0.397	0.468	-1.354	-0.008	2.099		2.2	-0.48	-0.433	0.976	-0.989	-0.785	-0.085	-0.822		-0.413	-1.511	-0.548	-0.524	-0.986	-2.381	-0.309
|| transmembrane protein 106C::Transmembrane protein 106C || Hs.596726 || || 79022 || hSQ001587 || || hSQ001587 || TMEM106C::TMEM106C || || hHC016849 || 330121	hSQ001587	-1.086	-0.5	-0.708	0.22	1.359	0.32	1.788	-0.106	-0.259	-0.982	-0.568	-0.408	1.629	1.288	-0.677	1.977	-0.543	0.15	-1.695	-0.071	-1.759	0.354	0.078	-0.384	0.101	0.493
|| serpin peptidase inhibitor, clade A (alpha-1 antiproteinase, antitrypsin), member 11::Serpin peptidase inhibitor, clade A (alpha-1 antiproteinase, antitrypsin), member 11 || Hs.145890 || || 256394 || hSQ043526 || || hSQ043526 || SERPINA11::SERPINA11 || || hHR018289 || 330122	hSQ043526	-2.419			-0.373	-0.274	-0.563	1.585	0.651	-1.142		-0.581	1.319	0.766	1.355	2.14	1.724	-1.066	-1.243	-1.068	-0.744	-0.982		-0.385	-0.277		1.57
|| Rieske (Fe-S) domain containing::Rieske (Fe-S) domain containing || Hs.399758 || || 317671 || hSQ039950 || || hSQ039950 || RFESD::RFESD || || hHC021169 || 330125	hSQ039950	1.477	1.253	0.315	-0.147	0.222	-0.037	0.381	0.007	-0.186	-0.039	0.055	-1.875	0.472	-1.999	1.876	-0.42	0.89	0.483	-0.802	-0.068	-0.236	-2.053	0.081	0.139	0.004	0.216
|| Transcribed locus::chromosome 19 open reading frame 28::Chromosome 19 open reading frame 28 || Hs.245372::Hs.656901 || || 126321 || hSQ040303 || || hSQ040303 || C19orf28::C19orf28 || || hHR024049 || 330127	hSQ040303	0.303	0.179	0.531	0.249	-1.042	0.639	-0.013	-0.537	-0.39		0.001	0.401	0.568	0.497	0.372	1.856	-1.794	-0.691	0.524	-0.752	0.57	-0.097	-0.303	0.095	-1.5	0.342
|| phosphatidylinositol-3,4,5-trisphosphate-dependent Rac exchange factor 2::Phosphatidylinositol-3,4,5-trisphosphate-dependent Rac exchange factor 2 || Hs.591867 || || 80243 || hSQ005389 || || hSQ005389 || PREX2::PREX2 || || hHA034129 || 330145	hSQ005389	-0.983	1.403	-0.375	-0.887	-0.238	2.753	-0.789	-1.473	-2.146	0.341	0.205	0.265	-1.588	-0.679	0.796	0.41	-0.38	-0.497	2.378	1.522	2.744	-0.323	-1.029	-0.561	-0.176	-0.694
|| || || || || hSQ021744 || || hSQ021744 || || || hHA035569 || 330146	hSQ021744	-0.951	-0.125	0.337	0.505	2.344	-0.255	-0.727	-1.311	0.286	-0.227	-0.463	-0.963	-0.196	-0.407	0.628	0.092	-0.868	1.685	-0.56	0.584	1.686	-0.481	-0.867	0.541	-1.334	1.058
|| Laminin, alpha 3::laminin, alpha 3 || Hs.436367 || || 3909 || hSQ004922 || || hSQ004922 || LAMA3::LAMA3 || || hHA038449 || 330148	hSQ004922	-2.789	-0.643	1.469	1.047	1.806	0.737	3.135	-0.459	-0.352	0.005	-1.941	0.909	1.896	-3.105	0.47	0.574	-0.926	-1.503	0.162	0.086	0.308	0.221		-0.017	0.408	-1.51
|| AA609881_Exon1_4 || || || || hSQ007395 || || hSQ007395 || EST_AA609881 || || hHE042769 || 330156	hSQ007395	-1.825	-1.559		-2.729	1.64	-0.659	0.639	-1.785	0.312		0.703	0.293	0.85	-0.341	-0.396	-1.472	0.788	1.241	1.246	-0.73	0.732	0.455	0.759	-0.003	1.682	0.164
|| Endothelin receptor type B::endothelin receptor type B || Hs.82002 || || 1910 || hSQ033422 || || hSQ033422 || EDNRB::EDNRB || || hHC002461 || 330167	hSQ033422	-1.194	2.052	0.654	0.902	-0.779	-0.818	0.34	-1.784	2.343	-1.01	0.214	0.634	0.581	1.13	0.735	-0.161	-1.001	0.142	-0.873	-1.059	-0.517	0.956	0.74	0.058	-1.017	-1.275
|| insulin-like growth factor binding protein 5::Insulin-like growth factor binding protein 5 || Hs.369982::Hs.635441 || || 3488 || hSQ011132 || || hSQ011132 || IGFBP5 || || hHR006781 || 330175	hSQ011132	-1.525	0.121	-1.227	2.321	-0.38	1.081	-0.251	1.485	-1.098	0.389	-0.047	-0.457	0.42	-2.171	-1.396	-1.072	-1.592	0.091	-4.084	2.66	1.672	0.805	0.809	2.077	0.832	0.544
|| chimerin (chimaerin) 1::Chimerin (chimaerin) 1 || Hs.654534 || || 1123 || hSQ026986 || || hSQ026986 || CHN1::CHN1 || || hHC012541 || 330184	hSQ026986	-1.739	-0.873	0.349	0.757	-0.754	-0.053	-1.275	-0.769	-0.732	0.295	-1.071	1.859	-0.124	-0.395	-0.58	1.684	-0.076	0.577	-1.718	1.446	-0.452	0.441	-0.075	1.753	1.088	0.45
|| ribosomal protein L29 pseudogene 33 || Hs.294094 || || 401911 || hSQ023052 || || hSQ023052 || RPL29P33 || || hHR026941 || 330210	hSQ023052	1.486	-0.638	0.154	-0.228	0.891	0.052	1.49	0.266	-0.377	-0.02	-0.346	-0.636	0.751	0.7	0.375	-0.511	-0.311	-1.078	-0.463	-0.549	-1.087	-0.104	-0.71	-0.082	1.573	-0.605
|| caspase recruitment domain family, member 16::Caspase recruitment domain family, member 16 || Hs.348365 || || 114769 || hSQ004160 || || hSQ004160 || CARD16::CARD16 || || hHC031261 || 330218	hSQ004160	-0.163	0.433	0.695	1.063	1.292	0.873	-2.189	0.167	1.354	0.321	-0.365	-1.295	-0.548	1.151	0.296	-0.09	-0.19		0.768	-1.968	0.814	-0.153	0.361	0.619	-3.196	-0.044
|| Interleukin 16 (lymphocyte chemoattractant factor)::interleukin 16 (lymphocyte chemoattractant factor) || Hs.459095 || || 3603 || hSQ041461 || || hSQ041461 || IL16::IL16 || || hHA037021 || 330228	hSQ041461				0.666		-0.004	0.024	0.14	-1.733	1.744	-1.672	-0.502	0.515	-0.516	0.039	0.233	-0.607	-0.664		0.285	-1.483	1.42	-0.396	1.962	-0.393	0.939
|| AT rich interactive domain 5A (MRF1-like)::AT rich interactive domain 5A (MRF1-like) || Hs.920 || || 10865 || hSQ041566 || || hSQ041566 || ARID5A::ARID5A || || hHA038461 || 330230	hSQ041566	-0.437	-2.061	1.401	1.309	-0.212	-0.271	1.237	-0.287	-0.45	0.297	-0.589	-0.059	0.578	0.597	0.452	-0.464		-0.871	0.444	-0.172	0.94	0.233	-0.243	0.225	-1.93	0.332
|| DnaJ (Hsp40) homolog, subfamily A, member 4::DnaJ (Hsp40) homolog, subfamily A, member 4 || Hs.513053 || || 55466 || hSQ045202 || || hSQ045202 || DNAJA4::DNAJA4 || || hHC006865 || 330250	hSQ045202	-1.424	2.742	-0.466	-0.478	1.441	1.812	2.26	0.876	-0.117	-0.6	0.544	-0.256	-2.139	-0.47	-0.295	-0.701	-1.201	0.202	-2.223	-0.319	0.653	0.366	-0.1	0.508	-2.077	1.465
|| forkhead box G1::Transcribed locus::forkhead box G1::Forkhead box G1 || Hs.632336::Hs.649934::Hs.695962 || || 2291::2290 || hSQ018100 || || hSQ018100 || FOXG1::FOXG1::FOXG1 || || hHR009745 || 330254	hSQ018100		2.374				-2.806	-4.548	-0.282	1.065		-1.134	0.306	0.873	-0.468	0.607	-1.119	-3.529	0.704		2.123	2.055	3.668	4.022	-2.02	-0.845	-1.053
|| RAB38, member RAS oncogene family::RAB38, member RAS oncogene family || Hs.591975 || || 23682 || hSQ035803 || || hSQ035803 || RAB38::RAB38 || || hHC012625 || 330260	hSQ035803	-1.818	0.898	-1.09	-0.112	-0.063	1.008	0.866	-0.578	0.719	-0.854	-0.67	0.17	1.507	-1.034	-0.449	-0.645	0.005	1.768	-1.137	0.837	-0.061	0.332	0.226	-0.706	1.219	-0.329
|| latent transforming growth factor beta binding protein 1 || Hs.654497 || || 4052 || hSQ017636 || || hSQ017636 || LTBP1 || || hHA038545 || 330309	hSQ017636	-0.556	0.91	-0.258	2.31	-2.141	-1.16	0.328	-0.346		0.448	-0.518	-1.528	0.199	-1.152	1.173	-0.203	-1.613	0.48	-1.475	0.699	2.181	-0.026	-0.242	2.786	-1.729	1.433
|| Ribosomal protein S15a::ribosomal protein S15a || Hs.370504 || || 6210 || hSQ008015 || || hSQ008015 || RPS15A::RPS15A || || hHR018397 || 330352	hSQ008015	0.651	-0.883	-0.101	-0.783	0.126	0.267	1.415	0.191	0.508		-0.091	-1.081	1.216	0.775	-0.52	0.424	-0.986	0.497	-0.848	0.786	-1.572	-0.619	-0.645	-0.277	1.878	-0.32
|| Ring finger protein, transmembrane 2::ring finger protein, transmembrane 2 || Hs.437195 || || 84900 || hSQ042280 || || hSQ042280 || RNFT2::RNFT2 || || hHC021277 || 330357	hSQ042280	-0.657	-0.091	0.351	-1.401	0.018	-0.461	2.327	-0.207	-0.14	0.667	-0.759	0.141	-0.022	0.747	1.062	-0.594	-2.154	0.639	-0.196	0.648	-1.11	0.883	0.027	-0.385	0.71	-0.038
|| TL132 pseudogene::coiled-coil domain containing 144B || Hs.419859::Hs.531547 || || 284047 || hSQ009132 || || hSQ009132 || LOC162632::CCDC144B || || hHC031357 || 330371	hSQ009132	0.999	0.485	1.557	-0.205	1.344	0.385	-1.857	-0.901	-2.894		-1.433	-0.043	0.564	-1.467	-0.162	0.702	1.572	0.015	0.89	0.904	1.466	-0.401	0.543	1.211	-2.624	-0.642
|| family with sequence similarity 13, member B::Chromosome 5 open reading frame 5 || Hs.657919 || || 51306 || hSQ035783 || || hSQ035783 || FAM13B || || hHA032797 || 330373	hSQ035783	-0.423	1.783	1.515	0.093	-0.478	-0.467	-1.749	-0.183	-0.136	0.341	0.265	-0.445	0.012	0.281	-1.244	-0.01	-1.3	-0.107	0.558	0.462	-0.086	-0.563	0.691	0.629	-0.156	0.716
|| AA461511_Exon2_288 || || || || hSQ019692 || || hSQ019692 || EST_AA461511 || || hHE042877 || 330392	hSQ019692	1.337		-1.875			0.353	-0.739	-0.353	1.564	2.551	0.665	-1.355	-0.628	-0.759	0.196	-1.86	-0.68			0.432		1.477		-0.281	-0.866	0.826
|| Fibulin 2::fibulin 2 || Hs.198862 || || 2199 || hSQ032124 || || hSQ032124 || FBLN2::FBLN2 || || hHC005521 || 330410	hSQ032124	-1.228	-0.482	-0.15	1.418		-1.322	-0.114	-0.708	-1.531	1.886	-1.06	2.07	-0.093	-1.774	0.301	1.115	-2.865	2.628	-0.387	-0.143	1.379	0.382	-0.254	1.544	-1.641	1.031
|| Aldehyde dehydrogenase 1 family, member A2::aldehyde dehydrogenase 1 family, member A2 || Hs.643455::Hs.699620 || || 8854 || hSQ028820 || || hSQ028820 || ALDH1A2::ALDH1A2 || || hHC006961 || 330413	hSQ028820	-1.263	-0.107	0.875	1.373	-0.068	-1.897	-1.349	-0.753	-1.646	0.331	-2.265	1.705	-0.598	-1.159	1.116	2.01	-1.61	3.183	-1.442	-1.378	-0.666	0.837	-0.489	3.179	2.014	0.056
|| similar to cytoskeleton-associated protein 4; transmembrane protein (63kD), endoplasmic reticulum/Golgi intermediate compartment; type-II transmembrane protein p63 || || || 442363 || hSQ029403 || || hSQ029403 || XM_498255 || || hHR015601::hHR015602 || 330433	hSQ029403	-1.745	0.021				-0.109	1.859	-0.285	-0.868		-0.037	-0.407	0.11	-0.291	0.604	-0.802	-0.832	-0.279	0.076	0.21	1.552			1.037	-0.028	0.224
|| Transcribed locus::hypothetical protein DKFZp686O24166 || Hs.632152 || || 374383 || hSQ041643 || || hSQ041643 || DKFZp686O24166 || || hHR017041 || 330434	hSQ041643	-0.849	0.307	-1.001	-0.813	0.606	0.927	0.235	-0.419	0.198	-0.175	-1.691	-0.831	2.776	0.135	-0.36	-1.026	1.564	-1.403	-0.168	-0.174	-0.342	0.871	0.685	0.073	0.958	-0.09
|| Transcribed locus::kinesin family member 2C || Hs.69360 || || 11004 || hSQ042629 || || hSQ042629 || KIF2C || || hHC024241 || 330448	hSQ042629	-1.05	-1.384	-0.142	0.376	-0.235	0.096	2.224	-0.66	0.417	0.864	-1.812	0.058	1.175	0.794	0.279	1.563	-1.307	-1.684	0.541	-0.345	-0.743	0.74	-0.076	-0.428	0.277	0.459
|| Amylase, alpha 2B (pancreatic)::amylase, alpha 1A (salivary)::amylase, alpha 2A (pancreatic)::Amylase, alpha 1C (salivary) || Hs.484588::Hs.655232 || || 276::279 || hSQ012880 || || hSQ012880 || AMY2B::AMY1A::AMY2A::AMY1C || || hHR028560::hHR028562::hHR028561::hHR028564 || 330452	hSQ012880	1.432	2.508	-0.78	-1.682	-0.713	0.728	-3.874	0.162	-1.241	-1.194	1.29	2.59	-1.163	-0.034	2.291	-0.685	2.125	1.698	-0.857	-0.293	-1.601	0.372	-0.554	1.604	0.249	-2.369
|| Transgene || || || || hSQ024963 || || hSQ024963 || Tg_AmpR || || hTG042924::hTG042961::hTG042998 || 330473	hSQ024963	-0.902	1.804		-0.896	0.193	-0.736	-0.138	0.038	-0.225		1.416	0.596	0.343	-0.228	-1.013	-1.729	-0.019	0.494		0.153	1.415	1.568		0.66	-1.825	-0.973
|| Iroquois homeobox 5::iroquois homeobox 5 || Hs.435730 || || 10265 || hSQ019065 || || hSQ019065 || IRX5::IRX5 || || hHC014173 || 330503	hSQ019065	1.699	-1.315	0.537	-0.945	2.594	2.525	2.143	1.599	1.006		-2.703	3.537	0.614	-0.347	-0.842	1.032	-1.328	-1.785	0.23	-2.016	-0.364	-0.671	-2.157	-0.509	-1.914	-0.612
|| Phosphoglycerate mutase family member 5::phosphoglycerate mutase family member 5 || Hs.102558 || || 192111 || hSQ030746 || || hSQ030746 || PGAM5::PGAM5 || || hHC018493 || 330512	hSQ030746				-1.427		0.333	-0.099	-1.003	-0.396	3.261	0.125	0.415	0.272	-0.359	1.376	-0.92	-0.19	0.443		-2.048	-0.176	0.347		-0.451	-0.296	0.796
|| killer cell lectin-like receptor subfamily K, member 1 || || || 22914 || hSQ036916 || || hSQ036916 || KLRK1 || || hHA034333 || 330545	hSQ036916	1.669	0.335	0.217	1.495	0.734	-0.965	-4.587	0.429	1.086	1.543	0.297	1.057	0.884	-2.057	-0.582	1.412	-0.498	-0.125	0.09	-0.646	1.276	0.159	-0.197	-0.209	-1.814	-0.992
|| Branched chain aminotransferase 1, cytosolic::branched chain aminotransferase 1, cytosolic || Hs.438993 || || 586 || hSQ027985 || || hSQ027985 || BCAT1::BCAT1 || || hHC002737 || 330568	hSQ027985	1.211	1.147	-1.701	-0.073	1.366	-1.803	-2.685	-2.339	1.248	-1.325	1.209	2.829	-1.664	2.585	0.27	-0.316	-1.666	-1.583	-1.258	0.566	2.098	1.021	0.535	0.633	0.068	-0.38
|| CUG triplet repeat, RNA binding protein 2::CUG triplet repeat, RNA binding protein 2 || Hs.309288 || || 10659 || hSQ029067 || || hSQ029067 || CUGBP2::CUGBP2 || || hHC008497 || 330576	hSQ029067	-0.709	-0.063	-0.781	1.597	-0.584	1.077	1.745	-0.269	-1.362	-0.045	0.489	-0.481	-1.024	-0.085	0.35	0.734	-1.356	2.407	-0.408	0.386	0.528	0.271	-0.195	1.273	-2.772	-0.73
|| Troponin T type 1 (skeletal, slow)::troponin T type 1 (skeletal, slow) || Hs.631558 || || 7138 || hSQ029156 || || hSQ029156 || TNNT1::TNNT1 || || hHC009937 || 330577	hSQ029156	1.124	-2.39	2.022	1.47	1.059	-0.02	-3.452	-0.306	0.461	-1.002	1.762	1.592	0.289	1.088	0.743	0.507	1.827	-1	-1.265	-1.911	-0.429	-1.106	1.148	-1.614	0.931	-1.517
|| STEAP family member 4::STEAP family member 4 || Hs.521008 || || 79689 || hSQ038340 || || hSQ038340 || STEAP4::STEAP4 || || hHC011377 || 330578	hSQ038340	-1.601	0.015	-0.883	3.165	-0.636	0.515	-1.677	0.899	-0.504	0.613	-1.513	-0.513	0.604	0.453	1.488	0.492	0.342	-2.205		-0.406	0.056	0.899	-0.717	1.741	-2.294	1.668
|| solute carrier family 25, member 38 pseudogene || || || 441915 || hSQ031069 || || hSQ031069 || LOC441915 || || hHR027217 || 330601	hSQ031069	1.134	-0.04	-0.548	-0.41	-0.371	1.59	0.288	0.064	-0.829	0.768	-0.548	-0.578	-0.211	0.638	0.273	-0.653	0.247	-0.76	-1.015	-0.921	-1.779	2.224	0.738	0.586	0.371	-0.267
|| ADAM metallopeptidase with thrombospondin type 1 motif, 2::ADAM metallopeptidase with thrombospondin type 1 motif, 2 || Hs.591725 || || 9509 || hSQ041497 || || hSQ041497 || ADAMTS2::ADAMTS2 || || hHA032977 || 330612	hSQ041497		0.337	2.599	1.807		-1.123	-0.745	-1.449	-1.952				-0.924	0.325	1.59	-1.166		-1.133	-1.448	0.966	0.888	1.501		2.843	-3.262	0.34
|| Carboxypeptidase B2 (plasma)::carboxypeptidase B2 (plasma) || Hs.512937 || || 1361 || hSQ004088 || || hSQ004088 || CPB2::CPB2 || || hHA035857 || 330617	hSQ004088	0.785	1.611	1.643	-2.749	-1.07	-1.479	-0.431	0.225	0.392	-0.671	-0.927	0.963	0.62		-0.636	1.218	0.748	-0.519	1.036	-0.56	-0.528	-0.685	0.229	-0.333	-0.488	1.614
|| Angiopoietin-like 4::angiopoietin-like 4 || Hs.9613 || || 51129 || hSQ012906 || || hSQ012906 || ANGPTL4::ANGPTL4 || || hHA038737 || 330622	hSQ012906	-2.07			0.546		-0.594	2.524	-0.6	0.377	0.824	-0.842	-1.112	1.355	0.834	1.129	-1.077	-2.697	-1.884	2.581	-0.985	1.137	0.94		0.712	-0.423	-0.671
|| AA890136_Exon1_277 || || || || hSQ033832 || || hSQ033832 || EST_AA890136 || || hHE041617 || 330626	hSQ033832				1.812		-0.028	-2.46	-0.954	-1.667		0.174	0.574	-0.489		0.185	0.739	-0.781	1.432		0.281	2.093	0.646	-1.03	1.818	-2.837	0.485
|| protease, serine, 3 || || || 5646 || hSQ010713 || || hSQ010713 || PRSS3 || || hHO048783::hHO048817::hHO048781::hHO048789 || 330636	hSQ010713	-0.266	-0.94	-1.328	-1.11	0.269	1.03	-1.232	0.244	-2.199	0.448	-0.288	1.152	0.039	2.048	1.273	1.167	0.417	-1.54	-1.395	0.579	-1.499	1.884	2.088	-1.084	-0.279	0.523
|| Solute carrier family 22, member 17::solute carrier family 22, member 17 || Hs.373498 || || 51310 || hSQ030826 || || hSQ030826 || SLC22A17::SLC22A17 || || hHC018589 || 330661	hSQ030826	-2.497	0.399	-0.729	0.509	1.508	-0.551	-1.853	-0.747	-0.09	0.357	-0.189	0.541	1.108	-0.003	-0.808	-0.514	1.316	1.449		0.788	-0.35	1.033	-0.913	0.995	0.15	-0.908
|| AI340951_Exon1_77 || || || || hSQ044237 || || hSQ044237 || EST_AI340951 || || hHE041629 || 330698	hSQ044237	-0.549	1.147	0.409	1.377	-0.524	-1.323	1.295	0.701	-1.732	-0.985	-0.171	0.499	1.076	-0.265	0.74	0.734	0.124	-1.213	-0.088	-1.264	1.408	0.331	-0.185	1.833	-3.872	0.49
|| hypothetical gene supported by AK022914; AK095211; BC016035; BC041856; BX248778 || || || 440160 || hSQ023960 || || hSQ023960 || AK022914 || || hHR028753 || 330759	hSQ023960	0.58	0.186	0.198	0.526	-1.545	-0.094	-2.636	-1.25	1.337	-0.936	-0.512	-1.422	-2.265	-1.426	0.819	-0.827	1.543	0.706	2.151	-1.535	0.187	2.7	1.594	-0.048	1.067	0.909
|| WDYHV motif containing 1::WDYHV motif containing 1 || Hs.18029 || || 55093 || hSQ015624 || || hSQ015624 || WDYHV1::WDYHV1 || || hHA037393 || 330773	hSQ015624	1.705	1.121	0.133	-1.549		0.211	1.629	-0.235	1.212	-0.251	-0.347	0.333	0.09	0.829	-0.746	0.008	-0.622	-1.199	-0.384	-0.32	-0.308	0.035	0.369	-0.773	-1.668	0.724
|| Kelch domain containing 8A::kelch domain containing 8A || Hs.10414 || || 55220 || hSQ020011 || || hSQ020011 || KLHDC8A::KLHDC8A || || hHC014365 || 330813	hSQ020011	-0.215	0.831		-3.819	-0.7	0.901	-2.351	1.975	-0.898		5.663	2.383	-0.33		-2.026	-4.692	0.768	2.841		1.84			0.169	-2.213	-0.128
|| Synovial sarcoma, X breakpoint 9::synovial sarcoma, X breakpoint 9 || Hs.553667 || || 280660 || hSQ019082 || || hSQ019082 || SSX9::SSX9 || || hHR030205 || 330841	hSQ019082	0.422	1.848	0.37	0.778	-0.933	0.388	-0.824	0.532	-0.451	-0.464	-1.15	-0.16	-0.413	-0.034	-0.309		0.635	-1.232	-1.827	-0.203	-0.741	0.262	-0.604	1.024	-0.261	3.341
|| Scavenger receptor class A, member 3::scavenger receptor class A, member 3 || Hs.128856 || || 51435 || hSQ026744 || || hSQ026744 || SCARA3::SCARA3 || || hHA035965 || 330850	hSQ026744	0.727	0.373	-0.005	0.643	0.582	0.933	0.201	-0.853	0.034	-1.049	1.325	-0.845	2.082	2.921	-0.834	1.9	0.92	-1.257	-0.602	-0.588	-3.046	-1.483	-0.999	-0.511	-0.716	0.156
|| Potassium channel, subfamily K, member 2::potassium channel, subfamily K, member 2 || Hs.497745 || || 3776 || hSQ008271 || || hSQ008271 || KCNK2::KCNK2 || || hHA037405 || 330852	hSQ008271				0.598		-0.822	-1.764	0.942	-0.371		-0.76	-1.41	1.217	-0.474	-0.479	-0.145	-0.235	0.328		2.917	-1.451	-0.078	-0.404	0.484	1.359	0.541
|| Inhibin, beta B::inhibin, beta B || Hs.1735 || || 3625 || hSQ001576 || || hSQ001576 || INHBB::INHBB || || hHC008665 || 330878	hSQ001576	1.241	2.097	-0.961	-0.033	0.326	-0.613	0.965	-1.889	-0.692	5.185	2.669	0.819	-1.354	-1.485	-0.18	0.934	-0.906	-1.353	1.592	1.706	-1.282	-1.139	-2.705	0.623	-2.842	-0.73
|| Keratin 17::keratin 17 || Hs.2785 || || 3872 || hSQ040700 || || hSQ040700 || KRT17::KRT17 || || hHR025945 || 330906	hSQ040700	1.007	-0.037	2.425	2.583	0.672	-1.297	-1.579	-1.333	1.674	0.071	0.325	-0.615	0.512	-1.279	0.606	2.43	-1.81	-1.417	-2.772	1.222	-1.126	0.277	-0.599	1.129	-0.886	-0.184
|| Ubiquitin specific peptidase 41::ubiquitin specific peptidase 41 || Hs.581057::Hs.658993 || || 373856 || hSQ037303 || || hSQ037303 || USP41::USP41 || || hHR028825 || 330912	hSQ037303	-0.156	-0.26	0.882	-0.39	-0.991	2.11	-1.232	-0.746	1.721	-1.222	-0.378	-1.538	1.059	0.318	-1.327	0.657	2.347	-0.93	1.555	0.009	-0.899	0.044	2.348	0.536	-3.299	-0.217
|| histone cluster 1, H2bn::Histone cluster 1, H2bn || Hs.673851 || || 8341 || hSQ010518 || || hSQ010518 || HIST1H2BN::HIST1H2BN || || hHC014437 || 330969	hSQ010518	0.39	-1.884	-0.492	-0.734	-0.365	0.016	1.394	-0.5	1.877	-0.086	-1.692	-0.812	0.625	1.484	1.419	-0.447	0.553	-1.414	-0.549	0.615	-0.803	0.27	0.064	-0.028	-0.063	1.169
|| hypothetical gene supported by BC017239 || || || 389910 || hSQ030555 || || hSQ030555 || BC017239 || || hHR028837 || 330992	hSQ030555	0.622	1.288	-1.56	-0.212	-0.363	2.518	-0.154	-0.068	-1.111	-0.954	0.3	0.96	-0.133	0.036	-0.659	0.595	0.375	0.828	-1.097	0.437	2.209	-1.218	-0.884	-0.976	-0.201	-0.589
|| Killer cell lectin-like receptor subfamily C, member 2::killer cell lectin-like receptor subfamily C, member 2 || Hs.591157 || || 3822 || hSQ000332 || || hSQ000332 || KLRC2::KLRC2 || || hHC030277 || 330994	hSQ000332	0.768	-0.146	0.126	1.814	1.003	-0.296	-0.758	1.098	-1.025	1.622	-1.894	-1.344	2.083	-0.648	0.827	1.571	0.211	-3.346	0.049	-0.697	0.605	-1.242	0.422	-0.15	-1.635	0.977
|| Leukocyte specific transcript 1::leukocyte specific transcript 1 || Hs.436066 || || 7940 || hSQ030843 || || hSQ030843 || LST1::LST1 || || hHA040357 || 331008	hSQ030843	0.288			3.054	-0.467	-1.376	-1.278	-1.222	0.025	0.402		-0.544	-0.977	0.142	-0.323	-1.159	-1.129	-1.456	1.969	0.073	2.805	2.358	1.102	1.69	-2.495	-1.493
|| eyes absent homolog 1 (Drosophila)::Eyes absent homolog 1 (Drosophila) || Hs.491997 || || 2138 || hSQ033837 || || hSQ033837 || EYA1::EYA1 || || hHC005881 || 331028	hSQ033837	1.022	1.678	-0.18	-0.982	0.637	-1.682	1.026	-0.728	1.159	-0.144	-0.98	0.42	0.437	-0.354	0.781		-1.755	3.388		0.417	0.009	-1.638	-0.374	-0.776	-1.041	-0.329
|| Tripartite motif-containing 21::tripartite motif-containing 21 || Hs.532357 || || 6737 || hSQ038480 || || hSQ038480 || TRIM21::TRIM21 || || hHC015961 || 331052	hSQ038480	1.062	-0.332	0.5	0.598	-0.523	0.618	-1.674	0.012	1.099	-0.074	-0.13	-0.76	-0.353	0.126	0.241	-0.055	0.525	-0.742	1.983	-1.073	0.359	0.062	0.126	0.464	-1.791	-0.279
|| Carnitine acetyltransferase::carnitine acetyltransferase || Hs.12068 || || 1384 || hSQ013166 || || hSQ013166 || CRAT::CRAT || || hHA039001 || 331084	hSQ013166	-1.509	0.357	2.729	-0.123	0.086	0.047	1.885	0.181	-0.082	-0.715	0.349	0.259	0.176	0.735	-0.39	1.034	-0.666	-0.673	-0.108	-0.954	-0.832	0.151	-0.335	0.223	-2.372	0.56
|| IKK interacting protein::IKBKB interacting protein || Hs.252543 || || 121457 || hSQ031700 || || hSQ031700 || IKIP::IKBIP || || hHC003013 || 331096	hSQ031700	-1.494	0.482	0.234	1.182	-0.289	-1.218	-0.22	-1.314	0.383	0.86	-0.736	0.304	1.921	-0.07	0.035	0.079	0.689	0.382	-2.703	0.071	0.143	0.126	-0.31	0.938	0.133	0.385
|| Protein kinase C, beta::protein kinase C, beta || Hs.460355 || || 5579 || hSQ003830 || || hSQ003830 || PRKCB::PRKCB || || hHC021733 || 331126	hSQ003830	0.397	-0.687	-1.035	1.593	-0.108	-0.057	-1.389	-0.093	-0.306	1.401	0.285	-0.365	0.732	0.631	1.206	1.53	-0.27	-0.917	1.028	-1.558	0.364	0.737	0.711	0.459	-4.386	0.096
|| Ras homolog enriched in brain like 1::Ras homolog enriched in brain like 1 || Hs.159013 || || 121268 || hSQ030954 || || hSQ030954 || RHEBL1::RHEBL1 || || hHC024613 || 331130	hSQ030954				-0.547		-0.377	0.691	-2.193	0.054	0.811	-0.895	-0.445	1.202	1.451	0.696	0.54	-0.77	-0.527	1.718	-0.578	-0.016	0.527		-0.531	-0.716	-0.094
|| Solute carrier family 2 (facilitated glucose transporter), member 3::solute carrier family 2 (facilitated glucose transporter), member 14::Solute carrier family 2 (facilitated glucose transporter), member 14 || Hs.419240::Hs.655169 || || 144195 || hSQ021620 || || hSQ021620 || SLC2A3::SLC2A14::SLC2A14 || || hHC030373 || 331141	hSQ021620	0.752	-0.412	-0.04	0.328	0.397	-0.482	0.196	-1.438	1.019	0.676	-1.17	-0.45	-0.983	-0.864	1.331	-0.525	-1.965	0.578	0.883	-0.203	0.779	-0.058	-0.294	1.554	-0.801	1.191
|| CSE1 chromosome segregation 1-like (yeast)::CSE1 chromosome segregation 1-like (yeast) || Hs.90073 || || 1434 || hSQ012473 || || hSQ012473 || CSE1L::CSE1L || || hHA037573 || 331152	hSQ012473	0.394	-1.36	-0.998	-0.4	-1.431	0.5	1.748	-0.626	0.341	-0.572	-0.518	0.252	0.639	0.438	0.253	1.737	0.107	-0.25	-0.415	0.059	-0.839	0.564	0.658	-0.194	0.311	-0.397
|| Fibulin 1::fibulin 1 || Hs.24601 || || 2192 || hSQ010127 || || hSQ010127 || FBLN1::FBLN1 || || hHA039013 || 331153	hSQ010127	0.083	1.869	0.341	0.559	-2.332	0.879	3.607	-1.547	-1.97	0.167	-0.659	-0.709	1.528	-0.663	-0.058	1.476	-0.674	0.029	0.074	-0.302	-0.05	0.753	-2.703	1.065	-0.77	0.002
|| paraneoplastic antigen like 6A::Similar to Paraneoplastic antigen-like protein 6A || Hs.533301 || || 84968 || hSQ018829 || || hSQ018829 || PNMA6A::LOC100287428 || || hHC024697 || 331203	hSQ018829	-0.111	1.935		-1.185		-0.755	0.613	-2.781	-0.634	0.243	-0.053	0.287	-0.186	1.593	1.268	-0.678	1.482	0.595		0.244	-0.664	-0.741		-0.139	0.646	-0.982
|| hypothetical LOC389908 || || || 389908 || hSQ030919 || || hSQ030919 || LOC389908 || || hHR029017 || 331214	hSQ030919	0.631	1.527	-1.211	-0.073	-0.774	2.557	0.035	-0.059	-1.192	-1.395	0.239	0.699	-0.104	-0.035	-1.19	0.664	0.504	0.867	-0.658	0.516	2.248	-1.209	-0.945	-0.937	-0.302	-0.39
|| LOC441423 || || || 441423 || hSQ023744 || || hSQ023744 || LOC441423 || || hHR030457 || 331217	hSQ023744	0.932				1.227	0.978	-2.144	1.362	0.859		-0.09	0.01	-0.853	0.646	0.431	-3.055	-0.625	4.058		-0.873	0.429	-0.438		-1.926	-0.931
|| H19, imprinted maternally expressed transcript (non-protein coding) || || || 283120 || hSQ030797 || || hSQ030797 || H19 || || hHO047737 || 331248	hSQ030797	1.164	-0.35	3.372	0.63	-3.731	-3.92	-2.802	-0.056	3.481	-0.482	-0.258	-1.228	-0.701	-1.522	1.633	1.857	-1.753	2.46	1.315	0.919	0.271	1.794	-3.542	2.606	0.981	-2.147
|| E2F transcription factor 2::E2F transcription factor 2 || Hs.194333 || || 1870 || hSQ027175 || || hSQ027175 || E2F2::E2F2 || || hHC016069 || 331278	hSQ027175	0.129	-1.055	0.197	-0.055	-0.816	-0.055	1.773	-0.771	0.986	0.283	-1.523	-0.783	1.394	0.463	1.008	1.932	-1.068	-1.965	0.24	0.434	-0.624	0.209	0.443	-0.379	-0.474	0.078
|| Ring finger protein 157::ring finger protein 157 || Hs.500643 || || 114804 || hSQ015865 || || hSQ015865 || RNF157::RNF157 || || hHR017509 || 331279	hSQ015865	-0.231		-1.443	-0.005	0.194	-0.265	1.653	0.739	-0.904	-0.887	0.007	0.737	0.544	-2.657	1.188	0.172	-0.028	-1.265	0.97	2.314	-0.644	0.319	-0.547	-0.359	0.626	-0.222
|| Transglutaminase 1 (K polypeptide epidermal type I, protein-glutamine-gamma-glutamyltransferase)::transglutaminase 1 (K polypeptide epidermal type I, protein-glutamine-gamma-glutamyltransferase) || Hs.508950 || || 7051 || hSQ040687 || || hSQ040687 || TGM1::TGM1 || || hHC026149 || 331293	hSQ040687	1.303	0.389	2.601	1.539	1.588	0.039	-0.963	-1.497	0.01	0.047	1.611	-1.129	0.268	-0.023	0.202	-0.324	-2.474	-2.041	-0.436	0.628		0.613	-0.443	0.445	-0.77	-1.178
|| || || || || hSQ009863 || || hSQ009863 || || || hHO047757::hHO047749::hHO047770::hHO047752::hHO047763::hHO047767::hHO047765::hHO047769 || 331321	hSQ009863	0.339		1.867			-0.875	-1.407		1.056	-1.737	0.317	0.147	0.074	0.203	0.238	-1.158	-0.138	1.395	-2.23		1.896	0.079		0.491	-0.464	-0.102
|| Collagen, type VIII, alpha 2::collagen, type VIII, alpha 2 || Hs.353001 || || 1296 || hSQ028763 || || hSQ028763 || COL8A2::COL8A2 || || hHC010393 || 331339	hSQ028763	-2.129	1.917	1.189	0.797	-2.604	-1.213	-0.685	-0.939	-1.182	1.255	-1.251	-0.031	1.836	-0.095	0.46	0.684	0.424	1.727	0.212	0.506	-0.662	0.721	-0.705	2.583	-2.642	-0.16
|| RAS and EF-hand domain containing::RAS and EF-hand domain containing || Hs.657750 || || 158158 || hSQ045182 || || hSQ045182 || RASEF::RASEF || || hHC013273 || 331345	hSQ045182	-0.72	0.546	-0.812	-0.864	1.095	1.186	2.584	0.82	0.097	-0.536	-0.952	0.838	1.935	1.214	-0.261	1.803	-0.187	0.476	-0.399	-2.595	-2.643	-0.23	-0.196	-1.258	-0.493	-0.451
|| Lymphotoxin beta (TNF superfamily, member 3)::lymphotoxin beta (TNF superfamily, member 3) || Hs.376208 || || 4050 || hSQ007812 || || hSQ007812 || LTB::LTB || || hHC016153 || 331350	hSQ007812	2.625		-1.837	-0.569	-1.58	0.491	-0.791	-0.665	2.312	0.789	0.163	-1.457	-0.24	0.899	0.874	-1.102	-1.032	-0.619		0.44	-2.398	0.895	1.749	-0.123		1.184
|| PTK6 protein tyrosine kinase 6::PTK6 protein tyrosine kinase 6 || Hs.51133 || || 5753 || hSQ037210 || || hSQ037210 || PTK6::PTK6 || || hHC021913 || 331365	hSQ037210	1.956	0.962	0.724	0.132		0.332	-1.23	-0.594	-1.217	0.45	-0.346	0.144	0.161		0.435	1.569	-1.601	0.992		-1.779	1.163	-1.504		0.648	-1.837	0.445
|| ankyrin repeat domain 13A::Ankyrin repeat domain 13A || Hs.528703 || || 88455 || hSQ006263 || || hSQ006263 || ANKRD13A::ANKRD13A || || hHC026233 || 331372	hSQ006263	0.371			-0.663		-0.163	1.415	-0.189		1.945	-1.611	-0.151	0.836	1.325	0.77	0.244		-0.263		-0.934	-1.642	-1.609	0.445	0.313	-1.032	0.59
|| coagulation factor VIII, procoagulant component::Coagulation factor VIII, procoagulant component || Hs.654450 || || 2157 || hSQ038979 || || hSQ038979 || F8::F8 || || hHA034873 || 331385	hSQ038979	2.647	-0.317	2.525	-1.047		-0.367	-0.739	0.907	2.424		-0.155		0.852	0.971		-1.72	-0.06	-0.307		-0.948	-0.436	-1.363		-1.631	-0.356	-0.884
|| membrane-associated ring finger (C3HC4) 1::Transcribed locus || Hs.608487 || || 55016 || hSQ032511 || || hSQ032511 || MARCH1 || || hHC004645 || 331406	hSQ032511	0.169	-1.125	1.207	-0.385		-0.595	-1.227	-0.561	-0.194		-0.463	-0.783	-1.176	0.893	0.528	-1.168	-0.138	-2.625		-1.036	3.826	1.279	0.193	0.781	1.936	0.668
|| transmembrane protein 35::Transmembrane protein 35 || Hs.45140 || || 59353 || hSQ033590 || || hSQ033590 || TMEM35::TMEM35 || || hHC006085 || 331407	hSQ033590	1.238	-0.866		0.004	0.113	-0.496	-0.138	0.718	0.805		1.316	0.316	0.493	1.652			0.901	-0.476		-0.647	-0.745	-1.212		-1.74	0.425	-1.663
|| Janus kinase 3::Janus kinase 3 || Hs.515247 || || 3718 || hSQ010898 || || hSQ010898 || JAK3::JAK3 || || hHC017605 || 331431	hSQ010898	0.008	1.054	0.156	0.634	1.463	-0.096	-1.578	-1.082		0.752	0.266	-0.444	-0.657	1.432	1.247	-0.109	-1.819	0.064	0.729	-2.357	1.035	0.058	0.432	0.24	-1.645	0.217
|| SAM pointed domain containing ets transcription factor::SAM pointed domain containing ets transcription factor || Hs.485158 || || 25803 || hSQ020321 || || hSQ020321 || SPDEF::SPDEF || || hHC024805 || 331443	hSQ020321	1.913	3.619	2.321		0.848	1.779	-0.473	0.623	-0.79	0.447	2.331	0.391	0.158	0.177	-1.908	-0.034	0.426	-3.331		-2.332	-0.72	-1.577		-1.035	-1.99	-0.838
|| ADP-ribosylation-like factor 6 interacting protein 5::ADP-ribosylation-like factor 6 interacting protein 5 || Hs.518060 || || 10550 || hSQ012371 || || hSQ012371 || ARL6IP5::ARL6IP5 || || hHA036325 || 331465	hSQ012371	0.654	-0.25	-0.168	0.31	0.189	1.43	-0.292	-0.406	-1.649	-0.332	0.552	-0.288	-0.311	0.808	-0.107	1.667	1.247	-0.14	-0.665	-0.831	-0.749	-0.046	-0.452	0.586	-0.209	-0.557
|| Laminin, alpha 3::laminin, alpha 3 || Hs.436367 || || 3909 || hSQ004951 || || hSQ004951 || LAMA3::LAMA3 || || hHA037765 || 331467	hSQ004951				-0.318	1.161	0.482	2.52	-0.104	-0.917		-1.136	1.564	1.921	-0.66	1.115	0.369	-1.331	-2.158	1.837	-0.069	-0.847	-0.894		-1.642	0.383	-1.285
|| AI821171_Exon1_261 || || || || hSQ016564 || || hSQ016564 || EST_AI821171 || || hHE042085 || 331474	hSQ016564	1.015		0.183		2.28	0.121	-1.941	0.055	-0.198	3.599	0.493	-0.047	-0.2	0.749	0.754	-0.902	-0.552	0.491	0.336	-2.12				-0.533	-2.428	-1.146
|| Lipocalin 12::lipocalin 12 || Hs.440519 || || 286256 || hSQ002038 || || hSQ002038 || LCN12::LCN12 || || hHC009049 || 331490	hSQ002038	-0.558	-0.022	-0.03	0.028	1.697	0.318	-0.744	0.312	0.799	-0.744	1.7	-0.27	-0.153	-0.004	-1.009	-0.275	-0.945	0.148	-1.367	0.237	-0.551	0.202	1.946	0.984	-1.031	-0.659
|| UDP-N-acetyl-alpha-D-galactosamine:polypeptide N-acetylgalactosaminyltransferase 5 (GalNAc-T5)::UDP-N-acetyl-alpha-D-galactosamine:polypeptide N-acetylgalactosaminyltransferase 5 (GalNAc-T5) || Hs.269027 || || 11227 || hSQ011228 || || hSQ011228 || GALNT5::GALNT5 || || hHC014809 || 331497	hSQ011228	-0.635	-0.419	-1.267	0.501		-0.749	-1.781	-0.215	-0.058		-1.677	0.853	0.43	-0.871	0.904	1.668	-0.712	-1.019	-1.284	0.16	1.512	1.535	0.239	3.017	-1.038	0.914
|| Glutamic-pyruvate transaminase (alanine aminotransferase)::glutamic-pyruvate transaminase (alanine aminotransferase) || Hs.103502 || || 2875 || hSQ022401 || || hSQ022401 || GPT::GPT || || hHC026329 || 331512	hSQ022401	2.769	0.085	-0.103	-2.435		0.255	1.053	0.259	-0.084		1.537	0.457	0.394	0.393	1.598	0.212	0.852	-2.545	0.19	2.584		-0.831	-1.117	-2.099	-1.524	-1.892
|| CASPR3 pseudogene || || || 441402 || hSQ037410 || || hSQ037410 || LOC441402 || || hHR029209 || 331518	hSQ037410	-1.435	-0.029	-0.597	0.611	2.85	0.731	1.249	0.375	-1.128	-1.291		-0.057	2.8	0.159		0.318	-0.772	-0.129	-1.094	0.07	1.432	-0.245	-1.981	-0.663	-0.738	-0.426
|| || || || || hSQ013902 || || hSQ013902 || || || hHA039289 || 331538	hSQ013902				-0.223		0.177	-1.015	-0.709	-1.192		-1.561	1.439	1.226	0.845	-0.59	0.134	-0.076	-0.353		0.466	-1.492	0.481		-0.757	1.908	1.29
|| Major histocompatibility complex, class II, DO alpha::major histocompatibility complex, class II, DO alpha || Hs.631991 || || 3111 || hSQ000603 || || hSQ000603 || HLA-DOA::HLA-DOA || || hHC009061 || 331565	hSQ000603			-1.399	-0.091	-0.242	1.369	-1.773	3.363	4.05			-1.109	-2.202	1.247	0.122	-2.434	2.816	-1.441		-1.652	0.78	-0.067	-0.993	1.455		-1.798
|| Potassium voltage-gated channel, subfamily G, member 1::potassium voltage-gated channel, subfamily G, member 1 || Hs.118695 || || 3755 || hSQ042376 || || hSQ042376 || KCNG1::KCNG1 || || hHC023461 || 331590	hSQ042376	-0.173	0.073	-0.535	-2.857		0.623	2.791	-1.583	-0.236	-0.229	-0.065	2.415	0.142	-0.069	-1.894	-0.36	0.55	0.543		1.292	0.224	1.377	-2.289	0.029	0.974	-0.744
|| acyl-CoA synthetase medium-chain family member 3 || Hs.653192::Hs.699181 || || 6296 || hSQ003226 || || hSQ003226 || ACSM3 || || hHA036421 || 331612	hSQ003226	-0.283	0.263	-0.545	-1.127	0.682	0.113	1.211	0.267	-0.796	-1.509	0.425	0.225	0.582	0.831	-1.174	-0.93	0.3	0.023	-1.422	0.772	1.664	-0.703	-0.629	-0.701	1.334	1.116
|| Integrin, beta 6::integrin, beta 6 || Hs.470399 || || 3694 || hSQ040326 || || hSQ040326 || ITGB6::ITGB6 || || hHA039301 || 331614	hSQ040326		0.747	4.419	0.637	-0.264	0.457	0.085	-0.289	1.448	1.355	0.979	-0.961	-1.534	-0.325	-3.01	1.364	-1.056	3.217		-3.264	2.188	-0.019	-0.635	-2.327	-3.302	0.1
|| Progestin and adipoQ receptor family member VI::progestin and adipoQ receptor family member VI || Hs.235873 || || 79957 || hSQ021792 || || hSQ021792 || PAQR6::PAQR6 || || hHC022105 || 331667	hSQ021792	-1.592	1.134		-0.346	1.083	0.994	-0.048	0.298	-0.725	-0.228	-0.374	1.506	0.603	0.202	-0.963	-0.019	-1.819	0.784		-0.957	-0.495	-0.882	-0.388	0.62	-0.305	1.917
|| Transcribed locus, moderately similar to NP_001005547.1 tetraspanin 3 [Rattus norvegicus]::tetraspanin 3 || Hs.5062 || || 10099 || hSQ013901 || || hSQ013901 || TSPAN3 || || hHA037945 || 331699	hSQ013901	0.35	1.206	-0.132	-0.054	1.555	0.536	-0.056	0.12	0.227	-0.966	1.688	-0.852	-0.555	-0.606	-0.011	-0.027	0.333	-0.664	-0.699	-0.195	-1.533	0.18	0.304	-0.078	-0.243	0.169
|| Bone morphogenetic protein 1::bone morphogenetic protein 1 || Hs.1274 || || 649 || hSQ030305 || || hSQ030305 || BMP1::BMP1 || || hHA039385 || 331700	hSQ030305	-2.338	0.138	-0.05	0.938	-0.883	0.008	0.946	-0.088	-1.461	0.436	0.83	-0.47	-0.023	1.636	0.351	0.565	-1.005	-0.542	-0.997	-0.153	0.349	0.562	-0.614	1.084	0.389	0.381
|| AA461274_Exon1_198 || || || || hSQ004300 || || hSQ004300 || EST_AA461274 || || hHE042265 || 331702	hSQ004300	-0.101	0.185	-0.113	-1.005		-0.425	0.073	-1.611	-0.534	2.513	0.317	0.507	0.264	0.833	0.458	-0.148	-2.048	0.375	1.26	0.154	-0.804	0.969	-0.447	-0.539	0.716	-0.852
|| immunoglobulin heavy variable 1-69 || || || 28461 || hSQ041011 || || hSQ041011 || IGHV1-69 || || hHO045145 || 331705	hSQ041011	3.526	-2.228		3.672	-0.979	-0.188	-1.68	-2.514	2.503	0.94	2.044	-2.276	-4.529	2.07	1.765	1.959	-1.791	-2.468	2.767	-1.439	1.573	1.626	2.74	-1.752	-5.647	0.315
|| ATPase, Ca++ transporting, plasma membrane 2::ATPase, Ca++ transporting, plasma membrane 2 || Hs.268942 || || 491 || hSQ012480 || || hSQ012480 || ATP2B2::ATP2B2 || || hHC001957 || 331712	hSQ012480	1.069	1.855	-0.773			0.495	-7.057	0.529	-0.424		0.267	1.367	-0.176	0.293		0.312	0.262		4.06	0.174	1.396	0.049	0.523	-3.279		-0.942
|| FK506 binding protein 5::FK506 binding protein 5 || Hs.407190 || || 2289 || hSQ040280 || || hSQ040280 || FKBP5::FKBP5 || || hHR004837 || 331714	hSQ040280	0.692	-0.772	0.02	1.598	-0.023	1.678	1.596	-0.008	1.689	-0.484	-1.51	-1.17	-1.863	0.376	-0.129	1.555	0.175	-1.962	1.103	-1.053	-1.491	-0.068	0.936	0.224	-0.921	-0.189
|| Serine palmitoyltransferase, long chain base subunit 3::serine palmitoyltransferase, long chain base subunit 3 || Hs.425023::Hs.272242 || || 55304 || hSQ031658 || || hSQ031658 || SPTLC3::SPTLC3 || || hHR009157 || 331720	hSQ031658	0.229	0.995	1.527	-0.065	0.154	1.225	-1.747	0.029	-0.684		-0.043	-0.503	-0.156	0.343	1.858		-0.458	-0.665		0.474	-0.954	-0.801	0.443	-0.469	0.716	-1.442
|| Chromosome 3 open reading frame 32::chromosome 3 open reading frame 32 || Hs.561182 || || 51066 || hSQ036353 || || hSQ036353 || C3orf32::C3orf32 || || hHC012037 || 331723	hSQ036353	1.279	0.645	0.207	1.535	0.124	0.005	0.143	-0.851	-1.084	1.453	-0.113	0.167	1.204	0.653	1.328	0.372	0.982	-1.455	-1.34	0.364	-2.964	-0.041	-1.807	-0.659	2.336	-2.492
|| Transcribed locus::similar to hCG40922 || Hs.427957 || || 341112 || hSQ043500 || || hSQ043500 || LOC341112 || || hHR014917 || 331728	hSQ043500	1.701	0.117	0.869	1.267	0.226	0.877	-0.765	-1.339	-0.002	-0.285	-0.621	-1.161	0.026	-0.065	1.01	0.204	-0.046	-1.813	1.592	-1.184	0.328	-0.129	1.585	-0.337	-1.682	-0.36
|| fibroblast activation protein, alpha::Fibroblast activation protein, alpha || Hs.654370 || || 2191 || hSQ032651 || || hSQ032651 || FAP::FAP || || hHC016357 || 331733	hSQ032651	-1.499		1.529	3.317	-1.384	-2.413	-0.545	-0.879	-1.192	2.355	-2.501	-5.871	0.616	-1.035	1.39	2.614	-1.466	0.647		-0.124	2.388	2.681	-0.265	3.483	-3.602	1.75
|| CSE1 chromosome segregation 1-like (yeast)::CSE1 chromosome segregation 1-like (yeast) || Hs.90073 || || 1434 || hSQ000438 || || hSQ000438 || CSE1L::CSE1L || || hHC019237 || 331737	hSQ000438	0.576	-1.268	-1.086	-0.438	-1.449	0.742	1.43	-0.634	0.053	-0.5	-0.466	0.524	0.791	0.16	0.005	1.649	0.569	-0.278	-0.593	0.291	-0.977	0.386	0.73	-0.272	0.483	-0.415
|| Similar to ubiquitin-conjugating enzyme E2Q 2::ubiquitin-conjugating enzyme E2Q family member 2 pseudogene 1 || Hs.498348 || || 388165 || hSQ039314 || || hSQ039314 || FLJ43276::UBE2Q2P1 || || hHR029317 || 331755	hSQ039314	0.537	1.463	-0.455	-0.347	-0.148	1.313	-1.109	0.487	0.194	-0.139	0.195	-0.615	-0.218	-0.209	-0.044	-1.44	0.22	0.203	-2.302	0.292	1.244	0.157	0.551	0.029	-0.046	0.186
|| Polyglutamine binding protein 1::polyglutamine binding protein 1 || Hs.534384 || || 10084 || hSQ043319 || || hSQ043319 || PQBP1::PQBP1 || || hHA033637 || 331766	hSQ043319	0.574			-0.14		-0.29	0.718	-0.786	-1.129		-0.568	2.272	0.239	1.038	0.743	-0.713	0.297	-0.58	1.725	0.279	-0.779	-1.006		-0.464	-1.469	0.043
|| Von Willebrand factor A domain containing 5A::von Willebrand factor A domain containing 5A || Hs.152944 || || 4013 || hSQ036258 || || hSQ036258 || VWA5A::VWA5A || || hHA036517 || 331772	hSQ036258	1.482	1.848	-0.1	-0.262	1.227	0.798	-3.544	0.812	-0.051	0.126	0.99	-0.02	0.497	1.336	-0.569	0.495	0.295	-0.082		-1.703	-0.341	-0.948	0.196	0.364	-2.521	-0.319
|| BCR/TCR^IGHV4/OR15-8||ORF||Z29598||2||Immunoglobulin_26 || || || || hSQ035904 || || hSQ035904 || BCR/TCR_IGHV4/OR15-8 || || hHO045157 || 331786	hSQ035904	3.557	-4.017	0.005	3.973	-2.398	-0.887	-2.919	-2.823	2.764	3.551	0.185	-0.415	-2.468	2.531	3.066	2.05	-1.79	-2.097	3.338	-2.278	0.064	1.337	2.671	-3.951	-3.286	0.246
|| SPARC-like 1 (hevin)::SPARC-like 1 (hevin) || Hs.62886 || || 8404 || hSQ011232 || || hSQ011232 || SPARCL1::SPARCL1 || || hHC003481 || 331795	hSQ011232	-0.507	-1.931	-1.109	1.279	-1.332	1.249	0.487	0.543	-0.05	0.467	-0.199	0.261	-1.842	0.587	-0.888	0.676	0.166	-0.691	-1.386	1.628	0.75	0.243	0.577	1.445	-0.6	0.182
|| Protein phosphatase 1, regulatory (inhibitor) subunit 3B::protein phosphatase 1, regulatory (inhibitor) subunit 3B::hypothetical protein LOC286044 || Hs.458513::Hs.595261 || || 79660::286044 || hSQ003028 || || hSQ003028 || PPP1R3B::PPP1R3B::LOC286044 || || hHR006361 || 331801	hSQ003028	-0.489	-0.203	0.059	0.947	-0.204	-1.283	1.605	-1.059	-0.322	0.275	-0.441	-0.081	-0.454	-0.355	-0.33	0.004	-0.766	1.747	-0.508	-0.304	2.298	-0.069	-0.425	0.723	-0.392	0.03
|| Actin filament associated protein 1::hypothetical protein LOC254848::Hypothetical LOC84740 || Hs.529369::Hs.663029 || || 254848 || hSQ020190 || || hSQ020190 || AFAP1::LOC254848::LOC84740 || || hHR020761 || 331825	hSQ020190	-0.088	1.458	3.96	-1.612	3.247	1.648	-3.004	2.692	-2.241	-1.144	0.93	-0.96	-0.973	2.856	0.201	-4.045	1.415	0.658		-0.493	0.459	-0.238	-1.534	-2.286	-1.051	0.141
|| pleiomorphic adenoma gene-like 1 || || || 5325 || hSQ026584 || || hSQ026584 || PLAGL1 || || hHA036601 || 331853	hSQ026584		-0.105	-0.823	0.775	0.524	-0.755	1.533	-0.061	-1.704	0.263	-0.353	0.957	-0.966	0.093	1.038	-0.338	0.212	-0.595	-2.19	1.064	0.746	0.919	-1.237	1.181	0.396	-0.582
|| AA625959_Exon1_14 || || || || hSQ035058 || || hSQ035058 || EST_AA625959 || || hHE040921 || 331857	hSQ035058	0.612		2.65	0.418	0.117	0.398	0.806	0.242	-1.261		0.07	0.61	-0.583	-1.154	-1.679	-1.195	1.185	-0.132		0.597	0.319	0.382	-1.834	-0.536	-0.001	-0.029
|| AA634379_Exon1_83 || || || || hSQ033745 || || hSQ033745 || EST_AA634379 || || hHE042361 || 331859	hSQ033745	0.224	2.25	-1.738	-0.27	1.139	0.17	-1.012	0.434	-0.869	-3.632	-0.498	0.272	0.609	-0.002	-1.757	0.127	0.587	-0.68	1.445	-0.171	0.771	-0.756	0.818	0.716	0.861	0.953
|| Amyloid beta (A4) precursor protein-binding, family B, member 2::amyloid beta (A4) precursor protein-binding, family B, member 2 || Hs.479602 || || 323 || hSQ017358 || || hSQ017358 || APBB2::APBB2 || || hHC006373 || 331879	hSQ017358	-1.593	-0.497	-0.805	0.333	0.072	0.483	1.501	-0.543	-0.706	-0.369	-0.325	-0.825	0.302	0.141	-0.054	1.51	-1.66	1.183	-0.782	-0.168	0.564	0.117	0.261	1.479	0.144	0.246
|| immunoglobulin heavy constant mu || Hs.611409 || || 3507 || hSQ022565 || || hSQ022565 || IGHM || || hHC025093 || 331910	hSQ022565	4.043			3.229		-1.461	-3.443	-2.097	1.69		-1.609	-2.459	-4.332	-1.633	1.172	4.696	-1.634	-2.701	4.674	-0.742		2.033	3.567	0.825	-3.6	-0.228
|| Protein phosphatase 1E (PP2C domain containing)::protein phosphatase 1E (PP2C domain containing) || Hs.245044 || || 22843 || hSQ032300 || || hSQ032300 || PPM1E::PPM1E || || hHC003577 || 331946	hSQ032300	-0.133	0.743	-0.265	-0.037		-0.357	-0.339	0.027	0.224	-1.739	-0.515	1.455	2.162	0.231	1.006	0.05	0.58			-0.968	0.674	-0.733	1.221	-0.921	-0.626	-1.734
|| solute carrier family 2 (facilitated glucose transporter), member 9::Solute carrier family 2 (facilitated glucose transporter), member 9 || Hs.656895 || || 56606 || hSQ016219 || || hSQ016219 || SLC2A9::SLC2A9 || || hHC020857 || 331976	hSQ016219	0.317	1.943	-0.535	-0.477	-1.038	0.223	-1.269	-1.203	-1.416	0.221	-0.815	1.035	0.442	0.881	0.626	0.75	0.45	-0.467	1.598	0.322	-1.046	-0.143	-0.189	0.729	-0.336	-0.614
|| Maternal embryonic leucine zipper kinase::maternal embryonic leucine zipper kinase || Hs.184339 || || 9833 || hSQ005883 || || hSQ005883 || MELK::MELK || || hHA038137 || 332002	hSQ005883	0.231	-1.253	0.089	-0.283	-0.574	1.147	1.205	-0.359	0.048	-0.395	-1.661	0.329	0.316	0.765	0.98	1.654	-1.346	-1.423	0.492	-0.144	-0.472	-0.129	0.555	-0.767	0.498	0.5
|| AI793266_Exon1_292 || || || || hSQ008472 || || hSQ008472 || EST_AI793266 || || hHE042457 || 332009	hSQ008472	-0.571	2.215		0.075		-0.195	2.183	-1.111	2.346		0.817	1.677	-1.086	-0.407	-1.082	-2.318	0.352			0.634		1.619		-0.169	-2.194	-2.782
|| Interferon regulatory factor 4::interferon regulatory factor 4 || Hs.401013 || || 3662 || hSQ021385 || || hSQ021385 || IRF4::IRF4 || || hHC007909 || 332024	hSQ021385	1.894	-0.06	-0.398	3.43	-4.211	-0.39	-1.862	-0.726	1.121	0.088	-1.158	-0.018	0.549	1.598	3.373	2.337	-0.813	-2.88	1.905	-1.041	-0.359	-0.096	1.698	-0.184	-3.519	-0.267
|| Defensin, beta 1::defensin, beta 1 || Hs.32949 || || 1672 || hSQ024692 || || hSQ024692 || DEFB1::DEFB1 || || hHC010789 || 332026	hSQ024692	1.729	0.805	3.787	-0.595		0.275		-1.171	1.596	-2.517	1.807	0.547	-2.036	0.563	-1.982	-0.678	2.952			-2.366	0.916	2.759	-1.377	-1.679	-3.074	-0.252
|| CD74 molecule, major histocompatibility complex, class II invariant chain || Hs.694723::Hs.654407 || || 972 || hSQ045359 || || hSQ045359 || CD74 || || hHC019429 || 332038	hSQ045359	1.412	1.108	1.05	0.828	1.547	0.278	-3.754	0.832	1.009	0.716	0.62	-1.03	-0.163	1.116	0.771	1.185	1.805	-3.032	0.813	-2.353	-0.071	-0.158	-1.024	-0.316	-3.901	0.721
|| ADAM metallopeptidase domain 12::ADAM metallopeptidase domain 12 (meltrin alpha) || Hs.655388 || || 8038 || hSQ015438 || || hSQ015438 || ADAM12 || || hHA033829 || 332066	hSQ015438	-1.498		1.68	2.348	-2.993	-2.362	0.296	0.222	-1.861	1.836	-1.52	-1.15	0.607	0.776	2.741	2.845	-1.835	-0.402	-1.127	-1.223	-1.171	2.532	-1.424	3.844	-3.091	1.931
|| Neurobeachin::neurobeachin || Hs.491172 || || 26960 || hSQ000403 || || hSQ000403 || NBEA::NBEA || || hHC002233 || 332092	hSQ000403	-0.683	1.153	0.535	0.083	1.092	-1.137	-0.299	0.567	1.034	-0.859	-1.065	0.505	0.602	-0.499	-1.474	-2.37	0.21	1.583	-0.612	1.042	0.924	-1.133	0.641	0.069	0.424	-0.324
|| Integrin, beta 8::integrin, beta 8 || Hs.592171 || || 3696 || hSQ042569 || || hSQ042569 || ITGB8::ITGB8 || || hHC009433 || 332106	hSQ042569	0.777	2.033	0.285	-1.677	0.752	1.323	-1.199	-0.833	-1.066	1.311	-0.355	-0.025	-1.548	-0.199	-0.074	2.23	-0.97	-1.507	1.828	-0.668	-0.076	-0.123	-1.319	1.029	-0.326	0.396
|| ankyrin repeat domain 18A || Hs.561966 || || 253650 || hSQ025604 || || hSQ025604 || ANKRD18A || || hHR025273 || 332128	hSQ025604	-2.242		1.176	-0.796	2.273	-1.196	0.322	-1.582	-0.405		-0.474	1.096	1.443	1.082		-1.379	-0.309	0.104		1.313	2.105			-2.35	0.135	-0.313
|| eyes absent homolog 4 (Drosophila)::Eyes absent homolog 4 (Drosophila) || Hs.661127 || || 2070 || hSQ007657 || || hSQ007657 || EYA4 || || hHA032473 || 332141	hSQ007657				-1.721		-1.951	-3.883	-0.437	-1.45	2.447	-0.659	0.301	2.138	-0.883	0.152	0.036	-0.094	0.389		0.058	-0.94	1.343	2.667	0.855	0.87	0.772
|| Solute carrier family 6 (neutral amino acid transporter), member 15::solute carrier family 6 (neutral amino acid transporter), member 15 || Hs.44424 || || 55117 || hSQ021724 || || hSQ021724 || SLC6A15::SLC6A15 || || hHA035353 || 332145	hSQ021724	0.065	2.251	0.523	-1.409	0.27	-1.139	-0.361	-2.105	-0.168	-0.181	-1.997	0.023	-0.89	-0.191	0.634	-0.912	1.948	0.171	-0.434	1.62	-1.488	2.205	-0.461	-1.623	3.842	-0.186
|| AI024795_Exon1_17 || || || || hSQ016100 || || hSQ016100 || EST_AI024795 || || hHE042553 || 332152	hSQ016100	-0.411	-0.135	-0.043	-0.725	-0.146	-0.895	1.343	0.249	-0.244	-0.577	0.197	-0.543	1.914	-0.007	-0.552	0.162	0.162	0.115		1.674	-2.084	-0.041	-0.707	-0.679	1.646	0.328
|| decorin::Decorin || Hs.156316::Hs.694789 || || 1634 || hSQ039094 || || hSQ039094 || DCN::DCN || || hHC016645 || 332195	hSQ039094	-1.428	-1.102	0.15	2.208	-3.503	0.508	-2.724	1.492	-0.611	1.356	-0.06	-0.37	-0.173	-1.514	1.381	2.355	-1.485	0.148	-3.847	0.737	1.669	1.752	-0.064	1.734	-0.351	1.741
|| Ribosomal protein S5::ribosomal protein S5 || Hs.378103 || || 6193 || hSQ036257 || || hSQ036257 || RPS5::RPS5 || || hHR029605 || 332217	hSQ036257	1.781	-0.553	-0.791	-0.183	-0.804	-0.013	1.825	-0.259	-0.102	-0.655	-0.441	0.179	-0.414	0.125	1.21	0.634	-0.636	-0.933	-0.998	0.566	-0.682	-0.119	-0.535	0.753	1.678	-0.63
|| caspase 1, apoptosis-related cysteine peptidase (interleukin 1, beta, convertase) || || || 834 || hSQ011763 || || hSQ011763 || CASP1 || || hHA032485 || 332222	hSQ011763	0.186		-0.526	0.612	0.731	0.662	-3.04	0.196	0.673	0.7	-0.376	0.304	-0.509	1.52	0.605	0.629	0.049	-0.888	3.177	-1.709	0.333	-0.214	0.33	0.608	-3.877	-0.165
|| Chromosome 9 open reading frame 4::chromosome 9 open reading frame 4 || Hs.347537 || || 23732 || hSQ007738 || || hSQ007738 || C9orf4::C9orf4 || || hHR002329 || 332240	hSQ007738			1.165	-3.417		0.163	-2.099	1.157	-0.866		1.815	3.215	-1.108	-0.509	0.806	-0.93	1.06	-1.377		1.172	0.874	0.217		-1.541	0.204
|| MHC class I polypeptide-related sequence A::MHC class I polypeptide-related sequence A || Hs.549053 || || 4276 || hSQ028074 || || hSQ028074 || MICA || || hHC026809 || 332286	hSQ028074	1.111	0.997	-0.361	0.817	0.096	0.837	-1.555	-0.299	0.878	0.015	-0.351	0.169	1.456	0.875	-0.04	1.624	0.234	-1.693	-0.088	-1.774	-0.742	0.121	0.435	0.253	-3.352	0.34
|| C1q and tumor necrosis factor related protein 3::C1q and tumor necrosis factor related protein 3 || Hs.171929 || || 114899 || hSQ024592 || || hSQ024592 || C1QTNF3::C1QTNF3 || || hHA034009 || 332299	hSQ024592	-0.382	-1.116	-2.124	1.244	1.013	-0.026	0.662	-0.102	-0.195	1.322	-1.114	-1.184	1.023	-0.518	-0.633	0.931	-1.069	0.464		-0.257	-1.295	1.418	-1.328	3.23	-0.205	0.247
|| Exonuclease 1::exonuclease 1 || Hs.498248 || || 9156 || hSQ019233 || || hSQ019233 || EXO1::EXO1 || || hHA036889 || 332304	hSQ019233	0.738	0.414	0.766	-0.626	3.563	-1.056	0.032	-1.232	1.135	1.082	-1.824	-0.574	1.253	0.652	-0.823	0.611	-1.339	-1.406	1.109	-0.327	-0.355	0.028	0.072	-1.59	-0.835	0.537
|| NADPH oxidase 4::NADPH oxidase 4 || Hs.371036 || || 50507 || hSQ045027 || || hSQ045027 || NOX4::NOX4 || || hHC029701 || 332364	hSQ045027	1.094	-1.05	1.782	0.56	-1.271	-1.11	-1.222	-0.946	1.131	-0.102	-1.688	-0.368	0.339	2.728	1.683	-0.753	1.297	0.02	0.005	-0.941	0.001	-0.536	1.578	0.316	-1.969	-0.577
|| Matrix metallopeptidase 3 (stromelysin 1, progelatinase)::matrix metallopeptidase 3 (stromelysin 1, progelatinase) || Hs.375129 || || 4314 || hSQ004992 || || hSQ004992 || MMP3::MMP3 || || hHA036901 || 332377	hSQ004992	1.535		2.583	0.361		0.221	-1.011	-0.045	-0.588	-1.351	-2.467	0.163	-0.27	1.279	0.654	0.998	0.918	-1.089		-0.62	0.332	-0.425	-1.641	-0.493	-0.658	1.604
|| Forkhead box C1::forkhead box C1 || Hs.348883 || || 2296 || hSQ006326 || || hSQ006326 || FOXC1::FOXC1 || || hHR003865 || 332400	hSQ006326	-1.248	-0.722	0.49	1.888	-0.873	-0.712	2.216	0.322	-0.651	-1.004	2.22	2.16	0.317	-1.214	-0.059	0.765	-1.635	-0.092	0.783	-0.703	0.029	-1.458	-0.624	-0.496	-1.581	1.891
|| PDZ and LIM domain 4::PDZ and LIM domain 4 || Hs.424312 || || 8572 || hSQ031148 || || hSQ031148 || PDLIM4::PDLIM4 || || hHC009625 || 332409	hSQ031148				0.34	1.279	-1.17	-2.582	0.374	0.091		0.412	1.102	-0.071	-0.862	-0.207	0.447	0.617			0.419	-0.339	0.164	1.448	0.866	-1.769	-0.567
|| Apelin::apelin || Hs.303084 || || 8862 || hSQ009889 || || hSQ009889 || APLN::APLN || || hHC011065 || 332410	hSQ009889	-0.578		0.12	-1.372		-0.712	1.636	-0.968	0.709	1.796	-0.33	0.93	-0.303	0.766	-0.029	-1.545	-0.115	1.858	2.113	0.077	-2.001	-1.158		1.984	-2.171	-0.709
|| Mex-3 homolog A (C. elegans)::mex-3 homolog A (C. elegans) || Hs.591496 || || 92312 || hSQ027734 || || hSQ027734 || MEX3A::MEX3A || || hHR012505 || 332411	hSQ027734	0.492	-0.582	-1.14	-2.442	-2.513	1.158	1.326	-0.528	-0.721	0.616	0.11	-0.79	-0.073	-0.764	0.111	-0.765	-0.745	1.928		1.647	0.149	1.202	1.406	0.144	2.049	-1.279
|| MAP7 domain containing 2::MAP7 domain containing 2 || Hs.127951 || || 256714 || hSQ009633 || || hSQ009633 || MAP7D2::MAP7D2 || || hHC013945 || 332414	hSQ009633	-0.047	-0.441				0.959	-0.703	-1.247	-0.28		-1.059	0.701	-0.512	-1.363	2.042	1.356	-0.964	-1.871		0.828	0.15	1.333		-0.585	0.31	1.402
|| diacylglycerol kinase, gamma 90kDa || Hs.592771 || || 1608 || hSQ004871 || || hSQ004871 || DGKG || || hHC018265 || 332422	hSQ004871	-4.464		2.464	-0.738		-0.258		0.716	2.523		-1.076	-0.316	-0.829	0.34	1.835	-1.651	-0.011			1.511	-0.787	-0.764	3.66	-1.192	-0.957
|| Sema domain, immunoglobulin domain (Ig), short basic domain, secreted, (semaphorin) 3B::sema domain, immunoglobulin domain (Ig), short basic domain, secreted, (semaphorin) 3B || Hs.82222 || || 7869 || hSQ020932 || || hSQ020932 || SEMA3B::SEMA3B || || hHC024025 || 332428	hSQ020932	1.223	-0.311	0.701	0.199	-0.552	1.299	-2.523	0.683	-0.91	-0.213	0.871	1.381	1.798	0.397	0.872	0.256	-0.414	-1.141		-0.182	-1.32	-1.897	0.477	-0.495	0.25	-0.448
|| GRB2-associated binding protein 2::GRB2-associated binding protein 2 || Hs.429434 || || 9846 || hSQ030024 || || hSQ030024 || GAB2::GAB2 || || hHA038425 || 332452	hSQ030024	0.914	-0.69	1.152	-0.78	0.179	0.55	-1.962	0.164	0.131	-1.372	0.352	-0.318	0.939	1.188	2.583	-0.333	0.197	0.38	-0.355	0.789	-1.749	-0.826	-0.002	-0.594	0.131	-0.677
|| RAD54 homolog B (S. cerevisiae)::fibrinogen silencer binding protein || || || 25788::10646 || hSQ012759 || || hSQ012759 || RAD54B || || hHC002437 || 332470	hSQ012759	-0.152	1.484	-0.244	-0.456	0.903	3.034	0.622	0.208	-1.305	0.022	-0.984	-0.614	-1.937	0.542	-0.283	-0.869	-1.079	-1.056	0.039	-0.507	2.475	0.658	0.342	0.07	-0.725	-0.193
|| Transmembrane protein 100::transmembrane protein 100 || Hs.173233 || || 55273 || hSQ025847 || || hSQ025847 || TMEM100::TMEM100 || || hHC005317 || 332474	hSQ025847	1.53	0.186	2.798	-0.674	-1.565	-2.214	-2.036	1.72	-0.843		2.928	-1.572	-2.485	-4.056	-1.861		-0.807			0.445	2.517	1.95	3.004	-0.518	-0.073	1.629
|| Tumor necrosis factor, alpha-induced protein 6::tumor necrosis factor, alpha-induced protein 6 || Hs.437322 || || 7130 || hSQ045409 || || hSQ045409 || TNFAIP6::TNFAIP6 || || hHC016837 || 332492	hSQ045409	-0.654		0.834	1.462		-1.288	-2.01	-0.934	-0.887	2.45	-1.656	-1.046	-0.229	0.54	0.025	1.739	-1.981	0.022	0.777	0.241	1.193	1.536	0.41	1.798	-2.897	0.545
|| small nucleolar RNA, C/D box 64 || || || 347686 || hSQ011700 || || hSQ011700 || SNORD64 || || hHR028357 || 332509	hSQ011700	-0.689	2.567	-0.171	-0.343	1.146	1.067	-2.055	0.561	0.578	-1.775	0.829	-0.841	0.366	0.515	0.68	-0.036	0.284	1.967	-2.588	-6.614	0.208	0.151	1.375	0.753	1.918	0.14
|| Transcribed locus::zinc finger, DHHC-type containing 2 || Hs.443852 || || 51201 || hSQ034925 || || hSQ034925 || ZDHHC2 || || hHC002521 || 332543	hSQ034925	-0.27	0.426	-2.612	0.666	0.105	0.346	0.984	0.01	-1.413	-0.626	0.708	-0.102		1.064	-0.721	0.353	1.243	2.796	-1.259	0.015	-0.113	-0.55	0.024	-0.188	0.887	-1.771
|| Actin related protein M1::actin related protein M1 || Hs.135411 || || 84517 || hSQ033916 || || hSQ033916 || ARPM1::ARPM1 || || hHC005401 || 332548	hSQ033916	0.413		-1.719	-0.771		0.229	1.127	-0.477	1.54	1.117	-0.189	0.261	0.088	0.327			-0.714	0.729		0.578	-1.18	-1.277	0.497	-0.035	-1.69	1.152
|| Hypothetical LOC283314::retinol binding protein 5, cellular || Hs.246046 || || 83758 || hSQ011614 || || hSQ011614 || UNQ2963::RBP5 || || hHC019801 || 332571	hSQ011614				-0.874		0.366	-0.146	-0.45	-0.423	1.714	-1.282	0.538	2.125	0.804	1.029	-3.447	-0.787	-0.054		1.585	-0.503	-0.79	-0.026	-0.048	-0.313	0.979
|| apolipoprotein B mRNA editing enzyme, catalytic polypeptide-like 3G::Apolipoprotein B mRNA editing enzyme, catalytic polypeptide-like 3G || Hs.660143 || || 60489 || hSQ039610 || || hSQ039610 || APOBEC3G::APOBEC3G || || hHC022681 || 332576	hSQ039610	0.999	0.565	0.557	0.765	-0.016	-0.105	-4.397	0.019	0.756	0.193	1.057	-1.353	-0.106	1.533	0.638	0.742	0.832	-1.995	1.65	-1.496	0.556	-0.231	0.363	0.051	-1.724	0.158
|| KIAA1644::KIAA1644 || Hs.6829 || || 85352 || hSQ027997 || || hSQ027997 || KIAA1644::KIAA1644 || || hHR005413 || 332625	hSQ027997	-3.582	2.344	-0.264	1.134	1.183	-0.896	-1.928	0.158	-2.825	1.052	0.986	0.576	1.453	-0.178	-0.033	-3.739	0.771	-0.676	0.529	-0.627	1.105	0.378	0.852	2.56	-0.395	0.067
|| toll-like receptor 7::Toll-like receptor 7 || Hs.659215 || || 51284 || hSQ032610 || || hSQ032610 || TLR7::TLR7 || || hHC014053 || 332636	hSQ032610	-1.335			0.941		0.441	-3.971	0.115	0.372	0.149	0.723	-0.447	-0.26	2.309	0.504	0.598	-0.242	-1.609		0.25	0.412	0.725	-0.321	1.507		-0.856
|| Transcribed locus, strongly similar to XP_001715089.2 PREDICTED: similar to BMS1-like, ribosome assembly protein (yeast) [Homo sapiens]::similar to Ribosome biogenesis protein BMS1 homolog::aquaporin 7 pseudogene 1 || Hs.494013 || || 286327::375719 || hSQ032572 || || hSQ032572 || LOC286327::AQP7P1 || || hHR028453 || 332660	hSQ032572	-0.264	-0.208	0.564	0.242		-0.398	-0.32	-0.424	-1.177		1.424	-0.376	0.681	0.64	-1.715	-0.661	-1.581	1.582	-1.083	1.131	3.313	-0.044		-0.252	-0.837	-0.245
|| Solute carrier family 6 (neutral amino acid transporter), member 15::solute carrier family 6 (neutral amino acid transporter), member 15 || Hs.44424 || || 55117 || hSQ019710 || || hSQ019710 || SLC6A15::SLC6A15 || || hHA034213 || 332672	hSQ019710		0.81	1.292	-2.59	-1.281	-0.86		-1.086	-0.079		-2.438	0.292	0.229	-0.432	0.993	0.177	1.737	0.12	-1.205	1.479		2.214	-0.952	-1.284	3.941	-1.087
|| myotubularin 1::Myotubularin 1 || Hs.655056 || || 4534 || hSQ044814 || || hSQ044814 || MTM1::MTM1 || || hHA035653 || 332674	hSQ044814	0.976	-0.358	1.754	-0.188	0.231	0.552	0.24	1.506	0.883	-1.19	0.094	-0.126	-0.609	1.71	-0.675	0.569	0.979	-0.648	-0.043	-1.239	-0.637	-1.074	-0.47	-1.192	-0.777	-0.265
|| Chemokine (C-X3-C motif) receptor 1::chemokine (C-X3-C motif) receptor 1 || Hs.78913 || || 1524 || hSQ018820 || || hSQ018820 || CX3CR1::CX3CR1 || || hHC005497 || 332699	hSQ018820	-0.512	1.394	0.716	-0.436	0.943	0.004	-2.368	0.898	-1.415	0.302	1.246	0.126	0.603	1.372	-0.243	0.621	0.401	-1.476		-1.077	0.005	0.598	-0.938	2.23	-2.845	-0.143
|| Osteopetrosis associated transmembrane protein 1::osteopetrosis associated transmembrane protein 1 || Hs.226780 || || 28962 || hSQ004345 || || hSQ004345 || OSTM1::OSTM1 || || hHC017017 || 332713	hSQ004345	0.283	-0.601	0.321	1.159	-0.392	-0.391	0.447	-0.947	-0.46	-0.103	0.101	-0.739	0.028	-0.063	0.392	2.266	-1.414	0.049	0.084	-0.582	0.89	0.303	-0.313	1.025	-1.46	0.112
|| zinc finger protein 834 || || || 441955 || hSQ029563 || || hSQ029563 || ZNF834 || || hHR028537 || 332732	hSQ029563	0.432	0.218	2.24			-0.552		2.112	-1.841		-0.29	-0.48	0.597	-0.884	-1.119	-1.945	0.185	0.458		0.277	0.369	0.502	-0.154	-0.446	0.729	-0.409
|| ribosomal protein S10 pseudogene 29 || || || 388885 || hSQ013697 || || hSQ013697 || RPS10P29 || || hHR029977 || 332735	hSQ013697	1.444	0.11	-1.008	-0.99	-0.341	0.02	1.198	-0.156	0.391	-1.072	0.562	-0.228	0.619	0.938	0.093	0.747	0.567	-1.17	-0.725	0.979	-1.889	-0.476	0.228	-0.544	1.501	-0.807
|| TRNA aspartic acid methyltransferase 1::tRNA aspartic acid methyltransferase 1 || Hs.351665 || || 1787 || hSQ044920 || || hSQ044920 || TRDMT1::TRDMT1 || || hHC005509 || 332768	hSQ044920	0.043	-0.251	-0.669	-0.191	0.618	0.169	1.797	-0.327	-1.25	0.127	-0.119	-0.929	0.428	-2.113	-0.038	0.776	-1.994	0.719	1.234	1.388	-0.25	-0.327	0.857	-0.135	0.81	-0.368
|| hypothetical LOC400621 || || || 400621 || hSQ008457 || || hSQ008457 || LOC400621 || || hHR011269 || 332778	hSQ008457		1.502		0.232		0.152	-2.61	1.186	-0.367		1.064	0.694	0.021	0.44	-0.085	-3.121	0.139	-1.188		0.531	0.903	-0.094	0.02	0.428	0.163
|| Hypothetical gene supported by AK124295::hypothetical gene supported by AK124295 || Hs.591835 || || 389641 || hSQ040815 || || hSQ040815 || LOC389641::AK124295 || || hHR012709 || 332781	hSQ040815	0.801		-4.841	-0.173		0.097	0.535	0.921	-0.052	-0.435	0.789	-0.291	-0.294	1.835	-0.26	0.164	1.764	0.277		0.966	0.538	-0.239		-1.977	-0.062	-0.06
|| Apolipoprotein B (including Ag(x) antigen)::apolipoprotein B (including Ag(x) antigen) || Hs.120759 || || 338 || hSQ033198 || || hSQ033198 || APOB::APOB || || hHC017029 || 332791	hSQ033198	-0.115	0.091	-0.157	0.831	2.83	-0.249	0.389	-1.355	-0.298	0.279	0.013	1.363	1.17	-0.891	-1.056	-1.442	-0.972	-0.629	0.436	0.35	0.922	0.065	0.369	0.007	-1.448	-0.496
|| similar to PRED4 || || || 400858 || hSQ017568 || || hSQ017568 || LOC400858 || || hHR027109 || 332804	hSQ017568	-1.356	0.26	0.552	0.04	0.349	1.75	-1.242	-0.346	-1.019	-1.022	-3.228	0.272	0.379	-0.232	0.873	1.657	0.477	-0.41	1.245	1.149	-0.869	-0.716	-0.652	-0.734	2.371	0.443
|| phosphatidylinositol-3,4,5-trisphosphate-dependent Rac exchange factor 2::Phosphatidylinositol-3,4,5-trisphosphate-dependent Rac exchange factor 2 || Hs.591867 || || 80243 || hSQ026371 || || hSQ026371 || PREX2::PREX2 || || hHA034309 || 332818	hSQ026371	-1.125	1.891	-0.927	-0.939	-0.6	2.631	-0.921	-1.515	-1.828	-0.091	0.283	0.443		-0.681	0.854	0.708	-0.062	-1.149	1.806	1.39	2.622	-0.415	-0.661	-0.813	-0.298	-0.596
|| potassium voltage-gated channel, Shaw-related subfamily, member 3::Potassium voltage-gated channel, Shaw-related subfamily, member 3 || Hs.467146 || || 3748 || hSQ011679 || || hSQ011679 || KCNC3::KCNC3 || || hHA037189 || 332820	hSQ011679	-0.898	1.728	2.09	-0.172		0.508	-2.164	-1.518	0.389		0.93	0.76	-0.813	-0.844	1.501	-0.745	-0.725	0.678		-0.233	0.209	0.682		-1.026	0.209	-0.549
|| Aldehyde dehydrogenase 1 family, member L2::aldehyde dehydrogenase 1 family, member L2 || Hs.42572 || || 160428 || hSQ002440 || || hSQ002440 || ALDH1L2::ALDH1L2 || || hHR004153 || 332838	hSQ002440	-0.414	-2.228		1.122		1.182	-0.14		-0.587	0.74	-6.646	-0.586	-0.269	0.95	0.555		-1.061	-1.038	3.747		0.863	1.486	1.68	1.528	-0.847	-0.045
|| WNK lysine deficient protein kinase 2::WNK lysine deficient protein kinase 2 || Hs.654856 || || 65268 || hSQ028276 || || hSQ028276 || WNK2::WNK2 || || hHC011353 || 332852	hSQ028276	-1.837	1.489	-0.709	-1.551		-0.161	0.687	-0.187	-0.62	0.457	0.591	1.311	0.688	-0.653	0.812	-0.604	-0.414	-0.661	0.664	0.588	1.38	-0.447	-0.843	-0.385	1.19	-0.788
|| HIG1 hypoxia inducible domain family, member 2B (pseudogene)::HIG1 hypoxia inducible domain family, member 2B (pseudogene) || Hs.434111 || || 123346 || hSQ036755 || || hSQ036755 || HIGD2B::HIGD2B || || hHR027193 || 332884	hSQ036755	1.12	-0.094	0.118	-0.824	-0.155	0.686	0.344	0.03	0.267	-0.156	-0.132	-0.342	0.255	0.854	-0.851	1.833	2.233	-2.234	-1.259	0.035	-1.243	-0.19	-0.056	0.272	-0.013	-0.501
|| apolipoprotein L, 6::Apolipoprotein L, 6 || Hs.257352 || || 80830 || hSQ031595 || || hSQ031595 || APOL6::APOL6 || || hHC015685 || 332939	hSQ031595	0.529	0.795	0.677	0.835	-0.316	0.595	-3.147	-0.541	1.736	-0.477	0.647	-1.403		1.033	1.528	0.812	0.572	-2.545	2.41	-1.586	0.206	-0.361	1.293	0.131	-3.624	0.198
|| Myosin IG::myosin IG || Hs.37617 || || 64005 || hSQ037738 || || hSQ037738 || MYO1G::MYO1G || || hHC024325 || 332954	hSQ037738	0.067	-0.617	0.005	-0.227	-2.138	0.453	0.931	0.527	-0.336	0.131	-1.015	-0.125	1.452	0.681	1.116	1.24	0.15	-1.407	-0.102	-0.948	-0.086	-0.473	0.091	0.049	-0.076	0.646
|| sorbin and SH3 domain containing 2::Sorbin and SH3 domain containing 2 || Hs.655143 || || 8470 || hSQ007075 || || hSQ007075 || SORBS2::SORBS2 || || hHA035845 || 332979	hSQ007075				-2.231	2.348	-0.461	1.527	0.093	-1.37	-1.213	0.801	0.541	-0.392			-2.304	-0.524	-0.141		1.198	0.74	1.893		-0.275	0.77	-0.998
|| Fibroblast growth factor receptor 4::fibroblast growth factor receptor 4 || Hs.165950 || || 2264 || hSQ040998 || || hSQ040998 || FGFR4::FGFR4 || || hHA038725 || 332985	hSQ040998	-0.66	1.566	0.368	-4.564	-0.905	0.046	-0.156	0.29	-0.223	-1.026	-0.322	0.838	2.675	1.274	1.249	0.173	-0.727	-0.574	-0.489	0.695	0.607	-0.27	-1.106	0.212	0.237	0.789
|| || || || || hSQ041022 || || hSQ041022 || || || hHO048805::hHO048811 || 332999	hSQ041022	0.239		1.067	-1.645	0.104	-0.035	-3.317	-1.531	-0.144	3.223	-1.393	0.567	-0.816	-0.297	1.918	-0.178	-0.108	-1.525	3.01	-0.556	-0.534	1.119	2.133	-0.819	-0.904	0.418
|| Phospholipase A2, group XVI::phospholipase A2, group XVI || Hs.502775 || || 11145 || hSQ011775 || || hSQ011775 || PLA2G16::PLA2G16 || || hHC011449 || 333019	hSQ011775	-1.306	0.41	-1.178	0.72	0.389	1.18	-3.542	-0.186	-0.489	-0.282	1.112	0.252	1.249	1.188	-0.687	2.587	1.077	-1.79	1.125	0.009	-0.489	0.314	0.008	-0.184	-2.229	0.743
|| CD44 molecule (Indian blood group)::CD44 molecule (Indian blood group) || Hs.502328 || || 960 || hSQ035323 || || hSQ035323 || CD44::CD44 || || hHC017209 || 333026	hSQ035323	-0.097	-0.131	0.331	1.309	-0.982	0.779	0.147	-0.307	-0.57	0.797	-0.479	-0.829	-0.052	0.747	1.462	0.356	-0.994	-0.081	0.584	-1.362	1.56	-0.127	-0.063	0.635	-2.78	0.142
|| Solute carrier family 16, member 1 (monocarboxylic acid transporter 1)::AKR7 family pseudogene::AKR7 family pseudogene || Hs.75231::Hs.647691 || || 246182 || hSQ006843 || || hSQ006843 || SLC16A1::AFARP1::AFARP1 || || hHR027289 || 333043	hSQ006843	-0.571	0.235	0.357			-0.355	2.133	0.479	0.096	1.313	-0.123	-1.453	0.764	-0.597	0.718	-1.038	-1.418	-1.025	1.71	-0.316				-0.449	0.146	-0.612
|| MAS-related GPR, member X3::MAS-related GPR, member X3 || Hs.380177 || || 117195 || hSQ013613 || || hSQ013613 || MRGPRX3::MRGPRX3 || || hHC030169 || 333051	hSQ013613	-0.332	1.534	1.016	0.444	0.653	-0.856	-0.828	-0.572	-1.335		-0.514		0.733	0.822	0.837	0.621	-0.909	-1.746	2.159	-0.487	-0.795	-0.652	1.162	-0.59	-1.925	1.557
|| Immunoglobulin superfamily, member 1::immunoglobulin superfamily, member 1 || Hs.22111 || || 3547 || hSQ043209 || || hSQ043209 || IGSF1::IGSF1 || || hHA035929 || 333059	hSQ043209		-0.7	-1.358	-0.22	0.669	1.4	-0.722	1.114	0.591	-0.612	-0.898	0.162	0.649	1.218	-1.857		-0.283	2.74	-1.525		-0.689	-0.976	2.578	-1.004	-0.649	0.373
|| C-mer proto-oncogene tyrosine kinase::c-mer proto-oncogene tyrosine kinase || Hs.306178 || || 10461 || hSQ041811 || || hSQ041811 || MERTK::MERTK || || hHC010021 || 333094	hSQ041811	0.345	0.011	-1.537	-0.079	-0.51	-0.569	1.429	-0.225	-0.998	-0.431	0.423	0.803	-0.53	0.439	-0.576	1.778	-0.732	-0.059	-0.054	0.52	0.572	0.305	0.369	-0.633	-0.068	-0.006
|| family with sequence similarity 83, member E::Family with sequence similarity 83, member E || Hs.165803 || || 54854 || hSQ026676 || || hSQ026676 || FAM83E::FAM83E || || hHC025861 || 333120	hSQ026676	0.924	1.54	2.212			-0.67	-0.072	-1.076	0.591		-0.008	-0.608	0.039	-0.822	-1.137	-0.363		-0.74			3.251	-0.556	1.278	-0.714	-1.679	-1.397
|| similar to 60S ribosomal protein L17 (L23) (Amino acid starvation-induced protein) (ASI) || || || 390773 || hSQ003851 || || hSQ003851 || LOC390773 || || hHR027301 || 333121	hSQ003851	1.297	-0.937	-0.045	-0.737	0.772	-1.417	2.291	0.547	0.554	0.401	-0.195	-1.055	0.202	-0.269	-0.234	0.47	1.04	-1.617	-0.062	0.552	-0.846	-0.973	0.631	-0.821	0.724	-0.264
|| Nuclear paraspeckle assembly transcript 1 (non-protein coding)::nuclear paraspeckle assembly transcript 1 (non-protein coding) || Hs.523789 || || 283131 || hSQ032488 || || hSQ032488 || NEAT1::NEAT1 || || hHR002881 || 333150	hSQ032488	0.952	0.048	0.64	0.868	0.577	0.548	-1.884	-0.078	-0.221	-0.094	0.38	-0.98	-1.153	-0.614	0.421	1.245	-0.585	-0.272	-0.287	-0.803	1.739	0.032	1.096	1.274	-3.411	0.571
|| Unc-5 homolog C (C. elegans)-like::unc-5 homolog C (C. elegans)-like || Hs.158357 || || 222643 || hSQ043448 || || hSQ043448 || UNC5CL::UNC5CL || || hHC011521 || 333171	hSQ043448	0.476	0.892	1.234	-2.028	0.421	-1.268	-0.43	-0.114	1.393		1.624	-1.196	0.071	-0.07	-0.175	0.719	0.449	0.992		0.611	-0.587	-1.534	-0.08	-1.282	0.353	-0.465
|| histone cluster 2, H3c || || || 126961 || hSQ009779 || || hSQ009779 || HIST2H3C || || hHR030241 || 333211	hSQ009779	-2.164	-0.538	1.774	-0.058	-0.459	-0.398	-0.07	0.416	0.073	0.13	-0.096	0.074	0.491	1.54	1.245	1.209	-0.031	-1.418	0.547	-0.479	-1.877	0.676		0.168	-0.847	0.085
|| ADAM metallopeptidase with thrombospondin type 1 motif, 9::ADAM metallopeptidase with thrombospondin type 1 motif, 9 || Hs.656071 || || 56999 || hSQ037059 || || hSQ037059 || ADAMTS9::ADAMTS9 || || hHA037441 || 333223	hSQ037059	-0.373	0.253	-0.105	-0.397	-2.008	-0.887	0.361	-0.703	-2.246	-0.859	1.475	-0.285	-0.718	0.591	-0.454	0.63	-0.88	0.583		-0.008	1.124	1.437	0.291	0.479	1.644	1.056
|| hypothetical protein FLJ31401::Dual specificity phosphatase 5 pseudogene || Hs.632503::Hs.647777 || || 200107 || hSQ022030 || || hSQ022030 || FLJ31401::DUSP5P || || hHR010093 || 333251	hSQ022030	-0.282		-0.064	-0.116	2.533	-0.066	-0.168	-0.272	-0.755	-2.628	-0.494	-1.364	0.973	0.292	-1.353	-0.229	0.011	-1.086		0.803	1.985	0.868	0.612	0.19	-0.785	1.397
|| G protein-coupled receptor 35::G protein-coupled receptor 35 || Hs.239891 || || 2859 || hSQ003089 || || hSQ003089 || GPR35::GPR35 || || hHC023053 || 333273	hSQ003089	0.391		0.529	-1.363	1.766	0.787	-1.275	1.721	-0.492	0.505	0.249	0.339	-3.484	0.285	0.46	-1.126	-0.146	0.727		0.586	0.658	0.021	-0.345	-1.147	0.408	-0.06
|| SIX homeobox 1::SIX homeobox 1 || Hs.633506 || || 6495 || hSQ042072 || || hSQ042072 || SIX1::SIX1 || || hHC001537 || 333315	hSQ042072	-0.435		-0.487	-0.289	1.15	-2.699	3.209	-1.715	0.532		1.683	-0.317	1.33	-0.691	0.534	-0.482	-2.552	2.141	1.136	-3.45	-3.008	1.265	1.849	-1.323	1.912	0.714
|| ventricular zone expressed PH domain homolog 1 (zebrafish)::Ventricular zone expressed PH domain homolog 1 (zebrafish) || Hs.658046 || || 79674 || hSQ007441 || || hSQ007441 || VEPH1::VEPH1 || || hHC007297 || 333323	hSQ007441	0.004	1.39	0.072	-0.25		1.49	-1.122	0.184	-0.829		-0.238	0.342	1.509	0.778	-0.517	1.427	0.207	-1.66		-2.171	0.781	-1.026	-0.382	-0.704	0.261	0.463
|| cornifelin::Cornifelin || Hs.148590 || || 84518 || hSQ038701 || || hSQ038701 || CNFN::CNFN || || hHC020257 || 333350	hSQ038701	1.067		0.975	-1.937		-1.557	0.531	-0.533	-0.466	0.681	-1.485	1.595	1.242	1.231	0.656	0.39	2.63				-3.726	-0.803		-0.341	-0.156
|| Hydroxysteroid (17-beta) dehydrogenase 12::hydroxysteroid (17-beta) dehydrogenase 12 || Hs.132513 || || 51144 || hSQ024869 || || hSQ024869 || HSD17B12::HSD17B12 || || hHC024577 || 333354	hSQ024869	0.94	-0.254	0.458	0.296	0.155	0.416	0.214	0.45	0.477	0.354	0.548	-1.502	0.525	0.304	-0.921	1.643	0.673	-0.264	0.381	-1.035	-0.753	0.36	0.804	0.062	-3.583	-0.741
|| Similar to DnaJ homolog subfamily B member 3::UDP glucuronosyltransferase 1 family, polypeptide A9 || Hs.124112 || || 54600 || hSQ031202 || || hSQ031202 || LOC100286922::UGT1A9 || || hHC008750::hHC008752::hHC008745::hHC008748::hHC008751::hHC008749::hHC008744::hHC008746::hHC008747 || 333411	hSQ031202	-1.106		0.912	-0.81		-0.52	0.158	-0.926	-0.179		-2.088	0.472	0.089	-0.332	0.463	-0.273	1.837	2.28		1.319	-1.069	-0.446		-0.934	-0.379	1.533
|| ADAM metallopeptidase with thrombospondin type 1 motif, 4::ADAM metallopeptidase with thrombospondin type 1 motif, 4 || Hs.211604 || || 9507 || hSQ028449 || || hSQ028449 || ADAMTS4::ADAMTS4 || || hHC020269 || 333433	hSQ028449			0.834	0.632		-0.998	-0.54	-0.524	-0.457	1.45	-1.406	-1.326	-0.779	1.19	0.825	0.409	-2.051	-0.338	2.777		1.213	0.486		0.708	-2.017	-0.085
|| Kallikrein-related peptidase 11::kallikrein-related peptidase 11 || Hs.57771 || || 11012 || hSQ037220 || || hSQ037220 || KLK11::KLK11 || || hHC023149 || 333436	hSQ037220	3.492	0.758	2.97	0.638	0.917	2.078	-2.174	1.652	1.649	0.356	1.14	-0.06	0.337	2.446	-3.399	2.005	2.905	-5.752	-6.697	-1.693	-0.051	-3.098	2.736	-1.036	-2.501	0.391
|| Nuclear protein, transcriptional regulator, 1::nuclear protein, transcriptional regulator, 1 || Hs.513463 || || 26471 || hSQ008184 || || hSQ008184 || NUPR1::NUPR1 || || hHC027469 || 333442	hSQ008184	1.806	1.442	0.164	-0.018		-0.168	0.64	-0.894	-0.147	1.42	-0.836	-0.226	0.871	-0.1	0.855	-0.261	1.459	-2.698	2.407	-0.479	-0.647	-0.764	0.03	0.058	-3.247	-0.665
|| similar to Ig kappa chain V-II region RPMI 6410 precursor || || || 440891 || hSQ013812 || || hSQ013812 || LOC440891 || || hHR030349 || 333447	hSQ013812	2.99		-1.012	2.906		-2.244	-2.936	-2.43	3.687		0.358	-3.082	-3.615	1.014	2.649	1.183	-2.487		4.631		-0.313	1.72	3.004	-3.208	-3.003	0.179
|| Amylase, alpha 2B (pancreatic)::amylase, alpha 2B (pancreatic) || Hs.484588 || || 280 || hSQ045298 || || hSQ045298 || AMY2B::AMY2B || || hHC031789 || 333450	hSQ045298	1.352	2.338	0.46	-1.052	-1.373	0.128	-4.004	0.782	-1.701		1.39	2.3	-1.843	-0.354	2.251	0.645	1.875			-0.003	-1.891	-0.048	-0.394	1.134	0.339	-2.339
|| Spectrin repeat containing, nuclear envelope 1::spectrin repeat containing, nuclear envelope 1 || Hs.12967 || || 23345 || hSQ024938 || || hSQ024938 || SYNE1::SYNE1 || || hHA036109 || 333455	hSQ024938	-0.91	-0.814	-0.062	0.426	-0.605	-0.734	-1.536	0.65	1.477	1.584	-0.142	-0.792	0.125	-0.176	-0.371	-0.277	-0.867	0.756		-0.385	1.127	0.51	0.344	1.222	-0.833	0.289
|| || || || || hSQ011518 || || hSQ011518 || || || hHO047629::hHO047983 || 333470	hSQ011518	-0.461	-1.855	-0.433	0.645	-1.186	-0.055	1.323	-0.381	0.516	-0.437	-1.283	0.367	0.734	0.563	0.478	1.472	-0.738	-2.195	1.95	0.774	1.286	-0.031	-1.247	0.571	-0.604	0.238
|| Phosphodiesterase 2A, cGMP-stimulated::phosphodiesterase 2A, cGMP-stimulated || Hs.503163 || || 5138 || hSQ033272 || || hSQ033272 || PDE2A::PDE2A || || hHC001633 || 333475	hSQ033272	-1.134	1.342	-0.036	0.612	1.411	-0.698	0.34	-0.844	-1.407	-0.12	-2.026	0.544	0.331	0.68	0.355	0.209	-0.861	-0.318	-0.393	-0.149	1.473	-0.064	1.49	0.858	-0.977	-0.615
|| Transmembrane protein 27::transmembrane protein 27 || Hs.129614 || || 57393 || hSQ005629 || || hSQ005629 || TMEM27::TMEM27 || || hHC011713 || 333493	hSQ005629	1.157	0.833		0.243		-0.717	1.741	0.107	0.144		-1.345	0.775	0.052	0.361	0.316	0.04	1.4	0.403		-0.798	-0.866	-1.433		-1.361	-0.896	-0.154
|| CD247 molecule::CD247 molecule || Hs.156445 || || 919 || hSQ003854 || || hSQ003854 || CD247::CD247 || || hHC018913 || 333507	hSQ003854	1.284	-0.49	0.982	1.65		0.42	-3.322	-0.696	-0.469	1.528	-0.718	0.432	-0.701	-0.662	1.313	1.237	-0.083	-0.87	2.405	-3.661	0.281	-0.556	1.518	0.556	-1.849	0.473
|| Transmembrane protein 45B::transmembrane protein 45B || Hs.504301 || || 120224 || hSQ009615 || || hSQ009615 || TMEM45B::TMEM45B || || hHC021793 || 333511	hSQ009615	-0.881	0.465	0.897	0.455	1.134	1.095	1.113	0.899	1.716	-2.047	-2.273	0.097	-0.306	2.063	-1.882	1.962	0.852	1.425	-1.42	-2.196	-0.384	0.379	-0.237	-1.969	-1.764	0.808
|| UL16 binding protein 3::UL16 binding protein 3 || Hs.326556 || || 79465 || hSQ024914 || || hSQ024914 || ULBP3::ULBP3 || || hHC031873 || 333525	hSQ024914	-4.24		1.798	-0.574	1.425	-0.504	0.914	-0.65	1.047	0.754	-0.442	-0.062	-1.005	0.394	-0.661	-0.587	-1.207	1.216		1.795	0.987	-1.1	0.274	-0.438	0.487	0.389
|| ryanodine receptor 1 (skeletal)::Ryanodine receptor 1 (skeletal) || Hs.466664 || || 6261 || hSQ037139 || || hSQ037139 || RYR1::RYR1 || || hHC011725 || 333562	hSQ037139		-0.617	1.755	-0.007		-1.707	-3.929	-3.093	0.584	2.821	-1.595	0.925	0.812	0.781	2.136	3.28	0.65	-1.267	1.848	-0.358	-1.546	-1.453	0.011	-0.191	-0.146	0.296
|| Transcribed locus, strongly similar to XP_001085610.1 PREDICTED: chaperonin containing TCP1, subunit 5 (epsilon) isoform 3 [Macaca mulatta]::chaperonin containing TCP1, subunit 5 (epsilon) || Hs.1600 || || 22948 || hSQ012581 || || hSQ012581 || CCT5 || || hHC029005 || 333592	hSQ012581	0.42	-0.654	-0.092	-0.574	-0.755	0.236	2.054	-0.59	1.077	-0.776	-0.082	-0.362	0.175	0.544	-0.431	1.783	0.713	-1.434	-0.089	0.135	-0.973	-0.44	0.794	-0.858	-0.143	0.309
|| ArfGAP with RhoGAP domain, ankyrin repeat and PH domain 2::ArfGAP with RhoGAP domain, ankyrin repeat and PH domain 2 || Hs.479451 || || 116984 || hSQ012471 || || hSQ012471 || ARAP2::ARAP2 || || hHC008929 || 333633	hSQ012471	1.692	-0.122	-1.59	0.748	1.017	0.088	-2.064	0.162	0.469	-0.814	0.55	-0.77	0.297	0.366	0.021	1.185	0.075	-1.682	1.573	-1.013	-0.231	0.002	0.406	-0.036	0.109	-0.429
|| Transcribed locus::glutamine-fructose-6-phosphate transaminase 2::Glutamine-fructose-6-phosphate transaminase 2 || Hs.30332::Hs.696497 || || 9945 || hSQ017305 || || hSQ017305 || GFPT2::GFPT2 || || hHC010369 || 333635	hSQ017305	-0.705	-0.339	0.933	1.811	-2.29	-0.759	-3.381	-0.485	-1.138	1.209	-2.207	-0.597	-0.46	-1.831	0.694	3.448	-1.842	0.471	1.096	0.09	2.512	1.735	0.909	2.057	-2.448	1.524
|| Major histocompatibility complex, class II, DM alpha::major histocompatibility complex, class II, DM alpha || Hs.351279 || || 3108 || hSQ037674 || || hSQ037674 || HLA-DMA::HLA-DMA || || hHC023329 || 333655	hSQ037674	1.841	-0.283	0.239	0.557	0.436	0.117	-3.705	0.831	1.608	0.075	0.709	-1.681	0.096	1.985	0.8	1.404	2.374	-1.743	1.832	-2.314	-0.852	-0.459	-0.335	0.353	-4.322	0.45
|| ras homolog gene family, member V::Ras homolog gene family, member V || Hs.447901 || || 171177 || hSQ017786 || || hSQ017786 || RHOV::RHOV || || hHC026209 || 333660	hSQ017786	1.367	0.593	2.595	-0.667	1.032	0.123	-1.409	1.057	-0.926	0.151	-0.335	-0.245	0.382	-0.229	-1.084	1.87	-0.68			-0.448	0.624	-1.603	-0.519	-1.981	-0.996	1.326
|| glucosaminyl (N-acetyl) transferase 2, I-branching enzyme (I blood group) || || || 2651 || hSQ030435 || || hSQ030435 || GCNT2 || || hHA034849 || 333675	hSQ030435	-0.199	1.127	0.609	0.017	-0.494	1.727	1.355	0.061	-0.762	-1.675	-0.501	0.239	-0.704	1.775	-1.3	1.414	-0.646	-1.213	-0.828	-1.354	1.368	-0.529	-0.815	0.503	0.168	0.66
|| AA911832_Exon1_264 || || || || hSQ029568 || || hSQ029568 || EST_AA911832 || || hHE042049 || 333683	hSQ029568	0.693	-0.471	0.381	1.339	1.888	-2.071	-2.493	0.673	-0.02	-0.063	2.091	2.031	-1.192	-1.893	-1.718	3.086	-1.794	2.479	-1.686	-1.722	3.12	-1.407	-0.063	-0.275	-1.69	0.782
|| Kallikrein B, plasma (Fletcher factor) 1::cytochrome P450, family 4, subfamily V, polypeptide 2 || Hs.237642 || || 285440 || hSQ041380 || || hSQ041380 || KLKB1::CYP4V2 || || hHC007501 || 333702	hSQ041380	1.449	0.075	0.557	-0.445	0.894	-0.245	-2.257	-0.011	-1.444	0.173	0.977	-1.683	0.324	0.673	-0.252	0.952	1.782	1.125	-0.77	-0.636	0.196	0.059	-1.067	0.091	-0.274	-0.242
|| PYD and CARD domain containing::PYD and CARD domain containing || Hs.499094 || || 29108 || hSQ015002 || || hSQ015002 || PYCARD::PYCARD || || hHC019021 || 333730	hSQ015002	1.146	0.082	1.074	0.582	0.341	-0.758	-1.7	1.006	0.923	0.33	0.534	-0.416	-0.839	0.86	0.565	1.369	1.289	-2.248	-0.013	-1.469	-0.867	-0.294	-0.34	0.458	-1.647	0.045
|| Thymidine kinase 1, soluble::thymidine kinase 1, soluble || Hs.515122 || || 7083 || hSQ016262 || || hSQ016262 || TK1::TK1 || || hHC020461 || 333731	hSQ016262	0.453	-1.501	1.371	-0.281	-1.652	-0.751	1.057	0.663	0.65	-0.863	-1.529	-0.829	0.238	2.007	0.402	0.986	0.156	-1.431	-0.266	0.628	-1.17	0.253	0.627	-0.375	0.09	1.072
|| RALBP1 associated Eps domain containing 1::RALBP1 associated Eps domain containing 1 || Hs.334603 || || 85021 || hSQ030558 || || hSQ030558 || REPS1::REPS1 || || hHA036301 || 333754	hSQ030558	-0.114	-0.128	0.174	-0.778		0.082	1.54	0.016	-1.577	-1.35	-0.616	0.274	1.441	3.46945e-17	-0.755	0.979	-0.381	0.872	-0.793	0.161	0.033	-0.234	0.65	-0.302	0.583	0.235
|| Insulin-like growth factor binding protein 3::insulin-like growth factor binding protein 3 || Hs.450230 || || 3486 || hSQ008857 || || hSQ008857 || IGFBP3::IGFBP3 || || hHC001825 || 333767	hSQ008857	-0.624	-1.368	0.394	1.182	0.261	-1.368	-1.04	-1.124	1.053	0.55	-0.526	1.114	-0.239	-0.72	0.285	0.019	-1.161	-0.808	0.167	-0.559	2.723	-0.484	1.61	0.778	-1.707	1.585
|| Protein tyrosine phosphatase, receptor type, J::protein tyrosine phosphatase, receptor type, J || Hs.318547 || || 5795 || hSQ007384 || || hSQ007384 || PTPRJ::PTPRJ || || hHC017665 || 333799	hSQ007384	-0.58	0.616	0.158	0.366	-1.295	0.286	-1.456	-0.12	-0.253	-0.296	0.208	-0.632	-0.175	1.034	0.169	1.483	-1.327	1.556	0.471	-0.275	0.597	-0.3	0.824	-0.138	-0.713	-0.201
|| SP110 nuclear body protein::SP110 nuclear body protein || Hs.145150 || || 3431 || hSQ028549 || || hSQ028549 || SP110::SP110 || || hHC013357 || 333869	hSQ028549	0.221	-0.213	1.549	0.867	0.366	0.657	-1.585	0.411	1.798	0.685	-0.081	-1.141	-1.624	-0.405	-0.03	-0.816	1.114	-1.453	-0.018	-0.464	0.688	0.001	0.525	0.523	-1.262	-0.3
|| mucin 20, cell surface associated::Transcribed locus || Hs.599259::Hs.293647 || || 200958 || hSQ037838 || || hSQ037838 || MUC20 || || hHC021997 || 333883	hSQ037838	1.357	0.523	0.825	0.373	1.022	0.543	-3.019	0.027	-1.076	1.401	0.575	1.975	-2.568	1.111	-0.614	2.6	0.68	-0.687		-0.178	-0.486	-2.603	-0.019	-1.071	-1.256	0.566
|| Tubulin polymerization-promoting protein family member 2::tubulin polymerization-promoting protein family member 2 || Hs.406966 || || 122664 || hSQ025167 || || hSQ025167 || TPPP2::TPPP2 || || hHC024877 || 333888	hSQ025167	-1.006	-0.21				0.22	0.308	-0.486	-0.459	1.568	-0.458	0.592	-0.641	-0.642	-1.497	-1.043	-0.233	1.1	0.635	0.779	2.191			0.006	-0.459	-0.267
|| Forkhead box A1::forkhead box A1 || Hs.163484 || || 3169 || hSQ040785 || || hSQ040785 || FOXA1::FOXA1 || || hHC003361 || 333935	hSQ040785	-2.313	0.163	-2.175	1.343	1.632	-2.147	4.271	2.417	-0.496	-0.509	-1.605	0.265	1.252	-1.209	1.926	0.65	-1.2	3.493	0.698	-0.848	-1.016	-0.823	0.641	-1.711	-1.886	-0.824
|| similar to roundabout homolog 2 || || || 442084 || hSQ019100 || || hSQ019100 || LOC442084 || || hHR010561 || 333947	hSQ019100	-0.946	0.81	-0.728		1.309	0.98	1.098	2.334	-0.369	-1.422	0.712	1.022	-1.351	-1.132	-2.387	0.947	-1.593	-1.13		1.209	1.331	-1.616		0.716	0.551	-0.337
|| B-cell CLL/lymphoma 11A (zinc finger protein)::B-cell CLL/lymphoma 11A (zinc finger protein) || Hs.370549 || || 53335 || hSQ041202 || || hSQ041202 || BCL11A::BCL11A || || hHC020641 || 333964	hSQ041202	1.251	1.247	2.049	-1.993		0.687	0.115	-0.169	0.108		-0.651		0.636	0.295	-1.29	0.104	-0.266	-0.163		0.896		-0.489	-0.275	-1.537	0.358	-0.91
|| Sialic acid binding Ig-like lectin 5::sialic acid binding Ig-like lectin 5 || Hs.310333 || || 8778 || hSQ017294 || || hSQ017294 || SIGLEC5::SIGLEC5 || || hHC023521 || 333970	hSQ017294	-0.919	-0.153	-0.161	1.547	-0.254	-0.373	0.815	-0.609	-0.032	-0.075	-0.671	-1.101	-0.504	0.235	-0.44	0.404	-0.646	-0.443	0.262	-0.434	1.648	1.711		0.573	-0.042	-0.34
|| solute carrier family 1 (glial high affinity glutamate transporter), member 3 || || || 6507 || hSQ038828 || || hSQ038828 || SLC1A3 || || hHA036481 || 333986	hSQ038828	-0.264	1.492	1.654	-0.488		-0.788	-1.07	1.436	-0.657		-0.506	-0.216	0.341	1.2	0.595	-0.301	0.749	-3.388		1.871	-1.647	0.396	-0.47	-0.752	1.363	-0.555
|| AA496957_Exon1_60 || || || || hSQ023235 || || hSQ023235 || EST_AA496957 || || hHE040801 || 333993	hSQ023235	2.07	0.196	-0.222		0.325	0.266	-0.956	-0.28	0.927		1.198	-0.512	0.105	0.994	-0.121	0.223	-0.417	0.686	1.401	0.685	-0.793	-1.38	-0.336	-2.508	-1.213	-0.341
|| family with sequence similarity 13, member C::Family with sequence similarity 13, member C || Hs.607594 || || 220965 || hSQ042511 || || hSQ042511 || FAM13C::FAM13C || || hHC001933 || 334007	hSQ042511	-2.003	0.263	-0.975	-0.087	-0.738	1.073	1.371	1.247	-0.336		0.485	-0.475	-0.288	-0.599	-1.724	0.76	1.11	-0.157		0.832	0.414	-0.533		-0.221	1.484	-0.904
|| CKLF-like MARVEL transmembrane domain containing 4::CKLF-like MARVEL transmembrane domain containing 4::CKLF-like MARVEL transmembrane domain containing 4 || Hs.643961::Hs.699299 || || 146223 || hSQ022974 || || hSQ022974 || CMTM4::CMTM4 || || hHC006253 || 334018	hSQ022974	-0.167	0.309	-0.759	-0.411	-0.152	0.289	1.247	0.003	-1.41	-1.723	-0.049	-0.289	-0.092	1.577	0.592	1.266	-0.654	0.339	0.114	-0.392	-0.88	-0.567	0.927	0.005	0.52	0.362
|| Cytoglobin::cytoglobin || Hs.95120 || || 114757 || hSQ019566 || || hSQ019566 || CYGB::CYGB || || hHR019213 || 334043	hSQ019566	-0.272	0.634		1.634	-0.027	0.074	0.612	-0.702	-1.895	0.272	-0.304	0.186	-0.507	0.272	0.067	-0.709	-1.519	0.234		0.883	1.345	0.438	-1.008	1.11	-0.685	-0.123
|| Sodium channel, nonvoltage-gated 1, delta::sodium channel, nonvoltage-gated 1, delta || Hs.512681 || || 6339 || hSQ029997 || || hSQ029997 || SCNN1D::SCNN1D || || hHC022093 || 334049	hSQ029997	-0.53					-0.004	0.564	0.44	-0.053	0.434	0.088	0.598	0.385	2.454	0.689	-0.757	-0.027	-3.624		1.435	-1.893	-0.27		-0.328	0.327	0.069
|| Mesoderm posterior 1 homolog (mouse)::mesoderm posterior 1 homolog (mouse) || Hs.447531 || || 55897 || hSQ029283 || || hSQ029283 || MESP1::MESP1 || || hHC026413 || 334053	hSQ029283	-0.68	2.246	-0.952	-0.574		-0.194	2.664	-1.17	-0.283		-0.842	-0.162	2.475	-0.956	-0.681	2.213	1.923	-2.084	1.261	-2.065	-0.283	-0.02	0.794	0.222	-4.083	1.239
|| CDNA clone IMAGE:6654805::ribosomal protein S18 pseudogene 12 || Hs.448854 || || 388339 || hSQ016049 || || hSQ016049 || RPS18P12 || || hHR029293 || 334057	hSQ016049	1.651	-0.313	-0.501	-1.043	-0.804	-0.363	1.425	0.161	0.338	-0.775	0.179	-0.661	1.526	0.695	-0.28	0.954	1.044	-1.103	-1.248	0.626	-1.292	-0.429	0.075	-0.657	1.668	-0.87
|| BCR/TCR^IGHV3/OR16-6||P||L25545||1||Immunoglobulin_5 || || || || hSQ034512 || || hSQ034512 || BCR/TCR_IGHV3/OR16-6 || || hHO045133 || 334082	hSQ034512	3.879	-2.175	-1.393	3.855		-0.335	-2.067	-2.281	2.546	0.233	1.817	-2.993	-3.596	2.423	1.578	2.752	-1.798	-2.615	2.96	-1.476	1.306	0.949	3.063	-2.479	-4.334	0.188
|| Aldehyde dehydrogenase 1 family, member A3::aldehyde dehydrogenase 1 family, member A3 || Hs.459538 || || 220 || hSQ030038 || || hSQ030038 || ALDH1A3::ALDH1A3 || || hHC002017 || 334085	hSQ030038	-1.835	1.281	0.823	2.151	0.47	-2.539	-1.881	-1.295	2.712	0.039	-1.937	-1.547	-1.13	-1.201	1.024	1.538	-2.402	1.761		-1.1	2.822	2.205	0.099	1.637	-2.728	1.044
|| Zinc finger, BED-type containing 2::zinc finger, BED-type containing 2 || Hs.136912 || || 79413 || hSQ005302 || || hSQ005302 || ZBED2::ZBED2 || || hHC009217 || 334095	hSQ005302	1.946	-1.048	-3.516	-0.978	-0.009	0.462		0.766		0.3	2.574	0.654	0.391	-1.7	1.335	0.399	-0.221					0.526	-0.54	-0.922	-0.427
|| Integrin, beta 4::integrin, beta 4 || Hs.632226 || || 3691 || hSQ042096 || || hSQ042096 || ITGB4::ITGB4 || || hHC016417 || 334108	hSQ042096	1.579	0.545	1.187	0.175	-0.136	0.755	-1.517	0.959	-0.214	-0.907	1.157	0.277	1.164	0.403	-2.092	1.452	1.052	-0.405	-2.86	-0.466	-0.244	-1.691	-0.087	-0.059	-0.094	0.058
|| ABO blood group (transferase A, alpha 1-3-N-acetylgalactosaminyltransferase; transferase B, alpha 1-3-galactosyltransferase)::ABO blood group (transferase A, alpha 1-3-N-acetylgalactosaminyltransferase; transferase B, alpha 1-3-galactosyltransferase) || Hs.654423 || || 28 || hSQ026788 || || hSQ026788 || ABO::ABO || || hHC022177 || 334120	hSQ026788	1.827	0.793	0.315	-1.187		0.743	-2.159	2.237	-0.536		2.275		0.082	0.521		-1.19	-0.94	-0.267			0.314	-1.553		-1.451	0.304	-0.124
|| Spleen tyrosine kinase::spleen tyrosine kinase || Hs.371720 || || 6850 || hSQ036345 || || hSQ036345 || SYK::SYK || || hHC023617 || 334122	hSQ036345	0.245	-1.509	0.003	-0.129	0.13	0.071	-0.171	0.445	-0.358	0.509	-0.827	1.213	-0.11	1.459	0.974	0.668	0.228	-1.819	0.996	0.44	-1.128	-0.715	0.289	-0.493	0.192	-0.596
|| Transmembrane protein 132D::hypothetical protein LOC283352::Hypothetical protein LOC283352 || Hs.507268::Hs.665667 || || 283352 || hSQ034725 || || hSQ034725 || TMEM132D::LOC283352::LOC283352 || || hHR006349 || 334173	hSQ034725	0.79		-0.622	-1.224	3.795	-0.524		-0.34	-0.503	0.184	-4.302	1.828	1.325	1.864	-0.841		0.263	-1.304		1.065	-0.333	-1		-0.688	-0.373	0.939
|| Polo-like kinase 1 (Drosophila)::polo-like kinase 1 (Drosophila) || Hs.592049 || || 5347 || hSQ012391 || || hSQ012391 || PLK1::PLK1 || || hHC027949 || 334206	hSQ012391	-0.522	-1.206	0.476	-0.476	-0.577	-0.236	1.912	-0.102	-0.255	0.252	-1.464	0.646	1.423	1.252	0.057	1.741	-0.549	-1.386	-0.731	0.333	-0.935	-0.092	-0.108	-0.76	0.745	0.557
|| Serine incorporator 3::serine incorporator 3 || Hs.272168 || || 10955 || hSQ027016 || || hSQ027016 || SERINC3::SERINC3 || || hHA035149 || 334218	hSQ027016	0.259	0.735	0.267			-1.155	-0.227	-0.481	0.126	-0.317	-0.113	-1.473	0.174	-0.277	-0.252	3.002	-0.238	-0.275	1.7	-0.276	0.376	-0.211		-0.179	-0.874	-0.282
|| AI287555_Exon1_5 || || || || hSQ045258 || || hSQ045258 || EST_AI287555 || || hHE042349 || 334231	hSQ045258	0.094	1.22	1.092	-0.86	0.889	0.41	-0.182	0.954	-0.079	-0.272	-0.658	-1.118	-1.491	0.738	-2.077	0.357	-1.633	-0.58	0.685	1.079	0.501	-0.116	-0.352	0.446	0.671	0.293
|| BCR/TCR^IGKV3D-7||F||X72820||1||Immunoglobulin_24 || || || || hSQ007133 || || hSQ007133 || BCR/TCR_IGKV3D-7 || || hHO045229 || 334234	hSQ007133	2.569	-3.625	3.397	1.255	-3.126	-0.275	-2.827	-2.231	1.696		2.207	-3.083	-3.546	0.873	0.508	1.432	0.752		1.28		0.286	1.629	1.343	-1.499		0.988
|| Establishment of cohesion 1 homolog 2 (S. cerevisiae)::establishment of cohesion 1 homolog 2 (S. cerevisiae) || Hs.99480 || || 157570 || hSQ045265 || || hSQ045265 || ESCO2::ESCO2 || || hHR003553 || 334248	hSQ045265	-0.311	-0.085	0.277	0.335	2.134	-1.145	2.213	-0.621	0.386	-3.837	-1.033	-0.283	-0.246	1.673	-0.512	0.802	-0.168	-0.735	0.36	-0.286	0.196	0.419	1.353	-0.489	-0.154	-0.232
|| toll-like receptor 8::Toll-like receptor 8 || Hs.660543 || || 51311 || hSQ002160 || || hSQ002160 || TLR8::TLR8 || || hHA034217::hHC006433 || 334256	hSQ002160	-1.549	-1.393		1.027	-1.944	0.947		-1.519	0.398	2.145	1.139	-0.331	0.296	1.035	1.04	0.584	-1.526		1.192	-1.354	0.248	1.161		1.113	-2.282	-0.43
|| Translocation associated membrane protein 1-like 1::translocation associated membrane protein 1-like 1 || Hs.570737 || || 133022 || hSQ028474 || || hSQ028474 || TRAM1L1::TRAM1L1 || || hHC009313 || 334260	hSQ028474	-0.864	-0.738	0.264	2.572	0.841	-0.408	-0.7	-0.054	-1.157		1.324	-0.306	-0.909	-2.09	0.975	-0.991	2.379	2.372	-0.813	-1.349		0.756		-0.562	0.383	-0.935
|| serine peptidase inhibitor, Kazal type 5::Serine peptidase inhibitor, Kazal type 5 || Hs.331555 || || 11005 || hSQ043887 || || hSQ043887 || SPINK5::SPINK5 || || hHC012193 || 334262	hSQ043887		0.005	1.137	-0.835		0.955	0.373	1.299	-0.114		-1.123	-1.923	-1.666	-0.287	-0.382		2.372	-0.605		2.154	-0.594	-1.041	1.143	-0.959	1.176	-1.092
|| Pyroglutamyl-peptidase I::pyroglutamyl-peptidase I::hypothetical protein MGC10812 || Hs.131776 || || 54858::83542 || hSQ017454 || || hSQ017454 || PGPEP1::PGPEP1::MGC10812 || || hHR022273 || 334280	hSQ017454	0.453	0.689	-0.079	-0.051		-1.301	-1.033	0.043	-0.4	0.207	1.531	0.591	0.558	0.977	-1.248	1.656	0.016	-0.791	0.524	-0.122	-0.63	-0.597	0.127	0.075	-1.72	0.532
|| Phosphoenolpyruvate carboxykinase 2 (mitochondrial)::phosphoenolpyruvate carboxykinase 2 (mitochondrial) || Hs.75812 || || 5106 || hSQ004065 || || hSQ004065 || PCK2::PCK2 || || hHC023713 || 334285	hSQ004065	0.601	0.337	-0.301	-0.463	0.306	0.347	1.645	-1.029	-0.142	-1.015	-0.571	-0.051	0.376	1.665	0.79	1.274	-0.256	-1.333	0.372	-0.654	-1.642	0.471	0.795	-0.107	-1.202	-0.2
|| Gamma-aminobutyric acid (GABA) A receptor, beta 3::gamma-aminobutyric acid (GABA) A receptor, beta 3 || Hs.302352 || || 2562 || hSQ029697 || || hSQ029697 || GABRB3::GABRB3 || || hHC002125 || 334321	hSQ029697	-1.309	2.207	-0.511	-1.363	2.806	-1.693	-1.635	2.161	-1.112	-2.545	-1.601	0.529	0.656	0.385	0.41	-2.356	1.734	-0.923	1.552	0.316	0.038	-0.879	0.855	0.283	2.308	-0.31
|| Chromosome 15 open reading frame 61::chromosome 15 open reading frame 61 || Hs.438385 || || 145853 || hSQ027372 || || hSQ027372 || C15orf61::C15orf61 || || hHR009325 || 334336	hSQ027372	0.891	0.467	-0.621	-0.823	-0.424	0.027	0.755	0.221	-1.042	-0.985	-0.021	1.209	0.546	2.665	-0.84	0.534	0.814	-1.623	-1.028	0.346	-1.412	-0.379	-0.485	-0.727	-0.202	2.13
|| chromosome 12 open reading frame 55::Chromosome 12 open reading frame 55 || Hs.535389 || || 144535 || hSQ007241 || || hSQ007241 || C12orf55::C12orf55 || || hHC010765 || 334338	hSQ007241	-1.775	-1.549		-0.989		-0.269	1.249	1.285	0.102		0.893	1.623	0.67	-0.441	-0.186	-1.852	1.798	0.271		-0.21	0.612	-1.545		-1.183	0.652	0.834
|| tripartite motif-containing 6 || Hs.350518 || || 117854 || hSQ033202 || || hSQ033202 || TRIM6 || || hHC012205 || 334341	hSQ033202	-1.756			0.55		-0.44	-3.242	-0.446	0.591		0.422	-0.248	-0.601	1.108	-1.367	0.877	-0.343	1.11			0.871	0.604	0.488	1.596	0.081	0.153
|| WD repeat domain 34::WD repeat domain 34 || Hs.495240 || || 89891 || hSQ016215 || || hSQ016215 || WDR34::WDR34 || || hHC022285 || 334359	hSQ016215	-0.534	-0.248	0.014	-0.398	0.801	-0.278	2.09	0.716	-0.147	-1.03	0.434	-0.186	0.151	1.47	-0.105	1.329	-0.011	-0.798	-1.413	-0.229	-1.177	-0.484	-0.39	-0.792	0.163	1.045
|| KIAA1618::KIAA1618 || Hs.514554 || || 57714 || hSQ007256 || || hSQ007256 || KIAA1618::KIAA1618 || || hHC023725 || 334360	hSQ007256	0.999	-0.485	1.517	0.285	-0.526	0.595	-1.487	0.569	0.866	-1.037	-0.283	-1.053	-0.636	0.573	0.718	1.212	0.712	-1.155	0.31	-1.726	0.386	-0.161	0.593	0.611	-2.264	0.858
|| chromosome 19 open reading frame 46::Chromosome 19 open reading frame 46 || Hs.436743 || || 163183 || hSQ036413 || || hSQ036413 || C19orf46::C19orf46 || || hHA032365 || 334372	hSQ036413	0.221	3.637	-1.561	-1.313	-0.064	-0.563	0.085	-1.739	-0.812	1.565	0.429	0.699	0.426	0.995	1.01	-2.746	1.114	-0.173	0.122	-0.224	-1.222	0.751		0.073		-0.72
|| Pecanex-like 2 (Drosophila)::pecanex-like 2 (Drosophila) || Hs.370605 || || 80003 || hSQ029804 || || hSQ029804 || PCNXL2::PCNXL2 || || hHA033805 || 334374	hSQ029804	-0.214	0.112	1.974	-1.498	0.321	0.282	-0.03	-0.494	-0.387	0.18	-1.176	-1.166	1.141	-0.27	-0.345	-0.271	-0.451	1.642	-0.223	0.961	-0.047	0.806	-0.26	-0.412		-0.185
|| Peroxisome proliferator-activated receptor gamma::peroxisome proliferator-activated receptor gamma || Hs.162646 || || 5468 || hSQ023858 || || hSQ023858 || PPARG::PPARG || || hHA035245 || 334375	hSQ023858	-0.263	-1.567	1.675	1.933		-0.637	2.541	0.287	-1.166	-0.179	-1.105	1.155	-1.018	0.471	-0.344	1.44	-1.45	-0.267	1.628	-0.138	1.474	0.707	-0.379	0.179	-3.826	-1.154
|| RAB26, member RAS oncogene family::RAB26, member RAS oncogene family || Hs.3797 || || 25837 || hSQ025687 || || hSQ025687 || RAB26::RAB26 || || hHC019489 || 334423	hSQ025687	0.227	0.633	-0.315	-0.517		-0.577	0.051	-0.093	-0.416	-2.139	-0.455	0.965	1.892	2.851	0.546	0.7	0.46	-2.057	1.118		-1.006	-1.593	1.491	0.429	-1.106	-1.084
|| Transcribed locus::adenylate cyclase 5::Adenylate cyclase 5 || Hs.129493::Hs.655144 || || 111 || hSQ003707 || || hSQ003707 || ADCY5::ADCY5 || || hHR020929 || 334426	hSQ003707	1.215	1.111	4.093	-1.199		-2.319	-0.551	-0.515	-0.958	2.159	1.213	-2.257	-0.97	1.429	-0.296	-2.082	-0.572	1.781	0.116	0.49	1.002	0.295		-1.553	-0.888	-0.736
|| Activating transcription factor 3::activating transcription factor 3 || Hs.460 || || 467 || hSQ041557 || || hSQ041557 || ATF3::ATF3 || || hHR003661 || 334474	hSQ041557	0.653	-2.121	0.721	0.929	0.438	-0.041	0.277	1.553	-0.62	-0.033	-1.669	-1.009	-0.402	0.947	1.292	0.726	-1.724	-3.251	-0.996	-2.542	2.16	0.273	0.517	1.495	1.25	1.172
|| Transcribed locus::non-protein coding RNA 97 || Hs.124532 || || 54147 || hSQ018602 || || hSQ018602 || NCRNA00097 || || hHR013741 || 334486	hSQ018602	0.995			0.091		-0.489	-0.321	0.335	0.662	0.629	-0.017	-1.687	1.15	1.339	-1.046		-5.352	-0.639		1.73	0.642	1.325	0.309	0.427	-1.828	1.754
|| TYRO3 protein tyrosine kinase::TYRO3 protein tyrosine kinase || Hs.381282 || || 7301 || hSQ028653 || || hSQ028653 || TYRO3::TYRO3 || || hHC026701 || 334512	hSQ028653	-1.42	1.396	0.158	-0.094	0.355	1.326	0.054	1.64	1.047	-0.996	0.598	-0.372	0.095	-0.366	-0.321	0.433	-1.277	-2.354	-0.939	1.015	0.537	-0.62	-0.406	-1.108	1.067	0.549
|| Spectrin repeat containing, nuclear envelope 1::spectrin repeat containing, nuclear envelope 1 || Hs.12967 || || 23345 || hSQ036317 || || hSQ036317 || SYNE1::SYNE1 || || hHA032461 || 334522	hSQ036317	-0.729		-0.831	1.007		-0.853	-1.585	1.151	0.318	1.625	-0.131	-1.151	-0.454	0.705	0.67	0.294	-1.816	-0.133		-0.804	0.558	0.271	0.255	1.363		0.28
|| Dedicator of cytokinesis 8::dedicator of cytokinesis 8 || Hs.132599 || || 81704 || hSQ016975 || || hSQ016975 || DOCK8::DOCK8 || || hHC008065 || 334562	hSQ016975	0.425	-1.239	0.773	1.411	0.07	-0.429	-0.991	-0.155	0.042	0.349	-0.207	-0.607	-0.95	1.309	1.394	0.788	-0.712	-0.569	0.816	-1.75	0.342	0.645	0.619	0.767	-2.538	0.404
|| Family with sequence similarity 3, member B::family with sequence similarity 3, member B || Hs.473877 || || 54097 || hSQ018241 || || hSQ018241 || FAM3B::FAM3B || || hHC009505 || 334564	hSQ018241	-0.372			0.574		0.964	1.932	0.548	0.795	0.002	-0.444	-2.884	-0.577	2.432		2.031	1.581	-0.746		-0.647	-3.875	-1.472	-0.888	-1.39645e-16	-0.635	1.677
|| Aminoadipate aminotransferase::aminoadipate aminotransferase || Hs.529735 || || 51166 || hSQ014893 || || hSQ014893 || AADAT::AADAT || || hHC010945 || 334566	hSQ014893	-1.78	0.516	-2.502	0.626		-1.924	1.724	-0.46	-1.123		-0.092	-0.432	0.845	0.454	-0.321	0.263	0.473	1.136		0.815	1.137	0.73		0.112	1.807	-2.011
|| Transmembrane 7 superfamily member 3::transmembrane 7 superfamily member 3 || Hs.438641 || || 51768 || hSQ027181 || || hSQ027181 || TM7SF3::TM7SF3 || || hHC012385 || 334568	hSQ027181	-0.483	0.383	0.365	-1.777	0.572	-0.197	-0.199	-1.753	-0.296	-0.779	0.675	0.445	-0.098	0.101	-0.094	0.38	-0.06	1.783	0.068	1.112	0.314	-0.673	0.821	-0.231	0.844	-1.224
|| NCK-associated protein 1-like::NCK-associated protein 1-like || Hs.182014 || || 3071 || hSQ017444 || || hSQ017444 || NCKAP1L::NCKAP1L || || hHC016705 || 334577	hSQ017444	0.218	0.374	-0.064	1.084		-0.086	-2.118	-0.432	-0.415	0.412	0.306	-0.604	-0.687	2.462	2.227	1.571	-1.249	-2.976	0.799	-1.527	0.485	1.018	1.092	0.8	-3.405	0.717
|| small nucleolar RNA, C/D box 51 || || || 26798 || hSQ034267 || || hSQ034267 || SNORD51 || || hHO048027::hHR025345 || 334590	hSQ034267	1.451		5.209	-1.203		0.067	-0.975	-0.229	-0.462	0.705	-0.481	-0.961	0.466	-0.865	-0.56	-2.326	-0.226	-0.853		0.486	0.218	-0.049	0.915	-0.717	0.318	0.07
|| LIM domain kinase 2 || || || 3985 || hSQ007038 || || hSQ007038 || LIMK2 || || hHA036865 || 334609	hSQ007038	0.581	0.917		-0.843		-0.203	-3.965	-0.229	0.038	-1.155	1.839	0.249	0.716	1.085	0.53	0.234	0.384	-1.793		0.826	-0.092	1.451	1.845	-0.027	-2.572	0.19
|| Chromatin accessibility complex 1::chromatin accessibility complex 1 || Hs.279704 || || 54108 || hSQ027003 || || hSQ027003 || CHRAC1::CHRAC1 || || hHA039745 || 334611	hSQ027003	1.637	-0.947	0.195	-0.717	-0.418	-0.147	0.881	0.337	-0.036	0.231	0.565	-1.805	0.952	0.471	-0.944	2.01	0.4	-1.767	0.318	-0.148	-1.156	-0.083	0.431	-0.471	-0.316	0.536
|| Extracellular matrix protein 2, female organ and adipocyte specific::extracellular matrix protein 2, female organ and adipocyte specific || Hs.117060 || || 1842 || hSQ008684 || || hSQ008684 || ECM2::ECM2 || || hHC002317 || 334626	hSQ008684		-0.108	-1.416	1.252	-0.329	-0.118	-0.42	1.746	-1.887		-0.456	-0.066	-0.859	-1.13624e-16	0.405	1.709	-0.031	-1.458		0.831	1.183	-1.404		1.518	0.193	-0.285
|| chromosome 4 open reading frame 32::Chromosome 4 open reading frame 32 || Hs.23439 || || 132720 || hSQ000420 || || hSQ000420 || C4orf32::C4orf32 || || hHC006637 || 334632	hSQ000420	-0.516	0.38	-0.608	1.18		-0.71	1.108	0.254	-0.939	-0.122	-1.678	-0.418	0.619	0.948	0.313	-0.233	1.407	-0.95	0.655	0.079	0.741	0.574	-0.292	0.686	-1.859	-0.617
|| Immunoglobulin kappa constant::immunoglobulin kappa constant || Hs.449621 || || 3514 || hSQ004752 || || hSQ004752 || IGKC::IGKC || || hHC016717 || 334652	hSQ004752	4.293	-4.031	-0.319	3.329	-1.482	-0.131	-2.633	-1.787	3.36	0.637	1.041	-2.769	-4.222	3.327	3.012	3.636	-0.754	-2.751	3.474	-1.442	0.4	1.073	3.227	-3.375	-6.41	1.292
|| eukaryotic translation elongation factor 1 delta pseudogene 3::Eukaryotic translation elongation factor 1 delta pseudogene 3 || Hs.507667 || || 196549 || hSQ010800 || || hSQ010800 || EEF1DP3::EEF1DP3 || || hHC026797 || 334672	hSQ010800	2.199	0.145	-0.083	-0.435	-0.576	0.245	1.083	0.369	-0.204	-0.627	0.457	-1.093	0.464	0.683	-0.892	1.822	0.652	-1.815	-1.66	0.284	-1.034	0.119	0.893	-0.479	-0.704	0.178
|| hypothetical gene supported by AK093281 || || || 401005 || hSQ014378 || || hSQ014378 || AK093281 || || hHR028237 || 334674	hSQ014378	-0.543	0.583	1.775	-2.127		-2.257	-1.909		-0.026	4.131	0.155	-4.735		1.191	-0.694	-1.19	0.15	0.533		0.932	3.024	-2.513	2.621	1.309	-0.016	-0.384
|| CCR4-NOT transcription complex, subunit 7::CCR4-NOT transcription complex, subunit 7 || Hs.170553::Hs.598387 || || 29883 || hSQ021157 || || hSQ021157 || CNOT7::CNOT7 || || hHR029677 || 334677	hSQ021157	-0.47	-0.524	-0.202	0.216	-0.145	-0.434	1.994	0.15	-0.323	-1.186	0.938	-0.492	-1.525	1.524	-0.221	1.193	0.333	0.236	-1.049	0.435	0.047	0.02	-0.346	-0.438	0.717	-0.461
|| melanoma inhibitory activity::Melanoma inhibitory activity || Hs.646364 || || 8190 || hSQ015938 || || hSQ015938 || MIA::MIA || || hHA036877 || 334685	hSQ015938	-0.531	-1.245	-0.343	-1.085	1.764	0.135	-0.717	0.749	0.696		-2.413	2.047	0.204	0.993	0.178	1.252	0.122	2.595		1.804	-0.614	-2.501	0.023	-1.089	-0.744	-1.272
|| Bone morphogenetic protein 1::bone morphogenetic protein 1 || Hs.1274 || || 649 || hSQ043618 || || hSQ043618 || BMP1::BMP1 || || hHA038317 || 334687	hSQ043618	-2.026	1.25	0.122	0.99		-0.53	0.498	0.584	-1.899	-0.082	0.672	-0.328	-0.431	2.008	0.433	0.417	-0.743	-1.29	-0.815	-0.131	0.391	0.394	-0.632	0.946	-0.229	0.443
|| EP400 N-terminal like::E1A binding protein p400::similar to E1A binding protein p400; p400 SWI2/SNF2-related protein; CAGH32 protein; trinucleotide repeat containing 12 || Hs.122115 || || 57634::440120 || hSQ036647 || || hSQ036647 || EP400NL::EP400::LOC440120 || || hHR005281 || 334703	hSQ036647			0.544	-0.178		-0.228	0.14	1.196	0.913		-0.266		0.271	1.53	-2.005	-4.801	-0.471	0.962			0.963	-0.094	1.46	0.188	0.813	-0.935
|| Coiled-coil domain containing 3::coiled-coil domain containing 3 || Hs.498720 || || 83643 || hSQ028753 || || hSQ028753 || CCDC3::CCDC3 || || hHC012481 || 334713	hSQ028753	0.796	2.002	-1.286	0.282		-0.248	-0.52	0.326	1.783		-0.546	0.084	0.961	0.3	-0.825	0.179	0.329	-1.188		1.081	-0.317	-1.554	-0.17	-1.502	0.833	-0.805
|| Reticulon 4 receptor::reticulon 4 receptor || Hs.30868 || || 65078 || hSQ027047 || || hSQ027047 || RTN4R::RTN4R || || hHC015361 || 334718	hSQ027047	0.523	1.399	0.741	-0.721		-0.031	-0.063	-0.237	0.43		0.291	-0.339	1.698	0.207	1.342	0.296	-0.014	-0.961		1.158	-2.39	-1.657		-1.435	0.65	-0.878
|| PC4 and SFRS1 interacting protein 1::PC4 and SFRS1 interacting protein 1 || Hs.658434 || || 11168 || hSQ044662 || || hSQ044662 || PSIP1::PSIP1 || || hHC025441 || 334734	hSQ044662	0.492	-1.442	-0.42	-0.592	0.827	0.418	1.556	-0.488		-0.714	-1.03	-0.33	0.447	1.546	0.391	1.525	-0.115	-1.012	-0.577	0.227	-0.821	-0.318	-0.054	-0.706	1.049	0.131
|| V-ets erythroblastosis virus E26 oncogene homolog (avian)::v-ets erythroblastosis virus E26 oncogene homolog (avian) || Hs.473819 || || 2078 || hSQ030056 || || hSQ030056 || ERG::ERG || || hHR003853 || 334775	hSQ030056	-0.584	-0.918	0.974	2.082	0.821	-0.938	-0.17	-0.604	-0.347	0.31	0.024	-0.196	0.031	1.62	0.245	-1.241	-0.641	-0.468		0.711	0.813	0.126	-0.58	0.878	-2.017	0.075
|| Serine threonine kinase 39 (STE20/SPS1 homolog, yeast)::serine threonine kinase 39 (STE20/SPS1 homolog, yeast) || Hs.276271 || || 27347 || hSQ007899 || || hSQ007899 || STK39::STK39 || || hHC006733 || 334780	hSQ007899	-0.706	-0.29	0.202	0.82	1.589	-1.34	2.668	-0.486	0.061	-0.952	-0.598	-0.818	-0.661	0.498	0.093	0.657	0.057	2.2	-0.445	0.009	-0.019	-0.346	-0.632	-0.064	0.121	-1.627
|| DEAD (Asp-Glu-Ala-Asp) box polypeptide 3, Y-linked::DEAD (Asp-Glu-Ala-Asp) box polypeptide 3, Y-linked || Hs.99120 || || 8653 || hSQ037048 || || hSQ037048 || DDX3Y::DDX3Y || || hHC012493 || 334788	hSQ037048	0.047	1.723	1.445	-0.577	2.442	-0.657	-0.679	-0.783	-0.606	-0.749	-1.675	0.225	0.012	0.641	-2.034		-0.44	-1.277	1.328	0.712	0.494	-0.643	0.581	0.169	-0.196	0.506
|| Ribonuclease P RNA component H1::ribonuclease P RNA component H1 || Hs.613102 || || 85495 || hSQ019880 || || hSQ019880 || RPPH1::RPPH1 || || hHO047973::hHR022573 || 334802	hSQ019880	0.207	0.433	0.965	-0.297	-0.158	0.363	1.421	-0.613	-0.646	-0.829	-0.045	0.385	0.762	0.291	-1.124	1.25	0.33	-1.427	-0.942	0.552	1.384	-0.163	-1.469	-0.431	0.314	-0.524
|| Transcribed locus::pituitary tumor-transforming 3 (pseudogene)::Pituitary tumor-transforming 3 (pseudogene) || Hs.545401::Hs.647156 || || 26255 || hSQ017799 || || hSQ017799 || PTTG3P::PTTG3P || || hHR028333 || 334815	hSQ017799	-0.27	-1.474	-0.102	-0.124	-0.205	-0.284	0.904	-0.14	0.307	0.384	-0.942	-0.352	0.465	1.364	-1.041	2.063	0.803	0.986	-0.609	-0.045	-0.973	0.2	-0.066	-1.558	0.267	0.429
|| Phosphoglucomutase 5::phosphoglucomutase 5 || Hs.307835 || || 5239 || hSQ024900 || || hSQ024900 || PGM5::PGM5 || || hHC031213 || 334818	hSQ024900	-0.744	-0.088		-0.838		0.992	2.22	2.486	-0.737		1.564	-0.766	-0.969	-1.1	-1.035	-2.191	-1.221	-1.498		1.011	1.283	1.486		-0.922	1.283	-0.225
|| Laminin, alpha 3::laminin, alpha 3 || Hs.436367 || || 3909 || hSQ022765 || || hSQ022765 || LAMA3::LAMA3 || || hHA039853 || 334828	hSQ022765				-0.504		0.066	2.564	0.49	-0.703	0.794	-3.162	0.678	0.805		1.679	0.753	-0.537	-2.004		0.355	-0.453	-0.63		-1.028	0.347	0.499
|| amyloid beta (A4) precursor protein-binding, family A, member 2::Amyloid beta (A4) precursor protein-binding, family A, member 2 || Hs.618112 || || 321 || hSQ029799 || || hSQ029799 || APBA2::APBA2 || || hHC002497 || 334841	hSQ029799	-0.89	1.646	-0.522	0.146		-1.194	-1.866	-0.45	-1.193	0.974	0.338	-0.062	-1.565	0.814	-0.931	0.673	0.853	0.086	0.381	1.535	0.897	-0.14		0.572	0.317	-0.411
|| Na+/H+ exchanger domain containing 2::Na+/H+ exchanger domain containing 2 || Hs.546482 || || 133308 || hSQ013380 || || hSQ013380 || NHEDC2::NHEDC2 || || hHC009697 || 334854	hSQ013380	0.237	-2.417		0.243		-0.737	-2.089	-0.633	-0.516	0.031	0.125	-0.215	1.102	-0.149	0.316	0.35	1.67	0.803	-0.012	-0.458	0.974	0.977	-0.079	0.579	0.144	-0.254
|| Hypothetical protein DKFZp434H1419::hypothetical protein DKFZp434H1419 || Hs.56876 || || 150967 || hSQ034078 || || hSQ034078 || DKFZp434H1419::DKFZp434H1419 || || hHC011137 || 334857	hSQ034078	0.329	0.635	-1.143	-0.575		-0.815	0.143	0.549	0.696	-0.297	1.167	0.297	-1.566	-0.397	-0.852	0.202	-0.318	-0.175		1.874	-0.624	-0.581	-0.057	0.001	1.536	-0.032
|| hypothetical protein LOC149773::Hypothetical protein LOC149773 || Hs.473192 || || 149773 || hSQ018619 || || hSQ018619 || LOC149773::LOC149773 || || hHC012577 || 334860	hSQ018619	0.215		2.893	-0.159		-0.159	-3.591	-1.065	0.452		-1.477	1.123	1.15	0.729		0.378	0.458	0.731			-1.648	-0.795	1.679	-0.133	-1.988	1.214
|| ATPase, aminophospholipid transporter-like, class I, type 8A, member 2::ATPase, aminophospholipid transporter-like, class I, type 8A, member 2 || Hs.444957 || || 51761 || hSQ018705 || || hSQ018705 || ATP8A2::ATP8A2 || || hHC021217 || 334878	hSQ018705	0.816		1.454			-1.418	-3.73	-0.804	-0.107	1.39	-0.006	-0.316	-1.379	0.49	-1.085	1.429	-0.711	4.112		0.301	-0.447	-0.384		0.408		-0.005
|| Hypothetical LOC100216479::hypothetical LOC150519 || Hs.131740 || || 150519 || hSQ026189 || || hSQ026189 || LOC100216479::LOC150519 || || hHR031297 || 334896	hSQ026189	-0.564	1.402	-0.826	-0.418		-1.378	-2.33	-1.624	0.233	1.34	-0.506	-0.896	-0.189	1.01	-3.185		1.909	-1.108		2.481	1.733	-0.024	1.11	0.798	1.333	-0.305
|| hypothetical LOC401048 || || || 401048 || hSQ003739 || || hSQ003739 || LOC401048 || || hHR002509 || 334919	hSQ003739	0.555		-1.647	-0.239		-1.189	-0.091	0.945	-1.348		0.303	-0.027	0.93	1.299	-2.206		-0.132			0.62	0.572	-0.095		-0.453	1.402	0.794
|| V-myb myeloblastosis viral oncogene homolog (avian)-like 1::v-myb myeloblastosis viral oncogene homolog (avian)-like 1 || Hs.445898::Hs.654538 || || 4603 || hSQ016267 || || hSQ016267 || MYBL1::MYBL1 || || hHR003949 || 334921	hSQ016267	0.25	-0.854	-0.292	0.456	1.525	0.396	1.884	0.43	0.697	0.294	-1.502	-0.372	0.175	0.924	-0.481	0.863	0.833	-1.174	-1.229	-0.095	-0.343	-1.01	0.454	-0.448	-1.533	0.149
|| frizzled homolog 5 (Drosophila)::chromosome 2 open reading frame 31::Frizzled homolog 5 (Drosophila) || Hs.17631 || || 7855::81561 || hSQ001179 || || hSQ001179 || FZD5::C2orf31::FZD5 || || hHR005389 || 334925	hSQ001179	2.273	-0.091	1.921	-1.031	0.218	-1.771	-2.213	1.513	0.41	-1.303	0.741	-2.719	-1.542	0.947	0.172	-1.814	-0.314	0.119	-0.096	1.448	0.55	0.963	2.747	0.185	-0.64	-0.678
|| chromosome 12 open reading frame 55::Chromosome 12 open reading frame 55 || Hs.535389 || || 144535 || hSQ021200 || || hSQ021200 || C12orf55::C12orf55 || || hHR009709 || 334936	hSQ021200		-0.172	1.25	-1.162	-2.203	-0.792	0.176	0.182			4.44	0.07	0.727	-1.094	-1.599	-1.445	3.065			-1.133	1.209	1.272		-1.196	-0.371	-1.229
|| Deoxyribonuclease I-like 1::deoxyribonuclease I-like 1 || Hs.401929 || || 1774 || hSQ042427 || || hSQ042427 || DNASE1L1::DNASE1L1 || || hHC011149 || 334941	hSQ042427	-0.263	-0.347	0.075	0.413	0.382	0.123	1.021	0.397	0.274	-1.329	-0.515	-0.965	0.082	1.951	0.396	1.46	0.61	0.013	-0.172	-1.128	-0.256	-0.383	-0.339	-0.331	-1.656	0.496
|| similar to hypothetical protein || || || 441117 || hSQ024144 || || hSQ024144 || LOC441117 || || hHR018349 || 334950	hSQ024144	2.052	1.738	0.75	-1.532		-1.062	-0.414	-0.528	1.609		0.75	0.07	0.267	0.956	-1.389	1.665	2.675	-1.532			-2.131	-1.098		-2.546		-0.309
|| protocadherin gamma subfamily B, 2 || || || 56103 || hSQ034134 || || hSQ034134 || PCDHGB2 || || hHC021229 || 334956	hSQ034134	1.09	2.686	-0.042	-0.524		-1.234	-2.866	0.76	0.107	-0.806	1.368	-0.482	-0.035	0.404	1.239	-1.247	0.593	-1.404		0.885	-0.883	0.46	0.504	-0.198		-0.371
|| Neural precursor cell expressed, developmentally down-regulated 9::neural precursor cell expressed, developmentally down-regulated 9::Neural precursor cell expressed, developmentally down-regulated 9 || Hs.37982::Hs.699288 || || 4739 || hSQ006368 || || hSQ006368 || NEDD9::NEDD9 || || hHA034189 || 334984	hSQ006368	-0.737	0.509	-0.859	0.899	0.898	-0.331	-0.193	-0.617	-1.61	-0.023	1.421	0.121	0.308	-1.773	-0.448	0.426	-0.614	0.429	-1.066	0.518	1.36	0.553	1.227	0.965	-1.53	0.172
|| Sema domain, transmembrane domain (TM), and cytoplasmic domain, (semaphorin) 6D::sema domain, transmembrane domain (TM), and cytoplasmic domain, (semaphorin) 6D || Hs.511265 || || 80031 || hSQ023335 || || hSQ023335 || SEMA6D::SEMA6D || || hHC004033 || 335004	hSQ023335	-0.123	0.313	-1.065	-0.307		-0.057	-1.149	1.457	-0.776	-1.609	0.315	-0.275	0.542	1.001	-0.384	-0.98	2.71	-2.157	-1.802	0.832	-1.576	0.057	1.331	0.369	3.194	0.146
|| Tumor necrosis factor, alpha-induced protein 2::tumor necrosis factor, alpha-induced protein 2 || Hs.525607 || || 7127 || hSQ035703 || || hSQ035703 || TNFAIP2::TNFAIP2 || || hHC006913 || 335006	hSQ035703	1.823	1.329	0.351	-0.301	0.678	-0.181	-4.593	0.023	0.37	-0.393	2.031	-0.109	-0.242	0.397	0.162	1.646	0.636	-2.381	0.644	-0.442	-0.57	0.523	0.407	-1.005	-0.81
|| Nudix (nucleoside diphosphate linked moiety X)-type motif 11::nudix (nucleoside diphosphate linked moiety X)-type motif 11 || Hs.200016 || || 55190 || hSQ015416 || || hSQ015416 || NUDT11::NUDT11 || || hHC008353 || 335008	hSQ015416	-0.082	0.744	-4.344	0.154		-0.976	-0.178	0.418	-1.435	-2.538	-0.354	0.126	0.983	-0.978	1.907	0.401	0.121	0.574		2.373	0.015	-0.232	-0.368	0.55	1.215	1.907
|| Zinc finger protein 36, C3H type, homolog (mouse)::zinc finger protein 36, C3H type, homolog (mouse) || Hs.534052 || || 7538 || hSQ042014 || || hSQ042014 || ZFP36::ZFP36 || || hHC014113 || 335020	hSQ042014	0.072	-0.452	1.02	0.868		-0.562	-2.144	1.672	-1.331	-0.084	-1.44	-1.55	-0.713	1.026	1.121	0.495	-0.785	-2.352	-0.717	-0.233	2.089	0.392	0.026	1.674		1.911
|| Down syndrome cell adhesion molecule::Down syndrome cell adhesion molecule || Hs.397800 || || 1826 || hSQ001132 || || hSQ001132 || DSCAM::DSCAM || || hHC022753 || 335039	hSQ001132		-0.395	2.207	-1.035		-0.715	-0.277	-1.531	0.606		-0.243	0.437	1.814	0.933	1.068	1.972	0.472	-1.445			-0.914	-1.911		-0.669	-0.374
|| one cut homeobox 2::One cut homeobox 2 || Hs.194725 || || 9480 || hSQ004710 || || hSQ004710 || ONECUT2::ONECUT2 || || hHC018445 || 335110	hSQ004710	-0.018	0.418	0.98	-0.982		-2.032	-0.014	0.672	0.759		-0.89	-0.05		0.876	2.711	-0.045	-1.565	-1.102		1.487	-0.261	-1.598	0.776	-1.386		1.261
|| similar to keratin 8 || || || 149501 || hSQ001926 || || hSQ001926 || LOC149501::KRT8 || || hHR029965 || 335126	hSQ001926	-0.556	-0.46	0.992	0.62	-0.311	-0.04	0.898	0.464	-0.999	-0.152	1.372	-1.048	-0.471	0.998	0.193	2.067	-0.013	-0.94	-1.705	-0.291	-1.429	-0.536	-0.022	-0.264	0.701	0.923
|| hypothetical protein LOC286434::Hypothetical protein LOC286434 || Hs.546700::Hs.657302 || || 286434 || hSQ019534 || || hSQ019534 || LOC286434::LOC286434 || || hHR031405 || 335128	hSQ019534	1.09	2.006	-2.482	0.076		2.676		0.97	-3.463	-1.566	-0.052	0.788	0.245	0.924	-2.241	1.553	0.773	1.066	-0.939	1.365	2.607	-2.98	-1.456	-1.288	-0.153	0.479
|| Protein phosphatase 1, regulatory (inhibitor) subunit 9A::protein phosphatase 1, regulatory (inhibitor) subunit 9A || Hs.21816 || || 55607 || hSQ004986 || || hSQ004986 || PPP1R9A::PPP1R9A || || hHC009889 || 335158	hSQ004986	0.856	0.362	-0.246	-1.148		0.682	0.22	0.256	0.343	-1.82	0.234	-0.106	0.141	1.78	0.405	0.029	0.469	1.002	-1.843	0.671	-0.847	-0.494	1.27	-1.492	0.403	-1.115
|| Carboxypeptidase N, polypeptide 2::carboxypeptidase N, polypeptide 2 || Hs.528368 || || 1370 || hSQ015476 || || hSQ015476 || CPN2::CPN2 || || hHR014209 || 335165	hSQ015476		0.807	1.479	-2.883		-1.173	-1.505	0.611	0.138	2.655	-1.241	1.749	-0.374	-2.275	-0.61	0.434	-0.506	-0.103			-0.012	0.251	1.355	-0.347	-1.312	2.86
|| Pleckstrin homology domain containing, family B (evectins) member 2::hypothetical LOC150519::similar to hypothetical protein A230046P18; cDNA sequence BC055759::Hypothetical LOC150519 || Hs.469944::Hs.661314 || || 150519::440911 || hSQ024596 || || hSQ024596 || PLEKHB2::LOC150519::LOC440911::LOC150519 || || hHR030049 || 335201	hSQ024596	-1.191	-0.705	2.047	-1.565		-1.465	-2.817	-1.371	0.546	1.813	-0.203	-0.473	-0.236	0.623	-1.432	-1.698	1.572	-0.465		2.654	1.306	-0.431	1.563	0.281	1.656
|| KIT ligand::KIT ligand || Hs.1048 || || 4254 || hSQ032616 || || hSQ032616 || KITLG::KITLG || || hHA040129 || 335209	hSQ032616	-2.546		2.122	0.83		0.36	3.128	0.194	-1.839	-0.382	-0.988	-0.748	0.169	-0.132	-0.327	1.717	-1.183	-0.53		-0.151	0.581	0.104	-0.632	0.126	0.101	0.033
|| Transcribed locus::chromosome 8 open reading frame 57 || Hs.492187 || || 84257 || hSQ020715 || || hSQ020715 || C8orf57 || || hHR008461 || 335232	hSQ020715	-0.877			-0.051		-1.251	-2.153	0.103	-2.4	0.127	0.181	0.761	1.208		-1.078	0.526	-2.384	3.009		3.328	1.2	-0.527		0.055	-0.8	1.022
|| Par-3 partitioning defective 3 homolog (C. elegans)::par-3 partitioning defective 3 homolog (C. elegans) || Hs.131489 || || 56288 || hSQ040339 || || hSQ040339 || PARD3::PARD3 || || hHC009901 || 335235	hSQ040339	0.893	-0.481	-0.499	-0.921		-0.031	0.397	0.393	0.1	-1.593	0.241	-0.299	-1.012	0.037	-0.238	1.426	0.386	0.259		1.408	-0.58	-0.807	1.017	-0.115	0.7	-0.678
|| solute carrier family 22, member 23 || Hs.132340::Hs.700628 || || 63027 || hSQ027532 || || hSQ027532 || SLC22A23 || || hHC011341 || 335237	hSQ027532	-0.247	0.269	0.561	-0.571		-0.961	1.687	-0.167	-2	-0.973	-0.139	-0.749	0.218	0.727	-0.198	1.496	-0.544	1.599	0.904	-0.312	-1.06	0.213	1.167	0.575	-1.01	-0.478
|| Proprotein convertase subtilisin/kexin type 5::proprotein convertase subtilisin/kexin type 5 || Hs.368542 || || 5125 || hSQ029898 || || hSQ029898 || PCSK5::PCSK5 || || hHC017101 || 335242	hSQ029898	0.488			0.574		-1.546	-0.168	0.918	-2.615	0.442	0.386	-1.824	0.213	0.662	-0.933	0.831	-1.229	-1.326		-0.167	1.535	1.068	-0.438	0.76	2.065	0.307
|| coiled-coil domain containing 39 || Hs.652356 || || 339829 || hSQ023499 || || hSQ023499 || CCDC39 || || hHC018541 || 335244	hSQ023499	0.417		0.505	-0.997		-1.157	-1.219	1.877	-0.986		-0.485	-0.235	-3.298	-1.789	1.456	1.17	-0.62	-1.307			1.464	-0.453	0.531	0.689	-0.646	5.086
|| Cell division cycle associated 7-like::cell division cycle associated 7-like || Hs.520245 || || 55536 || hSQ018837 || || hSQ018837 || CDCA7L::CDCA7L || || hHC019981 || 335246	hSQ018837	1.232	-0.362	-0.27	-0.722		0.378	1.036	0.422	-0.271	-0.644	-2.48	-0.53	-0.003	0.606	0.101	1.495	0.395	-0.782	-0.427	0.567	-1.721	-0.078	0.016	-0.376	1.569	0.841
|| UDP-GlcNAc:betaGal beta-1,3-N-acetylglucosaminyltransferase 7::UDP-GlcNAc:betaGal beta-1,3-N-acetylglucosaminyltransferase 7 || Hs.299329 || || 93010 || hSQ013436 || || hSQ013436 || B3GNT7::B3GNT7 || || hHC022861 || 335253	hSQ013436	1.816	0.482	-0.086	-0.038		-1.058	-1.33	-0.314	0.253		2.454	-0.146	-0.839	-1.15	-0.965	2.809	-1.221	-0.028	0.437	-0.029	-0.467	0.596	0.87	-1.362	-0.927	0.245
|| similar to Nuclear protein 1 (Protein p8) (Candidate of metastasis 1) || || || 442546 || hSQ009280 || || hSQ009280 || XM_499290 || || hHR024301::hHR024288 || 335256	hSQ009280	0.602	-0.722	-1.64	0.428	1.357	0.778	2.846	0.732	0.459	-1.034	-0.63	-0.27	1.277	0.946	-0.549	0.165	0.535	-1.122	-1.017	-0.643	-1.481	-0.118	-0.224	-0.706	-0.251	0.281
|| Hypothetical protein LOC113230::hypothetical protein LOC113230 || Hs.372775 || || 113230 || hSQ018550 || || hSQ018550 || LOC113230::LOC113230 || || hHR015745 || 335315	hSQ018550	-0.871	0.445	-0.153	0.085		-0.075	-0.597	0.629	-0.234	1.613	-0.703	0.367	1.764	0.393	-0.322	1.352		-1.045	-0.3	0.414	-1.784	-0.421	0.303	0.321	-0.684	-0.502
|| PERP, TP53 apoptosis effector::PERP, TP53 apoptosis effector || Hs.520421 || || 64065 || hSQ018368 || || hSQ018368 || PERP || || hHC018625 || 335317	hSQ018368	0.146	-1.338	1.034	-1.038		-0.108	1.52	0.336	0.103	-0.4	-0.526	-0.106	-0.199	2.04	-0.175	2.209	0.169	0.712	-1.283	-0.589	0.113	-2.124	-0.17	-0.902	0.113	0.465
|| Hepatocyte growth factor (hepapoietin A; scatter factor)::hepatocyte growth factor (hepapoietin A; scatter factor) || Hs.396530 || || 3082 || hSQ009841 || || hSQ009841 || HGF::HGF || || hHC021505 || 335319	hSQ009841	-1.43	0.136	0.288	1.056		-1.514		-0.62	-0.993		-0.312	-0.542		1.324	0.749	0.893	-2.477	-0.454	0.081	1.615	-1.173	0.35	1.174	0.922	-0.033	0.969
|| Adaptor-related protein complex 1, sigma 1 subunit::adaptor-related protein complex 1, sigma 1 subunit::CDNA clone IMAGE:40127884 || Hs.563509::Hs.489365 || || 1174 || hSQ007334 || || hSQ007334 || AP1S1 || || hHA040225 || 335349	hSQ007334	0.317	0.113	-0.605	-0.997		0.523	1.391	0.377	-0.066	-2.079	-0.455	0.405	0.402	1.431	0.686	1.7	0.07	-0.147	-0.442	0.082	-2.046	-0.853	0.361	0.099	-0.156	-0.114
|| Cadherin 11, type 2, OB-cadherin (osteoblast)::cadherin 11, type 2, OB-cadherin (osteoblast) || Hs.116471 || || 1009 || hSQ018729 || || hSQ018729 || CDH11::CDH11 || || hHC002797 || 335362	hSQ018729	-0.813	-0.427	0.535	1.913	-2.708	-0.427	-1.599	1.497	-1.346	0.531	0.385	-1.455	-1.338	-1.579	0.766	2.5	-1.5	0.193		0.642	1.324	1.097	-0.299	2.659	-1.476	0.926
|| MOCO sulphurase C-terminal domain containing 2::MOCO sulphurase C-terminal domain containing 2 || Hs.369042 || || 54996 || hSQ000257 || || hSQ000257 || MOSC2::MOSC2 || || hHC005677 || 335368	hSQ000257	-1.75	0.476	-2.862	0.656	1.325	-1.124	1.984	0.66	-0.253	-1.016	-0.342	-1.342	-0.005	-0.486	-0.101	-0.297	1.913	0.576		0.215	0.607	0.24	0.034	-0.468	0.587	0.769
|| Myosin light chain kinase 3::myosin light chain kinase 3 || Hs.130465::Hs.339846 || || 91807 || hSQ024108 || || hSQ024108 || MYLK3::MYLK3 || || hHC012877 || 335378	hSQ024108	0.412	1.278				-0.062	2.186	-0.488	-0.991		-0.79	-0.23	-0.353	1.206	-0.639	-3.215		-1.442	2.013	0.877	0.229	-1.158	1.536	-0.286	-0.321	0.231
|| Transporter 2, ATP-binding cassette, sub-family B (MDR/TAP)::transporter 2, ATP-binding cassette, sub-family B (MDR/TAP) || Hs.502 || || 6891 || hSQ010834 || || hSQ010834 || TAP2::TAP2 || || hHC018637 || 335383	hSQ010834	1.603	0.339	0.101	0.639		0.659	-1.383	0.683	1.45	-1.353	0.151	-0.609	-0.732	1.837	1.662	1.736	0.946	-2.461	-0.236	-1.722	-0.5	-0.647	1.017	-0.555	-2.57	-0.058
|| similar to hypothetical protein || || || 390865 || hSQ013037 || || hSQ013037 || LOC390865 || || hHR021517 || 335385	hSQ013037		-0.19	-0.028	-0.16		-0.96	0.418	-0.356	-0.509	1.398	-0.598	0.402	0.729	0.798	1.323	0.377	-0.893	-0.65	1.855		-0.349	-3.586	2.448	-0.174	-1.349	0.043
|| WAP four-disulfide core domain 2::WAP four-disulfide core domain 2 || Hs.2719 || || 10406 || hSQ010046 || || hSQ010046 || WFDC2::WFDC2 || || hHA037357 || 335405	hSQ010046	3.332		2.66	-0.912		-0.962	-1.314	-0.948	2.789		1.26	1.35	-0.583	-2.904	-0.869	-0.745	0.205			-2.823	-3.171	2.422	1.876	-1.476	0.669	0.151
|| HtrA serine peptidase 2::HtrA serine peptidase 2 || Hs.469045 || || 27429 || hSQ035278 || || hSQ035278 || HTRA2::HTRA2 || || hHA038797 || 335407	hSQ035278	0.495	-0.669	-0.447	-0.769	0.82	-0.329	1.509	0.055	-0.018	-1.091	-0.037	-0.447	0.3	0.729	1.444	1.128	0.568	-0.319	-1.464	0.15	-1.448	0.055	-0.371	-0.073	0.312	-0.086
|| Protein tyrosine phosphatase, non-receptor type 13 (APO-1/CD95 (Fas)-associated phosphatase)::protein tyrosine phosphatase, non-receptor type 13 (APO-1/CD95 (Fas)-associated phosphatase) || Hs.436142 || || 5783 || hSQ041844 || || hSQ041844 || PTPN13::PTPN13 || || hHC002954 || 335421	hSQ041844	-1.645	-0.789	-2.937	0.561	2.91	-1.209	-0.471	1.255	1.972	-0.701	-2.197	-0.287	2.01	2.019	0.524	0.548	-0.612	0.591	-0.384	-1.15	0.132	-0.675	-0.411	0.727	0.152	0.074
|| Arylacetamide deacetylase (esterase)::arylacetamide deacetylase (esterase) || Hs.506908 || || 13 || hSQ005312 || || hSQ005312 || AADAC::AADAC || || hHR005834 || 335426	hSQ005312	-0.192	-2.226	0.886	-1.406	-0.097	2.074			-2.065		-1.214	0.676	0.503	2.132	0.457	1.191	3.181		-2.541	-0.967		-0.332		-0.28	0.295	-0.073
|| Forkhead box A3::forkhead box A3 || Hs.36137 || || 3171 || hSQ021520 || || hSQ021520 || FOXA3::FOXA3 || || hHC013034 || 335440	hSQ021520		0.814		-1.946	1.643	-0.576	-1.688		0.365	2.762	-1.914	1.026	1.633	0.712		-1.279	-2.579		1.279	-1.077	-0.375	0.008		0.27	1.505	-0.573
|| Neuritin 1::neuritin 1 || Hs.103291 || || 51299 || hSQ024953 || || hSQ024953 || NRN1::NRN1 || || hHC008726 || 335502	hSQ024953	-0.971	0.275	-0.923	0.365	3.244	-0.975	-0.307	-2.201	-0.204	1.043	-1.673	0.327	0.294	0.343	2.908	-1.628	-1.218	0.095	3.36	-0.396	0.446	0.279	-1.407	-0.229	-0.484	-0.352
|| Inhibitor of DNA binding 3, dominant negative helix-loop-helix protein::inhibitor of DNA binding 3, dominant negative helix-loop-helix protein || Hs.76884 || || 3399 || hSQ005074 || || hSQ005074 || ID3::ID3 || || hHC011606 || 335506	hSQ005074	-1.61	-0.684	-0.512	1.736	-1.295	-0.104	2.884	0.09	-0.253	0.464	-0.842	0.508	0.355	-0.076	-0.011	0.943	-1.677	1.526	-1.239	-0.615	0.937	0.16	-1.136	1.902	-1.953	0.499
|| Leucine rich repeat neuronal 2::leucine rich repeat neuronal 2 || Hs.26312 || || 10446 || hSQ027161 || || hSQ027161 || LRRN2::LRRN2 || || hHC014486 || 335510	hSQ027161	-0.406	2.77	-0.038	-0.08	-0.701	-0.16	-0.742	-0.986	-1.759	-0.682	1.342	-0.108	1.199	-0.072	0.073	-1.363	0.447	0.81	0.615	-0.241	-2.199	0.664	1.468	1.266	-0.779	-0.327
|| Mature T-cell proliferation 1 neighbor::mature T-cell proliferation 1 || Hs.6917 || || 4515 || hSQ031659 || || hSQ031659 || MTCP1NB::MTCP1 || || hHC017366 || 335515	hSQ031659	-0.491	-1.845	-0.263	-0.135	-0.236	0.155	1.273	-0.221	1.156	-0.477	-1.143	0.507	1.904	1.733	0.008	1.272	0.352	0.485	0.82	-0.556	-2.204	-0.081	-0.427	-0.459	-0.614	-0.512
|| Metallothionein 1X::metallothionein 1X || Hs.374950 || || 4501 || hSQ012779 || || hSQ012779 || MT1X::MT1X || || hHC030326 || 335541	hSQ012779	-1.011	-0.275	1.027	0.615	0.004	0.195	1.393	-0.241	0.196	-0.287	-1.633	1.757	2.584	-0.597	-0.372	0.552	-0.358	-1.505	0.57	-0.236	-0.354	-0.991	-1.767	0.121	-0.084	0.698
|| Activated leukocyte cell adhesion molecule::activated leukocyte cell adhesion molecule || Hs.591293 || || 214 || hSQ042330 || || hSQ042330 || ALCAM::ALCAM || || hHC003050 || 335565	hSQ042330	0.006	-2.308	-2.286	0.292	1.671	1.662	2.55	0.146	0.893	-0.38	-1.926	0.134	1.401	-1.13	1.405	0.939	1.639	0.372	-0.573	-0.179	-1.137	-1.434	-1.94	0.508	1.063	-1.385
|| SRY (sex determining region Y)-box 9::SRY (sex determining region Y)-box 9 || Hs.647409::Hs.694731::Hs.700579 || || 6662 || hSQ021333 || || hSQ021333 || SOX9::SOX9 || || hHC008810 || 335573	hSQ021333	-0.159	0.467	-0.801	0.007	0.126	-0.253	-1.425	-1.139	-0.872	-0.435	0.509	0.769	1.466	1.005	0.37	0.574	0.114	2.077	-1.198	0.796	-0.002	0.781	-2.205	0.243	0.308	-1.12
|| Coiled-coil domain containing 88A::coiled-coil domain containing 88A || Hs.292925 || || 55704 || hSQ025618 || || hSQ025618 || CCDC88A::CCDC88A || || hHC010250 || 335575	hSQ025618	-2.451		-0.033	2.195	1.524	-0.485	-0.277	-1.561	-0.394	2.113	-0.683	-0.113	-0.436	-0.487	-0.422	0.392	-0.998	2.335	1.22	-0.786	2.366	0.369	-0.917	1.011	-0.614	-2.872
|| Choline dehydrogenase::choline dehydrogenase || Hs.126688 || || 55349 || hSQ035741 || || hSQ035741 || CHDH::CHDH || || hHC013130 || 335579	hSQ035741	-0.291	0.665	-1.773	-0.515	1.414	0.985	1.323	0.729	-0.664	-0.207	-0.833	-0.353	1.854	0.353	0.368	-0.598	-0.168	-0.115	0.14	-0.756	-0.294	0.449	-0.857	-0.829	0.406	-0.432
|| phosphatidylinositol-3,4,5-trisphosphate-dependent Rac exchange factor 2::Phosphatidylinositol-3,4,5-trisphosphate-dependent Rac exchange factor 2 || Hs.591867 || || 80243 || hSQ040951 || || hSQ040951 || PREX2::PREX2 || || hHC017450::hHA037086 || 335584	hSQ040951	-0.986	1.52	-0.578	-1.1	-0.381	2.67	-1.302	-1.796	-1.899	0.258	0.422	0.912	-1.031	-0.632	1.083	0.857	0.177	-0.87	1.795	1.559	2.251	-0.246	-1.192	-0.654	-0.169	-0.657
|| Chromosome 18 open reading frame 10::formin homology 2 domain containing 3 || Hs.436636 || || 80206 || hSQ011501 || || hSQ011501 || C18orf10::FHOD3 || || hHC018890 || 335585	hSQ011501	-1.336	0.42		0.38	0.679	-0.24	0.808	-0.826	-1.749		0.132	-0.138	0.199	-3.142	-0.947	1.057	-0.703	0.75	1.135	0.449	2.281	0.004		1.326	-1.229	0.693
|| Pleckstrin homology-like domain, family B, member 1::pleckstrin homology-like domain, family B, member 1 || Hs.504062 || || 23187 || hSQ010102 || || hSQ010102 || PHLDB1::PHLDB1 || || hHA040490 || 335627	hSQ010102	-0.292	0.424		-0.286		-0.326	-0.688	0.338	1.615	2.572	0.616	0.706	0.803	-1.458	-0.243	-0.979	-1.809	0.204	0.549	0.263		-0.892		0.5	-0.485	-1.143
|| Pleckstrin homology domain containing, family G (with RhoGef domain) member 1::pleckstrin homology domain containing, family G (with RhoGef domain) member 1 || Hs.189781 || || 57480 || hSQ034848 || || hSQ034848 || PLEKHG1::PLEKHG1 || || hHC010262 || 335650	hSQ034848	-0.649	-0.783	0.449	0.477	-0.854	2.097	0.505	-0.389	-0.122	-0.835	-0.601	0.319	-0.424	0.155	-0.25	0.724	0.524	-1.373	-1.438	0.186	2.168	0.631	-0.045	0.483	0.508	-1.45
|| Sortilin-related VPS10 domain containing receptor 2::sortilin-related VPS10 domain containing receptor 2 || Hs.479099 || || 57537 || hSQ043423 || || hSQ043423 || SORCS2::SORCS2 || || hHC013142 || 335655	hSQ043423		0.493	-0.285	0.093	0.792	-0.637	-1.409	0.337			0.945	2.335	-0.428	-1.799	1.236	-0.29				-0.758	0.434	-0.303		1.219	-1.996	0.026
|| KIAA1841::KIAA1841 || Hs.468653 || || 84542 || hSQ022751 || || hSQ022751 || KIAA1841::KIAA1841 || || hHC017462 || 335658	hSQ022751	-1.595	-0.739		0.811	0.55	-0.319	2.369	-0.515	0.752	0.499	-0.727	0.383	-0.17	0.089	-0.366	0.928	-1.852	0.241	0.966	0.03	-0.018	-0.705	-0.981	0.267	-0.138	0.244
|| Prolyl 4-hydroxylase, alpha polypeptide II::prolyl 4-hydroxylase, alpha polypeptide II || Hs.519568 || || 8974 || hSQ006128 || || hSQ006128 || P4HA2::P4HA2 || || hHC018902 || 335659	hSQ006128	-0.543	-0.107	0.015	0.723	0.342	-0.027	1.211	-0.823	0.524	0.391	0.015	-0.515	0.582	-1.239	0.286	1.56	-0.47	0.093	-1.292	-0.708	-0.556	0.237	-0.749	2.339	-1.656	0.356
|| Chemokine (C-X-C motif) ligand 12 (stromal cell-derived factor 1)::chemokine (C-X-C motif) ligand 12 (stromal cell-derived factor 1) || Hs.522891 || || 6387 || hSQ039106 || || hSQ039106 || CXCL12::CXCL12 || || hHA034742 || 335677	hSQ039106	-2.189		0.519	1.917		-1.143	-1.975	-2.099	0.688	0.755	-1.701	-1.581	-1.304	0.195	1.68	0.204	-2.026	1.287	-0.838	0.156	-0.182	1.501	0.445	3.323	0.788	1.59
|| Hairy and enhancer of split 1, (Drosophila)::hairy and enhancer of split 1, (Drosophila) || Hs.250666 || || 3280 || hSQ034102 || || hSQ034102 || HES1::HES1 || || hHC004586 || 335702	hSQ034102	0.659	0.375	0.737	-0.035	0.804	-0.095	0.893	-0.721	-0.544	-0.727	0.737	0.377	-0.296	-0.557	-1.342	0.982	-0.998	2.325	-2.5	-0.156	1.476	-0.751	-0.657	0.411	0.016	-0.422
|| Dual specificity phosphatase 6::dual specificity phosphatase 6 || Hs.298654 || || 1848 || hSQ033781 || || hSQ033781 || DUSP6::DUSP6 || || hHC017546 || 335723	hSQ033781	0.262	0.548	1.98	0.168	1.667	-1.152	-1.644	0.892	-0.301	-0.794	0.13	-0.37	-0.383	0.416	-0.209	-0.605	-1.405	3.038	-0.127	-0.533	1.189	-0.598	-0.264	-0.506	-0.681	-0.709
|| glypican 5::Glypican 5 || Hs.655675 || || 2262 || hSQ045074 || || hSQ045074 || GPC5::GPC5 || || hHC018986 || 335726	hSQ045074	0.72	0.686		-1.294	1.665	0.136	-1.966	-2.65	-1.373		0.528	1.018	3.365	0.124	-0.001	-0.267	1.193	2.916		-0.855	0.177	-0.61		-0.558	-0.793	-2.151
|| Nicotinamide phosphoribosyltransferase::nicotinamide phosphoribosyltransferase || Hs.489615 || || 10135 || hSQ034493 || || hSQ034493 || NAMPT::NAMPT || || hHA033386 || 335748	hSQ034493	0.459	-0.795	0.027	0.705	-0.626	0.525	1.473	-0.591	1.556	-0.757	-1.273	-0.063	-0.096	-0.127	0.908	1.582	-0.288	-0.365	-0.19	-1.676	0.076	-0.091	0.633	0.521	-1.204	-0.312
|| Interleukin 11 receptor, alpha::interleukin 11 receptor, alpha || Hs.591088 || || 3590 || hSQ015688 || || hSQ015688 || IL11RA::IL11RA || || hHC014626::hHA036266 || 335750	hSQ015688	-0.73	-0.854	-1.762	-0.184	0.395	-0.354	-1.636	-0.48	1.507	0.744	-0.492	0.018	2.255	-0.056	-1.081	-0.147	-0.357	1.286		2.235	-1.223	-0.98	1.264	0.622	0.937	-0.931
|| Sorting nexin 7::sorting nexin 7 || Hs.197015 || || 51375 || hSQ026939 || || hSQ026939 || SNX7::SNX7 || || hHA040586 || 335753	hSQ026939	-1.394	-0.078	-1.066	0.342		0.222	1.07		0.673	3.11	-1.616	0.374		-0.24	-0.425	-0.621	-0.971		2.687	0.151	-0.837	-0.674		0.608	-0.337	-0.975
|| Prader-Willi syndrome chromosome region 1 || || || 63968 || hSQ025120 || || hSQ025120 || PWCR1 || || hHO047786 || 335763	hSQ025120	-1.263	2.753	-0.575	-1.027	0.732	1.563	-3.739	-0.563	0.354	-1.649	1.195	-1.265	-0.418	0.351	1.436	-0.82	0.9	2.053	-1.932	-1.888	0.614	-0.113	1.301	0.999	2.284	-1.274
|| DEP domain containing 6::DEP domain containing 6 || Hs.112981 || || 64798 || hSQ026264 || || hSQ026264 || DEPDC6::DEPDC6 || || hHC001718 || 335765	hSQ026264	2.512	0.448	-0.95	-1.012	0.787	1.778	1.576	0.552	-0.821	0.746	-0.33	0.33	-0.453	-0.224	-0.469	-0.235	1.345	0.178	-2.457	-1.343	-0.091	0.072	-1.004	0.544	-0.601	-0.879
|| glucagon-like peptide 2 receptor::Glucagon-like peptide 2 receptor || Hs.248202 || || 9340 || hSQ045533 || || hSQ045533 || GLP2R::GLP2R || || hHC010358 || 335776	hSQ045533	-0.218	0.758	0.17	0.208		1.878	-1.564	0.502	-0.841		0.38	2.59		2.336	2.031	-2.515	-0.035			-0.573	-1.611	0.532		0.344	-1.791	-2.589
|| Myeloid/lymphoid or mixed-lineage leukemia (trithorax homolog, Drosophila); translocated to, 3::myeloid/lymphoid or mixed-lineage leukemia (trithorax homolog, Drosophila); translocated to, 3 || Hs.591085 || || 4300 || hSQ031795 || || hSQ031795 || MLLT3::MLLT3 || || hHC007562 || 335842	hSQ031795	-0.564	-1.538	-2.106	-0.018	1.031	1.852	3	-0.304	-1.237	-0.53	-0.576	0.394	0.041	1.26	0.795	-0.611	0.519	-0.158	-0.703	0.441	-0.357	-0.704	-0.76	-0.352	0.583	0.605
|| RAE1 RNA export 1 homolog (S. pombe)::RAE1 RNA export 1 homolog (S. pombe) || Hs.371698 || || 8480 || hSQ044360 || || hSQ044360 || RAE1::RAE1 || || hHC014762 || 335857	hSQ044360	-0.23	-0.314	0.048	-0.114	-0.715	0.456	1.594	-0.46	-0.463	-0.666	-0.592	0.978	0.915	0.764	0.559	1.083	-0.347	0.276	-0.759	0.085	-1.513	0.47	-0.116	0.012	0.497	-1.461
|| chromosome 7 open reading frame 13::Chromosome 7 open reading frame 13 || Hs.647014 || || 129790 || hSQ017258 || || hSQ017258 || C7orf13::C7orf13 || || hHC020522 || 335863	hSQ017258	0.111	0.007	-0.241	-0.503	-0.214	1.977	-0.335	-0.689	-0.652		-0.991		0.986	0.525	1.54	-0.526	-1.876	1.577	0.252	1.216	-1.842	0.571	0.565	-0.227	-0.012	-1.22
|| Synaptotagmin XII::synaptotagmin XII || Hs.287636 || || 91683 || hSQ034901 || || hSQ034901 || SYT12::SYT12 || || hHC023402 || 335867	hSQ034901	-0.508	1.538	1.52	-0.972	1.497	0.058	-1.764	-0.918	0.409		-0.68	0.96		1.256	-0.869	2.595	-1.715	0.938	3.143	-0.593	-1.681	-1.968		-1.356	-0.881
|| Eukaryotic translation initiation factor 4E binding protein 1::eukaryotic translation initiation factor 4E binding protein 1 || Hs.411641 || || 1978 || hSQ040873 || || hSQ040873 || EIF4EBP1::EIF4EBP1 || || hHC027722 || 335876	hSQ040873	-0.168	-1.442	-0.5	-0.382	-1.063	0.588	1.756	-0.988	0.489	0.626	-1.45	0.04	0.937	0.476	0.261	1.255	-0.805	-1.162	0.973	0.567	0.289	-0.468	-1.104	-0.096	2.059	-0.689
|| Family with sequence similarity 129, member A::family with sequence similarity 129, member A || Hs.518662 || || 116496 || hSQ011749 || || hSQ011749 || FAM129A::FAM129A || || hHA034922 || 335889	hSQ011749	-0.033	0.033	-0.695	1.183	0.952		1.491	0.117	-0.566		-0.785	1.525	1.642	-0.009	-0.434	1.38	0.72		3.608	-3.958	1.044	-0.503	-1.659	0.339	-4.326	-1.074
|| Polyglutamine binding protein 1::polyglutamine binding protein 1 || Hs.534384 || || 10084 || hSQ030010 || || hSQ030010 || PQBP1::PQBP1 || || hHA039242 || 335894	hSQ030010	-0.246	0.06		-0.25	1.129		1.528	0.004	-0.309	0.078	-0.258	1.342	0.959	0.008	-3.477	-0.003	-1.003			-0.271	0.401	1.404		0.526	-0.759	-0.867
|| Solute carrier family 35, member F3::solute carrier family 35, member F3 || Hs.158748 || || 148641 || hSQ033100 || || hSQ033100 || SLC35F3::SLC35F3 || || hHC001814 || 335910	hSQ033100	-0.737	1.609				1.369	-0.113	-0.817	-0.34	0.787	-0.989	0.361	0.988	0.307	-1.538		0.836	-0.651	0.064	1.318				-0.165	-0.44	-1.848
|| Paraneoplastic antigen MA2::paraneoplastic antigen MA2 || Hs.591838 || || 10687 || hSQ042308 || || hSQ042308 || PNMA2::PNMA2 || || hHC003254 || 335912	hSQ042308	-2.058	2.258	-2.15	1.018	1.507	-0.682	-2.474	-3.458	1.309	-0.224	0.25	0.66	0.947	0.656	0.571	-0.335	0.095	-0.442	-1.147	0.287	0.519	0.082	-0.864	2.394	1.679	-0.399
|| Solute carrier organic anion transporter family, member 2A1::solute carrier organic anion transporter family, member 2A1 || Hs.518270 || || 6578 || hSQ025407 || || hSQ025407 || SLCO2A1::SLCO2A1 || || hHC004694 || 335913	hSQ025407		-0.71	0.712	1.25	-1.131	-0.2	1.188	4.674	-1.659		-1.468	1.002	-1.321	0.428	-0.447	1.267	-2.033	1.54		-0.841	-0.259	0.334		-0.174	-0.919	-1.237
|| Metallothionein 1G::metallothionein 1G || Hs.433391 || || 4495 || hSQ020633 || || hSQ020633 || MT1G::MT1G || || hHC027734 || 335949	hSQ020633	-1.527	-0.131	0.541	0.289	0.058	1.349	1.967	-0.427	0.97	-0.553	-2.229	0.621	2.618	-0.003	-0.218	0.566	0.096	-2.491	1.034	0.038	0.13	-1.347	-1.863	0.085	-0.36	0.782
|| similar to hypothetical protein MGC27019::hypothetical protein LOC285458 || || || 389833::285458 || hSQ042757 || || hSQ042757 || LOC389833::LOC285458 || || hHC030614 || 335957	hSQ042757	0.383	0.079	-1.939	-1.971	1.578	0.529	1.237	-0.737	0.15	-0.153	1.171	0.021	-0.692	0.167	-0.198	-0.734	-1.404	-0.321	-1.356	0.198	-0.98	0.943	1.227	1.155	1.55	0.102
|| immunoglobulin lambda joining 3 || Hs.517453::Hs.596225 || || 28831 || hSQ016998 || || hSQ016998 || IGLJ3 || || hHC032054::hHR032055 || 335959	hSQ016998	2.848	-2.606	-2.324	5.624	-1.257	0.324	-1.148	-3.012	2.545	-0.398	-1.234	-0.744	-1.187	0.922	5.437	4.691	-1.869	-3.166	3.319	-1.967	0.195	-0.402	1.172	-2.14	-3.495	-0.123
|| CDNA clone IMAGE:30366410::ATPase, H+ transporting V0 subunit e2 || Hs.556998 || || 155066 || hSQ039192 || || hSQ039192 || ATP6V0E2 || || hHA037814 || 335964	hSQ039192	-1.054	1.972	-2.576	0.022	0.001	1.472	3.31	-2.234	0.333	-0.59	-0.646	1.624	2.201	0.04	-0.255	0.719	0.589	-0.208	0.097	0.621	-2.127	-0.784	-0.82	-0.422	-1.267	-0.005
|| Rap guanine nucleotide exchange factor (GEF) 4::Rap guanine nucleotide exchange factor (GEF) 4 || Hs.470646 || || 11069 || hSQ035674 || || hSQ035674 || RAPGEF4::RAPGEF4 || || hHC006218 || 335983	hSQ035674	-1.563	-1.257		0.973		0.493	-0.319	-0.613	0.214	0.031	-2.275	0.525	-0.788	0.261	-0.514	-1.31	0.58	0.803		1.712	0.154	1.087		0.679	2.004	-0.874
|| Wiskott-Aldrich syndrome (eczema-thrombocytopenia)::Wiskott-Aldrich syndrome (eczema-thrombocytopenia) || Hs.2157 || || 7454 || hSQ015539 || || hSQ015539 || WAS::WAS || || hHC007658 || 335984	hSQ015539	-0.28	-3.814	-0.272	1.586	0.365	0.616	-1.076	-0.14	-0.503		-0.222	-0.022	0.065	0.954	1.299	0.553	0.133		1.531	-0.555	0.577	0.4	0.394	0.802	-1.443	-0.941
|| Rho-related BTB domain containing 3::Rho-related BTB domain containing 3 || Hs.445030 || || 22836 || hSQ039282 || || hSQ039282 || RHOBTB3::RHOBTB3 || || hHC014858 || 335996	hSQ039282	-2.239	-0.663	-0.471	1.437	-1.004	0.097	1.825	0.401	-1.472	0.435	-0.331	0.269	-0.324	1.025	-1.16	0.514	-1.316	2.167	-1.768	0.666	0.778	0.131	-0.675	1.503	0.518	-0.35
|| EF-hand calcium binding domain 4B::EF-hand calcium binding domain 4B || Hs.504534 || || 84766 || hSQ029454 || || hSQ029454 || EFCAB4B::EFCAB4B || || hHC019178 || 336003	hSQ029454	-0.208	0.068	-1.64	0.878		-0.352	-2.104		0.729	1.416	-1.32	1.44	1.837	0.436	0.651	-0.145	0.525			0.157	0.189	-0.808		1.014	-2.771
|| Matrix metallopeptidase 11 (stromelysin 3)::matrix metallopeptidase 11 (stromelysin 3) || Hs.143751 || || 4320 || hSQ028611 || || hSQ028611 || MMP11::MMP11 || || hHC020618 || 336005	hSQ028611	-1.554	-0.758	1.974	1.972	-3.159	-2.218	0.15	-0.084	-1.897	3.27	-0.486	-2.436	1.801	-1.26	1.145	4.269	-2.121	-0.828	-1.343	0.881	0.053	1.926	-2.11	3.458	-2.477	1.835
|| Nicotinamide phosphoribosyltransferase::nicotinamide phosphoribosyltransferase || Hs.489615 || || 10135 || hSQ034679 || || hSQ034679 || NAMPT::NAMPT || || hHA035018 || 336027	hSQ034679	-0.683	-0.947	1.465	0.333			-0.489	0.277	0.654	0.321		-0.175	-0.988	-1.169	1.806	-0.63	-1.45		-1.152	-1.528	2.894	1.147		2.109	-2.086	0.296
|| Nicotinamide nucleotide transhydrogenase::nicotinamide nucleotide transhydrogenase || Hs.482043 || || 23530 || hSQ024340 || || hSQ024340 || NNT::NNT || || hHA037898 || 336030	hSQ024340	-1.865	-1.659	-1.117	0.381	0.49		0.769	-0.485	0.802	-1.471	-1.387	-0.467	1.72	2.299	-0.016	0.678	0.948	-0.869	0.896	-0.35	-1.008	-0.675	1.089	0.107	0.442	0.754
|| Solute carrier family 47, member 1::solute carrier family 47, member 1 || Hs.232054 || || 55244 || hSQ017658 || || hSQ017658 || SLC47A1::SLC47A1 || || hHC013430 || 336065	hSQ017658	-0.545	2.551	0.133	0.801	0.26	-0.029	4.659	-0.905	-0.928	1.689	-0.947	-0.577	1.36	0.499	-0.216	-0.032	-1.852		1.126	-0.61	-1.528	-0.925	-0.991	0.977	-1.338	-2.626
|| Neutrophil cytosolic factor 2::neutrophil cytosolic factor 2 || Hs.587558 || || 4688 || hSQ032136 || || hSQ032136 || NCF2::NCF2 || || hHC022070 || 336084	hSQ032136	-0.383		0.425	0.733	0.832	-0.387	-0.299	-0.533	1.124		-0.675	-0.805	1.422	0.621	0.326	-1.53	-0.72		1.798		0.404	-0.503	0.941	0.519	-2.126	-1.184
|| AA975474_Exon1_307 || || || || hSQ045268 || || hSQ045268 || EST_AA975474 || || hHE042230 || 336119	hSQ045268	-0.237	-0.271	-1.489		0.378	0.689	1.037	-0.487	3.55	0.107	1.021	-0.179		0.857	-1.268	-2.044	0.046		-0.706	-0.152		-0.677		0.235	-0.03	-0.378
|| BCR/TCR^IGHV1/OR15-6||P||Z29634||2||Immunoglobulin_80 || || || || hSQ022308 || || hSQ022308 || BCR/TCR_IGHV1/OR15-6 || || hHO045110 || 336121	hSQ022308	2.668			3.884		1.254	-1.958	-1.752	3.025		-3.054	-1.084	-2.877		4.617	-1.019	-1.109		5.669	-0.397	-1.495	-2.412		-1.77	-1.185	-1.003
|| gamma-glutamyltransferase 1::Gamma-glutamyltransferase 3 pseudogene::Gamma-glutamyltransferase 1 || Hs.595809::Hs.645535 || || 2678 || hSQ018760 || || hSQ018760 || GGT1::GGT3P::GGT1 || || hHC032234::hHC032236 || 336175	hSQ018760	-1.456	1.94	-0.408	0.07	-0.471	0.29	-0.632	-0.226	-0.249	-1.662	-0.258	0.942	0.389	0.678	-0.577	-0.223	0.387	2.5	0.385	-1.171	1.981	-0.906	0.428	-0.474	-1.529	0.253
|| Grainyhead-like 1 (Drosophila)::grainyhead-like 1 (Drosophila) || Hs.418493 || || 29841 || hSQ021597 || || hSQ021597 || GRHL1::GRHL1 || || hHA036554 || 336179	hSQ021597	0.109		1.947	-0.255	1.234	1.145	1.633	0.479	1.386		0.057	1.477	-1.426	-0.627	0.618	1.452	-1.328		0.97	-5.146	0.806	-1.161	-1.287	0.261	-2.734	0.388
|| immunoglobulin kappa constant || || || 3514 || hSQ013208 || || hSQ013208 || IGKC || || hHO045194 || 336192	hSQ013208	2.843	-3.371	1.291	1.289	-2.142	-0.471	-2.913	-2.157	2.86	4.127	1.351	-2.249		0.597	2.212	1.046	-0.864		2.514	-1.162	0.97	1.533	1.357	-2.965	-6.41	0.722
|| Solute carrier family 2 (facilitated glucose transporter), member 12::solute carrier family 2 (facilitated glucose transporter), member 12 || Hs.486508 || || 154091 || hSQ030161 || || hSQ030161 || SLC2A12::SLC2A12 || || hHR002006 || 336200	hSQ030161	-1.23	-0.434	0.908	-1.274	0.295	0.626	2.364	-1.07	-1.343	0.964	-1.752	0.948	0.475	2.084	-1.211	2.693	-0.007	-1.284	0.091	-0.275	-1.493	0.09		-0.138	0.767	-0.801
|| Mitogen-activated protein kinase 8 interacting protein 1::mitogen-activated protein kinase 8 interacting protein 1 || Hs.234249 || || 9479 || hSQ042386 || || hSQ042386 || MAPK8IP1::MAPK8IP1 || || hHR030806 || 336257	hSQ042386	0.359	0.525	-1.903	-0.815	-1.496	1.295	1.663	-0.891	0.546	1.403	-0.463	-0.023		-0.327	-0.662	-0.848	-0.888		1.63	0.954	-2.234	0.479	0.983	-0.649	1.546	-0.182
|| Fasciculation and elongation protein zeta 1 (zygin I)::fasciculation and elongation protein zeta 1 (zygin I) || Hs.224008 || || 9638 || hSQ011890 || || hSQ011890 || FEZ1::FEZ1 || || hHA038006 || 336267	hSQ011890	-2.351	0.165	-2.513	1.245	-0.696	-0.135	1.023	-0.501	-1.114	0.963	-0.783	0.397	2.124	-0.407	0.508	0.722	1.202			-0.486	-0.774	0.259		1.801	-0.124	-0.522
|| NUF2, NDC80 kinetochore complex component, homolog (S. cerevisiae)::NUF2, NDC80 kinetochore complex component, homolog (S. cerevisiae) || Hs.651950 || || 83540 || hSQ033200 || || hSQ033200 || NUF2::NUF2 || || hHA039446 || 336269	hSQ033200	0.168	-0.576	0.066	-0.076	0.063	0.504	2.132	-0.892	0.315	-0.018	-1.674	0.366	0.773	0.642	0.097	1.361	-0.409	-0.666	0.559	-0.877	-1.545	0.078	0.112	-0.75	0.335	-0.083
|| || || || || hSQ000670 || || hSQ000670 || || || hHO047644::hHO048086 || 336281	hSQ000670	0.126	-0.958	-1.746	0.772	1.301	-0.968	0.54	0.616	-2.507	-0.56	0.874	0.694	-3.069	0.73	-0.625	0.249	0.709	0.972	0.837	1.191	2.193	-0.564	-1.43	0.298	0.153	0.165
|| Olfactomedin 1::olfactomedin 1 || Hs.522484 || || 10439 || hSQ024828 || || hSQ024828 || OLFM1::OLFM1 || || hHC002090 || 336286	hSQ024828		0.893	-0.315	0.783	3.182	1.603	-1.829	-0.073	-0.356		-0.845	1.265	1.582	-0.069	0.636	-0.01	-0.93	1.523		-1.538	0.094	-0.793		-0.921	-1.536	-2.344
|| Collectin sub-family member 10 (C-type lectin)::collectin sub-family member 10 (C-type lectin) || Hs.176615 || || 10584 || hSQ016185 || || hSQ016185 || COLEC10::COLEC10 || || hHC010730 || 336299	hSQ016185	0.915	1.261		-0.819	0.81	0.851	-1.151	-0.845	-0.528	2.069	-0.727	-0.167	1.97	2.189		-0.652	-1.112			0.61	-1.818	-0.565	0.359	-1.303	-1.348
|| Major histocompatibility complex, class II, DR beta 1::major histocompatibility complex, class II, DR beta 4 || Hs.534322::Hs.654406 || || 3126 || hSQ037240 || || hSQ037240 || HLA-DRB1::HLA-DRB4 || || hHR023690 || 336318	hSQ037240	1.881	0.637		-0.853	2.736	1.057	-2.385	-1.009	0.298	0.575	-0.441	-0.811	-0.824	1.335	0.61	-0.616	0.354	-3.143	1.892	-1.614	2.868	2.191		0.333	-4.662	-0.42
|| AI192496_Exon1_138 || || || || hSQ007457 || || hSQ007457 || EST_AI192496 || || hHE042410 || 336348	hSQ007457	-0.282			-0.746	1.073	0.824	0.332	2.608	1.725		-0.784	0.546	-1.997	1.732	-1.573		0.671			-3.717	0.315	-0.732		-0.41	-0.935	1.347
|| mirror-image polydactyly 1::Mirror-image polydactyly 1 || Hs.660396 || || 145282 || hSQ044062 || || hSQ044062 || MIPOL1::MIPOL1 || || hHC002102 || 336359	hSQ044062	1.433	-1.471		-0.961		1.289	2.317	-0.357	0.19		-0.009	0.491	2.008	-0.543	-0.898	-0.634	1.086	1.329	-2.336	0.918	-3.08	0.443		0.825	-0.13	-1.918
|| Family with sequence similarity 101, member A::family with sequence similarity 101, member A || Hs.432901 || || 144347 || hSQ006298 || || hSQ006298 || FAM101A::FAM101A || || hHC003542 || 336360	hSQ006298			-0.262	1.766		0.216	-0.906		0.027	0.454	-0.632	-0.712	0.035	-1.136	1.479	-1.697		-1.634		-1.645	1.007	0.96		2.592	-0.013	0.109
|| protein kinase, AMP-activated, alpha 2 catalytic subunit || Hs.591439 || || 5563 || hSQ002663 || || hSQ002663 || PRKAA2 || || hHC004982 || 336361	hSQ002663	-2.44	1.446	-2.042	-0.014	1.395	0.566	0.624	-1.12	1.107	-0.806	0.278	0.348	0.035	-0.336	-0.151	-0.447	0.653	0.066	0.161	0.055	0.807	1.07	-0.166	-0.498	1.147	-1.741
|| Macrophage stimulating 1 receptor (c-met-related tyrosine kinase)::macrophage stimulating 1 receptor (c-met-related tyrosine kinase) || Hs.517973 || || 4486 || hSQ006454 || || hSQ006454 || MST1R::MST1R || || hHC020822 || 336385	hSQ006454	0.953	-0.651	2.191	0.159	1.648	-0.551	0.397	0.613	0.15	-0.613	-2.039	0.331	1.808	0.937	0.872	0.286	0.096	-0.031	-0.376	-2.722	0.71	-2.697		0.585	-2.67	0.602
|| Transglutaminase 2 (C polypeptide, protein-glutamine-gamma-glutamyltransferase)::transglutaminase 2 (C polypeptide, protein-glutamine-gamma-glutamyltransferase) || Hs.517033 || || 7052 || hSQ004448 || || hSQ004448 || TGM2::TGM2 || || hHC022262 || 336387	hSQ004448	0.489	-0.325	0.807	1.735	-0.446	-0.015	-1.307	-0.941	-0.434	1.103	-0.143	-1.153	-1.566	-0.527	1.898	2.982	-2.358	-0.515	-0.33	-1.966	1.646	1.589	-0.257	1.421	-2.284	0.888
|| Xenotropic and polytropic retrovirus receptor::xenotropic and polytropic retrovirus receptor || Hs.227656 || || 9213 || hSQ038620 || || hSQ038620 || XPR1::XPR1 || || hHC002186 || 336434	hSQ038620	0.891	-0.503	0.079	-1.163	1.146	0.777	-0.955	-0.699	0.368	-0.545	0.509	0.749	1.196	1.785	-0.95	0.804	0.354	0.357	-0.018	-1.504	-2.212	-0.499	0.945	-0.417	-0.692	0.2
|| Lymphocyte antigen 6 complex, locus E::lymphocyte antigen 6 complex, locus E || Hs.521903 || || 4061 || hSQ007681 || || hSQ007681 || LY6E::LY6E || || hHC013706 || 336448	hSQ007681	0.647	0.953	0.665	-0.557	0.032	1.943	-2.259	0.327	0.954	-0.819	0.975	-0.855	1.432	0.771	-1.324	2.17	0.52	-2.477	-0.192	-1.658	-2.126	-0.503	1.201	-0.141	-0.686	1.016
|| ATP-binding cassette, sub-family C (CFTR/MRP), member 3::ATP-binding cassette, sub-family C (CFTR/MRP), member 3 || Hs.463421 || || 8714 || hSQ020964 || || hSQ020964 || ABCC3::ABCC3 || || hHC020906 || 336460	hSQ020964	0.372	1.228	1.48	-0.292	0.837	-0.332	-1.884	-1.698	-0.281	0.726	0.08	0.31	1.107	-0.214	1.181	1.295	-1.375		1.683	-0.323	-0.571	-1.498	-0.464	0.114	-2.101	0.631
|| MyoD family inhibitor domain containing::MyoD family inhibitor domain containing || Hs.427236 || || 29969 || hSQ002017 || || hSQ002017 || MDFIC::MDFIC || || hHC025226 || 336465	hSQ002017	-1.579	-1.183	-1.031	1.297	0.046	0.097	1.425	-1.139	0.388	0.565	-1.101	0.729	0.536	1.095	0.17	1.344	-0.536	0.747	0.362	-0.264	0.118	-0.269	-0.705	0.943	-1.502	-0.54
|| Migration and invasion inhibitory protein::migration and invasion inhibitory protein || Hs.8595 || || 60672 || hSQ040297 || || hSQ040297 || MIIP::MIIP || || hHC026666 || 336466	hSQ040297	-0.382	-1.016	-0.634	-0.406		0.774	1.612	-0.012	0.235	0.822	-0.924	0.426	1.483	1.132	0.297	-0.109	-0.669	0.054	-0.441	-0.117	-2.285	0.218		0.33	-0.115	-0.263
|| kinesin family member 27::Transcribed locus::Kinesin family member 27 || Hs.546403::Hs.697514 || || 55582 || hSQ034783 || || hSQ034783 || KIF27::KIF27 || || hHR029546 || 336470	hSQ034783	-1.114	1.232	1.724	-0.678	0.581	0.842	1.45	0.456	-0.357	-0.65	0.494	0.024	-1.429	0.19	-0.155	-0.331	-0.871	-0.138		-1.139	0.593	-0.754		0.488	0.603	-1.065
|| collagen, type XXV, alpha 1::Collagen, type XXV, alpha 1 || Hs.658842 || || 84570 || hSQ036635 || || hSQ036635 || COL25A1::COL25A1 || || hHA033866 || 336479	hSQ036635	-2.805					-0.759	-0.031	-1.615	-1.698		-0.887	2.033	-0.38	0.079	-0.586	-0.912	-1.562	5.261		0.63	2.532	2.405		0.017	-0.218	-1.506
|| GATS protein-like 3 || || || 652968 || hSQ027045 || || hSQ027045 || GATSL3 || || hHE042506 || 336495	hSQ027045	0.258	0.144	-0.064	-0.376	-0.417	0.144	-0.248	-1.892	0.315		-0.774	0.266	1.033	0.112	-3.063	-0.969	0.821	0.024	2.049	0.443	-0.915	0.698	1.262	0.39	0.365	0.397
|| polycystic kidney and hepatic disease 1 (autosomal recessive)-like 1::Polycystic kidney and hepatic disease 1 (autosomal recessive)-like 1 || Hs.170128 || || 93035 || hSQ006941 || || hSQ006941 || PKHD1L1::PKHD1L1 || || hHC005078 || 336512	hSQ006941	4.116	-1.048	-0.326	-0.428		3.552	3.71	3.266	-0.347	-0.03	-1.516	1.334	-1.149	2.05565e-16	-0.955	-4.461	1.479	-3.398	0.217		0.233	-2.334		-0.442	-1.477
|| myoferlin::Fer-1-like 3, myoferlin (C. elegans) || Hs.655278 || || 26509 || hSQ011524 || || hSQ011524 || MYOF || || hHC009398 || 336520	hSQ011524	0.124	-0.37	-0.068	0.64	-0.541	0.62	-1.612	-0.976	0.201	0.058	0.552	0.582	-0.381	0.828	-0.197	1.057	-0.433	-0.74	0.195	-0.281	0.751	-0.276	0.598	1.416	-1.489	-0.247
|| Family with sequence similarity 19 (chemokine (C-C motif)-like), member A5::family with sequence similarity 19 (chemokine (C-C motif)-like), member A5 || Hs.436854::Hs.632788::Hs.648273 || || 25817 || hSQ029973 || || hSQ029973 || FAM19A5::FAM19A5 || || hHR010838 || 336522	hSQ029973	-0.88	2.036	0.118	0.946	0.805	0.386	-1.706	0.15	-1.913	1.014	0.388	-0.472	0.485	-0.646	-0.511	-0.057	0.763	0.086	-0.329	0.295	1.457	-0.55	-1.426	0.792	-1.333	0.099
|| Guanine deaminase::guanine deaminase || Hs.494163 || || 9615 || hSQ033488 || || hSQ033488 || GDA::GDA || || hHC016598 || 336532	hSQ033488	-0.347	0.249	-0.689	0.459	0.088	-0.931	-1.963	0.383	-1.42	-1.393	0.271	0.201	0.888	0.257	-0.058	-1.994	0.226	3.499	2.604	0.158	5.04	-0.967	-0.943	-1.095	-2.07	-0.458
|| Laminin, alpha 3::laminin, alpha 3 || Hs.436367 || || 3909 || hSQ018414 || || hSQ018414 || LAMA3::LAMA3 || || hHA038198 || 336564	hSQ018414	-1.008	0.018		-0.212		0.828	2.926	-1.028	-1.081		-2.47	1.11	1.507	-1.004	0.741	0.285	-0.885			-0.003	1.049	-0.768		-0.426	0.429
|| WAS/WASL interacting protein family, member 1::WAS/WASL interacting protein family, member 1 || Hs.654521 || || 7456 || hSQ027663 || || hSQ027663 || WIPF1 || || hHC008042 || 336585	hSQ027663	-0.482	-0.916	-0.604	1.574	0.353	0.324	-1.428	-1.032	-0.205	0.632	-0.554	-0.674	0.273	0.152	0.707	1.321	-0.719	0.564	0.369	-0.987	0.615	0.208	0.212	1.89	-1.285	-0.313
|| Potassium voltage-gated channel, shaker-related subfamily, member 3::potassium voltage-gated channel, shaker-related subfamily, member 3 || Hs.169948 || || 3738 || hSQ012207 || || hSQ012207 || KCNA3::KCNA3 || || hHC015242 || 336595	hSQ012207	0.591	-1.543	-1.171	2.657	-0.284	0.757	-1.675	-0.659	0.328	1.935	-0.241	-0.451	0.756	0.595	2.23	0.394	-2.936	-0.453	1.402	-1.474	0.018	-0.169	1.445	1.103	-1.992	-1.15
|| reticulon 4 receptor-like 2::Reticulon 4 receptor-like 2 || Hs.502618 || || 349667 || hSQ027306 || || hSQ027306 || RTN4RL2::RTN4RL2 || || hHC021002 || 336604	hSQ027306	-1.028	-3.472		-0.882	0.827	1.118	1.226	-1.218	-0.811	-0.414	0.59	0.53	0.537	0.956	0.601	0.445		1.928	0.793	-1.563	-1.051	-0.348	1.436	0.304	-0.521	0.021
|| ATP-binding cassette, sub-family G (WHITE), member 1::ATP-binding cassette, sub-family G (WHITE), member 1 || Hs.124649 || || 9619 || hSQ004163 || || hSQ004163 || ABCG1::ABCG1 || || hHC022442 || 336607	hSQ004163	0.942	-0.482	-0.24	-0.102	0.907	0.428	1.896	-2.458	-1.101	0.966	-0.48	0.19	0.807	0.196	1.121	0.325	0.515	0.518	0.153	-0.823	0.559	-0.588	-0.684	0.354	-1.931	-0.979
|| SPC24, NDC80 kinetochore complex component, homolog (S. cerevisiae)::SPC24, NDC80 kinetochore complex component, homolog (S. cerevisiae) || Hs.381225 || || 147841 || hSQ003544 || || hSQ003544 || SPC24::SPC24 || || hHC023882 || 336609	hSQ003544	0.449	-1.285	0.267	-0.675	-0.916	0.385	0.493	-0.531	0.016	-0.547	-0.623	0.627	1.834	1.173	0.938	0.912	-0.558	-1.915	1.14	0.414	-1.214	1.129	0.253	-0.639	0.416	-1.542
|| Neuroligin 2::neuroligin 2 || Hs.26229 || || 57555 || hSQ029002 || || hSQ029002 || NLGN2::NLGN2 || || hHA032522 || 336623	hSQ029002	-1.465	0.691	-0.527	0.611	0.6	0.481	0.439	-0.825	-0.858	0.389	-0.397	0.923	0.76	0.499	1.624	0.488	-1.412	0.261	-0.614	-0.42	0.142	0.235	-1.281	0.767	-1.008	-0.106
|| Myotubularin related protein 9::myotubularin related protein 9 || Hs.591395 || || 66036 || hSQ023191 || || hSQ023191 || MTMR9::MTMR9 || || hHC003734 || 336649	hSQ023191	-0.765	-1.999	-0.337	0.901	-0.08	0.751	1.169	0.105	-0.418	-0.021	-0.127	0.023	1.77	0.009	0.014	0.308	-0.692	0.811	-0.524	0.35	0.802	-0.245	-0.751	1.007	-0.088	-1.966
|| Myelin protein zero-like 3::myelin protein zero-like 3 || Hs.15396 || || 196264 || hSQ020685 || || hSQ020685 || MPZL3::MPZL3 || || hHC005174 || 336651	hSQ020685	-0.158	0.678	-1.95	-1.722	0.867	1.138	2.026	-0.718	0.239	-0.494	-1.27	0.21	0.367	0.456	0.061	0.675	-0.515	0.538	0.263	-0.583	-0.341	-0.578	0.736	0.184	0.139	-0.239
|| 2'-5'-oligoadenylate synthetase 2, 69/71kDa::2'-5'-oligoadenylate synthetase 2, 69/71kDa || Hs.414332 || || 4939 || hSQ024100 || || hSQ024100 || OAS2::OAS2 || || hHC010934 || 336658	hSQ024100	-0.508	-0.012	0.73	0.858	-0.083	2.648	-0.624	0.102	1.689	0.786	-0.55	-1.88	0.347	-0.154	0.471	-0.055	1.185	-3.382	0.873	-2.073	0.939	0.232	1.406	1.324	-4.511	0.251
|| Solute carrier family 6 (neutral amino acid transporter), member 15::solute carrier family 6 (neutral amino acid transporter), member 15 || Hs.44424 || || 55117 || hSQ017671 || || hSQ017671 || SLC6A15::SLC6A15 || || hHA033974 || 336696	hSQ017671	-1.531	-0.205	0.447	-1.785	1.354	-0.275	0.273	-2.911	-0.534	-1.757	-3.433	0.207	0.384	-0.907	1.948	0.432	0.272	0.385	1.72	1.944	0.286	1.969	0.623	-0.149	3.156	-1.902
|| Tropomyosin 2 (beta)::tropomyosin 2 (beta) || Hs.300772 || || 7169 || hSQ026564 || || hSQ026564 || TPM2::TPM2 || || hHA038294 || 336701	hSQ026564	-0.611	-1.335	0.127	1.515	-0.006	-0.145	-2.537	-0.121	-0.144	0.383	-0.223	0.447	1.164	0.173	0.118	0.302	-1.368	-0.925	-0.04	0.344	0.536	0.219	-0.447	2.011	0.626	-0.062
|| Popeye domain containing 3::popeye domain containing 3 || Hs.458336 || || 64208 || hSQ020047 || || hSQ020047 || POPDC3::POPDC3 || || hHC011018 || 336728	hSQ020047		1.408		-2.172		0.578	-1.104	-2.528	-1.381		0.33	-0.07	2.077	-1.044	-0.349	-0.575	3.385	2.118		-0.623	-0.311	-0.438		-0.046	0.349	0.401
|| Discoidin domain receptor tyrosine kinase 1::discoidin domain receptor tyrosine kinase 1 || Hs.631988 || || 780 || hSQ030565 || || hSQ030565 || DDR1::DDR1 || || hHC012458 || 336729	hSQ030565	0.38	0.506	-1.432	-0.134	0.655	1.086	-0.246	-0.4	-0.043	-1.086	-0.032	-0.262	1.525	0.864	-0.021	1.443	0.043	0.176	0.991	-0.255	-1.743	-0.74	0.134	-1.048	0.227	-0.601
|| chromosome 17 open reading frame 91::Chromosome 17 open reading frame 91 || Hs.597755 || || 84981 || hSQ007650 || || hSQ007650 || C17orf91::C17orf91 || || hHC021098 || 336737	hSQ007650	-1.131	-0.345	-0.063	1.405	0.324	-0.135	-1.277	0.149	-1.694	1.573	-0.413	0.817	-0.386	-0.097	0.698	0.302	-1.868	0.105	0.12	-0.276	1.306	0.549	-0.757	2.531	-1.444	0.008
|| KIAA0528::KIAA0528 || Hs.271014 || || 9847 || hSQ045132 || || hSQ045132 || KIAA0528::KIAA0528 || || hHA032618 || 336757	hSQ045132	0.179	1.925	-2.013	-1.055		0.415	-3.717	0.919	0.666		0.247	0.377	-3.316	0.653	-0.062	-0.028	-0.918		3.27	-0.626	-0.334	0.009		1.571	1.616	0.218
|| Mitogen-activated protein kinase kinase kinase kinase 4::mitogen-activated protein kinase kinase kinase kinase 4 || Hs.431550 || || 9448 || hSQ035295 || || hSQ035295 || MAP4K4::MAP4K4 || || hHA036938 || 336760	hSQ035295	-1.627	-0.881	0.021	0.099	-1.452	-0.081	0.177	-0.467	0.71	-0.223	-0.389	-0.139	0.248	-0.543	0.622	0.076	-1.534	1.679	-2.836	1.888	2.33	1.033	0.047	0.515	0.66	0.062
|| Thioredoxin domain containing 16::thioredoxin domain containing 16 || Hs.532609 || || 57544 || hSQ031602 || || hSQ031602 || TXNDC16::TXNDC16 || || hHC002390 || 336776	hSQ031602	0.6	-0.274	-0.632	-0.224	0.415	0.306	1.704	-0.77	-0.153	-1.546	-1.082	0.828	1.905	1.214	-0.401	0.263	-0.367	-0.314	0.101	0.305	-1.133	-0.14	-0.196	-0.288	0.277	-0.391
|| Dermokine::dermokine || Hs.417795 || || 93099 || hSQ014772 || || hSQ014772 || DMKN::DMKN || || hHC021110 || 336807	hSQ014772	0.379	1.955	-0.633	-1.155	1.324	0.715	-2.137	-1.661	-0.274	2.323	0.747	0.967	0.714	0.043	-0.572	-0.518	-0.588	-1.475	-0.25	1.034	-0.804	0.089	0.043	0.281	0.816	-1.352
|| rotatin::Rotatin || Hs.654809 || || 25914 || hSQ002480 || || hSQ002480 || RTTN::RTTN || || hHC023990 || 336811	hSQ002480	-1.056	-1.5	-0.258	-0.44	1.599	0.06	2.398	-0.366	-0.469	-0.562	-1.048	0.412	0.029	-0.012	1.303	1.117	-0.133	0.16	-0.535	0.429	0.171	-0.466	0.058	-0.034	0.141	-0.987
|| Chemokine (C-C motif) ligand 3::chemokine (C-C motif) ligand 3 || Hs.514107 || || 6348 || hSQ033734 || || hSQ033734 || CCL3::CCL3 || || hHR029750 || 336817	hSQ033734	0.859	-0.975		1.265	-0.266	-0.815	-1.437	0.649	1.336		-0.373	-0.093	-1.276	1.183	2.098	-1.088	-1.218			-1.796	0.696	0.249	0.813	3.111	-2.534	-0.392
|| Transmembrane protein 116::transmembrane protein 116 || Hs.506815 || || 89894 || hSQ022690 || || hSQ022690 || TMEM116::TMEM116 || || hHA032630 || 336825	hSQ022690	-0.314	-0.588	0.314	-1.158	0.961	0.422	1.41	0.446	-0.207	0.53	-1.906	0.894	0.421	1.29	0.035	-0.951	-0.051	0.982	1.417	-1.079	-1.227	-1.094	-0.07	-0.772	0.243	0.065
|| Chromosome 5 open reading frame 26::non-protein coding RNA 219 || Hs.12082 || || 114915 || hSQ006195 || || hSQ006195 || C5orf26::NCRNA00219 || || hHC011114 || 336857	hSQ006195	2.29	-0.304	-0.992	-1.274	0.005	0.476	1.684	0.09	-0.533	-1.286	0.038	-0.652	0.285	-0.416	-0.001	0.783	1.193	-0.034	-1.439	0.295	-0.673	0.33	0.494	-0.028	1.287	-1.611
|| protocadherin gamma subfamily A, 2 || || || 56113 || hSQ029128 || || hSQ029128 || PCDHGA2 || || hHC019754 || 336874	hSQ029128	2.233	1.919		0.599	1.768	0.189	-0.953	-0.297	-0.91		1.061	-0.369	-0.352			-3.214	1.116	-0.201	0.044	-0.062	-0.82	-1.027	0.027	-0.095	-0.78	0.122
|| Shisa homolog 2 (Xenopus laevis)::shisa homolog 2 (Xenopus laevis) || Hs.433791 || || 387914 || hSQ018290 || || hSQ018290 || SHISA2::SHISA2 || || hHR003926 || 336924	hSQ018290	-0.434	1.382	-1.556	0.322	-0.479	-1.108	-1.32	-0.234	-2.827	1.26	0.114	0.204	1.601	-1.87	-0.515	2.069	-2.611	5.252	-0.953	0.331	1.373	0.706	-2.02	2.458	-0.477	-0.655
|| Toll-like receptor 2::toll-like receptor 2 || Hs.519033 || || 7097 || hSQ012466 || || hSQ012466 || TLR2::TLR2 || || hHC005366 || 336929	hSQ012466	-0.797	-1.151	-0.919	0.829	-0.592	0.559	-0.943	0.343	0.12	0.397	0.881	-0.249		0.017	0.592	0.346	-0.324	-1.891	1.944	-1.122	0.45	0.993	0.067	1.485	-1.91	0.872
|| Serpin peptidase inhibitor, clade A (alpha-1 antiproteinase, antitrypsin), member 6::serpin peptidase inhibitor, clade A (alpha-1 antiproteinase, antitrypsin), member 6 || Hs.532635 || || 866 || hSQ015880 || || hSQ015880 || SERPINA6::SERPINA6 || || hHC016886 || 336946	hSQ015880	-0.759		-1.731	-1.023	0.336	-0.093	-1.185	1.861	-1.292		-2.491	0.089	2.186	1.735	0.71	-0.876	3.704			0.006	-0.892	-2.119	-0.555	-1.417	1.368	2.43
|| CSE1 chromosome segregation 1-like (yeast)::CSE1 chromosome segregation 1-like (yeast) || Hs.90073 || || 1434 || hSQ042561 || || hSQ042561 || CSE1L::CSE1L || || hHA034166 || 336974	hSQ042561	0.24	-1.564	-1.182	-0.284	-1.215	0.666	1.944	-0.83	0.347	-0.636	-0.642	0.498	0.565	0.474	0.839	1.713	0.013	-0.144	-0.239	-0.215	-0.943	0.43	0.544	-0.108	0.307	-0.581
|| Glycosylphosphatidylinositol specific phospholipase D1::glycosylphosphatidylinositol specific phospholipase D1 || Hs.591810 || || 2822 || hSQ032736 || || hSQ032736 || GPLD1 || || hHA035606 || 336976	hSQ032736	-1.06	1.786		-1.574		0.716	-0.316	-0.84	0.227		-0.832	0.798	1.795	0.804	-1.371	-0.187	-0.087	0.326		0.855	-0.913	-0.78	0.084	0.042	0.527
|| Glutamate decarboxylase 1 (brain, 67kDa)::glutamate decarboxylase 1 (brain, 67kDa) || Hs.420036 || || 2571 || hSQ008067 || || hSQ008067 || GAD1::GAD1 || || hHA037046 || 336979	hSQ008067	0.62	1.166		-0.744		-0.794	1.794	-0.38	-0.873		0.318	-0.082	1.835	-1.366		-0.047	-0.217	4.336		-3.765	-0.383	0.52		-0.618	-2.173	0.849
|| Interleukin 15 receptor, alpha::interleukin 15 receptor, alpha || Hs.524117 || || 3601 || hSQ043164 || || hSQ043164 || IL15RA::IL15RA || || hHA039926 || 336983	hSQ043164	0.988	0.624	2.186	1.074	0.153	-0.016	-0.378	0.498	1.275	-0.268	0.246	-0.964	-0.597	-0.888	0.837	0.331	-0.889	-0.886	1.299	-2.017	-0.125	-0.802	0.402	-0.45	-1.595	-0.043
|| AA149783_Exon1_318 || || || || hSQ033679 || || hSQ033679 || EST_AA149783 || || hHE041366 || 336987	hSQ033679	-1.355	0.131	2.893	0.541	1.41	1.341	-0.831	-0.575	2.982	0.919	0.733	-2.637	-1.12		-0.196	-1.722	0.148			-2.16	1.012	0.435	0.749	0.787	-3.018	-0.456
|| Fc fragment of IgG, low affinity IIb, receptor (CD32)::Fc fragment of IgG, low affinity IIb, receptor (CD32) || Hs.654395 || || 2213 || hSQ012264 || || hSQ012264 || FCGR2B::FCGR2B || || hHC016970 || 337029	hSQ012264				0.637	-0.674	-1.163	-1.695	-1.109			3.289	-1.061	-1.214	0.955	2.73	-0.626	-1.426	-3.673			0.888	3.171	2.245	1.803	-4.182	1.1
|| Transforming growth factor, beta 3::transforming growth factor, beta 3 || Hs.592317 || || 7043 || hSQ006473 || || hSQ006473 || TGFB3::TGFB3 || || hHC018410 || 337031	hSQ006473			1.412	1.45		-0.55	1.118	0.274	-1.689		-0.628	-1.358	-1.101	-0.762	-0.497	0.067		0.53		-1.031	0.221	0.954		1.656	-0.679	0.613
|| similar to hCG33896 || || || 441166 || hSQ007920 || || hSQ007920 || LOC441166 || || hHR028490 || 337046	hSQ007920	-0.031	0.215	-0.893	0.995	-0.896	-0.005	-0.177	0.339	-0.644	0.593	-0.393	-0.293	1.074	-0.607	0.518	1.732	-2.238	-0.155	0.38	-0.426	0.736	0.329	-1.907	1.981	-0.764	0.528
|| Proteasome (prosome, macropain) activator subunit 1 (PA28 alpha)::proteasome (prosome, macropain) activator subunit 1 (PA28 alpha) || Hs.75348 || || 5720 || hSQ007604 || || hSQ007604 || PSME1::PSME1 || || hHA038570 || 337061	hSQ007604	1.038	0.234	2.196		0.533	0.064	-0.438		0.035		-1.554	-1.014	-0.047	-0.158	0.477	-0.789	-0.579		2.479	-0.987	-0.135	0.888	0.132	-0.71	-1.525	-0.143
|| Annexin A2::annexin A2 || Hs.511605 || || 302 || hSQ022980 || || hSQ022980 || ANXA2::ANXA2 || || hHC025622 || 337124	hSQ022980	-0.658	1.178	2.24	-0.692	0.557	-0.312	-0.294	-0.378	-1.761	0.166	-1.43	0.88	2.157	-0.004	1.501	-1.575	0.515	-0.202	1.433	-0.713	-0.511	-0.138	-1.144	-0.476	-0.621	0.291
|| CHK1 checkpoint homolog (S. pombe)::CHK1 checkpoint homolog (S. pombe) || Hs.24529 || || 1111 || hSQ018650 || || hSQ018650 || CHEK1::CHEK1 || || hHA034262 || 337143	hSQ018650	-0.26	-1.364	-0.612	-0.184	0.755	-0.174	1.754	-0.36	0.847	0.224	-2.612	-0.202	0.605	1.514	0.019	1.543	-0.577	-0.164	0.971	-0.995	-0.163	0.02	-0.106	-0.358	0.437	-0.551
|| titin::Titin || Hs.654592 || || 7273 || hSQ002245 || || hSQ002245 || TTN || || hHA040022 || 337148	hSQ002245	0.681			1.767		-0.633	-0.325	-0.289			-1.761	-0.371	-0.364	-1.425	0.83	-0.736	-0.226		1.772	-0.924	1.968	0.641		0.463	-1.182	0.12
|| Arachidonate 12-lipoxygenase pseudogene 2::arachidonate 12-lipoxygenase pseudogene 2 || Hs.378695 || || 245 || hSQ041952 || || hSQ041952 || ALOX12P2::ALOX12P2 || || hHC005546 || 337161	hSQ041952	0.72	2.036	1.668	0.176	1.755	0.236	-1.586	-0.47	0.517		0.078	-1.052	0.955	-0.916		-0.157	0.063	-0.174	1.861	-0.345	0.067	-1.06		-2.228	-1.593	-0.551
|| Sialidase 1 (lysosomal sialidase)::sialidase 1 (lysosomal sialidase) || Hs.520037 || || 4758 || hSQ019203 || || hSQ019203 || NEU1::NEU1 || || hHC012746 || 337171	hSQ019203	0.376	0.522	-1.386	0.222	0.201	0.482	0.91	-1.064	-0.587	-0.47	0.644	0.664	2.161	0.16	0.205	0.719	1.119	0.392	-2.253	-0.539	-0.867	0.066	0.26	0.128	-1.517	-0.545
|| ribosomal protein L31 pseudogene 23 || || || 391581 || hSQ036095 || || hSQ036095 || RPL31P23 || || hHR028586 || 337199	hSQ036095	0.899	-0.585	0.437	0.295	1.734	-0.835	1.663	0.009	-0.174	1.663	-0.543	-0.783	0.114	-0.337	-0.962	-0.858	-0.888	0.715	1.35	-1.506	0.026	-1.351	0.093	-0.479	1.066	-0.752
|| Malignant fibrous histiocytoma amplified sequence 1::malignant fibrous histiocytoma amplified sequence 1 || Hs.379414 || || 9258 || hSQ028547 || || hSQ028547 || MFHAS1::MFHAS1 || || hHA035786 || 337211	hSQ028547	0.539	0.705	1.677	-0.085		-1.015	0.853	-1.851	-0.354		0.437	-0.083	0.094	-0.267	0.858	-0.858	-0.608	2.135		-0.876	1.976	0.099		-0.629	-3.194	0.438
|| XK, Kell blood group complex subunit-related family, member 5::XK, Kell blood group complex subunit-related family, member 5 || Hs.558840 || || 389610 || hSQ018613 || || hSQ018613 || XKR5::XKR5 || || hHC002678 || 337232	hSQ018613	-1.641					-0.395	-2.507	-0.321	0.816	0.913	-1.553	-1.233	2.244	1.463		-0.368	0.222	0.355		-0.006	-0.164	0.719		0.451	0.696	0.318
|| apolipoprotein E::Apolipoprotein E || Hs.654439 || || 348 || hSQ042143 || || hSQ042143 || APOE::APOE || || hHC024278 || 337263	hSQ042143	0.059	-1.115	-1.043	1.875	-1.046	0.205	-0.587	-0.621	-0.004	0.633	-0.053	-0.543	0.544	1.243	0.368	2.322	-0.918	-1.935	1.04	-1.586	0.726	0.119	0.893	-0.469	-0.224	0.128
|| Chromosome 1 open reading frame 21::chromosome 1 open reading frame 21 || Hs.497159 || || 81563 || hSQ019355 || || hSQ019355 || C1orf21::C1orf21 || || hHC009962 || 337317	hSQ019355	-1.411		0.287	0.545	1.164	-0.185	-0.167	0.599	2.016		-0.893	0.277	1.114	0.763	-0.962	-2.038	-0.708	1.005		-0.326	-0.144	-1.151	-0.397	-0.699	1.316
|| ALX homeobox 1::ALX homeobox 1 || Hs.41683 || || 8092 || hSQ045025 || || hSQ045025 || ALX1::ALX1 || || hHC012842 || 337321	hSQ045025			-0.128	-1.35	0.909	0.69	3.198	-0.836	-0.599		-0.868	1.452	2.379	-3.832		-0.663	0.717		2.985	-1.331	-0.669	0.484	-3.932	-0.844	2.151	0.093
|| mitochondrially encoded NADH dehydrogenase, subunit 4L (complex I) gi|17981852:10471-10767_162 || || || || hSQ042853 || || hSQ042853 || mtRNA_ND4L || || hHO048842::hHR028906 || 337374	hSQ042853	0.89	0.016	0.218	0.216	-0.205	0.606	-0.746	0.88	0.487	-0.706	0.648	0.688	-0.355	-1.566	-1.791	-0.347	1.453	-0.684	0.241	0.115	1.017	-0.22	-0.946	0.152	0.247	-0.301
|| GTPase, IMAP family member 2::GTPase, IMAP family member 2 || Hs.647071 || || 26157 || hSQ025613 || || hSQ025613 || GIMAP2::GIMAP2 || || hHC004214 || 337377	hSQ025613	-0.154	-0.108	-1.086	0.972	1.691	0.532	-1.36	-0.604	0.033	1.09	-0.026	-0.376	0.411	0.74	0.835	1.009	0.079	-1.568	0.787	-1.399	0.473	-0.194	0.21	0.778	-2.507	-0.265
|| Nucleosome assembly protein 1-like 2::nucleosome assembly protein 1-like 2 || Hs.66180 || || 4674 || hSQ030227 || || hSQ030227 || NAP1L2::NAP1L2 || || hHC005654 || 337380	hSQ030227	-2.127	-0.681	0.661	-0.081	1.958	-1.741	-0.043	0.113	1.03	0.077	-0.329	0.801	1.838	-0.643	0.352	-1.884	1.256	0.929	1.674	0.738	-0.46	-0.607	-0.353	-0.005	-1.69	-0.788
|| Runt-related transcription factor 1::runt-related transcription factor 1 || Hs.149261 || || 861 || hSQ031462 || || hSQ031462 || RUNX1::RUNX1 || || hHC011414 || 337392	hSQ031462	-0.748	-0.442	0.12	1.818	-0.263	0.238	-0.484	-0.038	-0.701	0.766	0.36	-0.02	-0.223	-1.444	0.091	1.255	-2.505	0.708	-0.197	0.147	1.239	0.952	-0.794	2.134	-2.491	0.521
|| kinesin light chain 4::Kinesin light chain 4 || Hs.655123 || || 89953 || hSQ041581 || || hSQ041581 || KLC4::KLC4 || || hHC020054 || 337406	hSQ041581	-0.262	-0.706	-0.044	-0.746	-0.267	0.434	0.822	-0.302	-0.125	0.782	0.386	0.526	1.693	2.522	-0.873	-1.259	0.221	0.274	-0.081	0.433	-2.695	-0.542	0.302	0.22	0.225	-0.933
|| similar to 60S ribosomal protein L6 (TAX-responsive enhancer element binding protein 107) (TAXREB107) (Neoplasm-related protein C140) || || || 442385 || hSQ005168 || || hSQ005168 || LOC442385 || || hHR025814 || 337417	hSQ005168	0.29	-1.714	1.858	-0.814	0.865	-0.614	1.404	0.07	-0.743	0.974	-0.652	-0.292	0.195	-0.406	-0.491	-0.887	-0.717	-0.304	0.921	-0.135	-0.493	-0.19	1.314	-0.198	1.477	-0.721
|| Chromosome 6 open reading frame 168::chromosome 6 open reading frame 168 || Hs.573245 || || 84553 || hSQ020851 || || hSQ020851 || C6orf168::C6orf168 || || hHA035894 || 337432	hSQ020851	-1.706	1.18	-4.888	-0.05	0.379	-0.5	2.678	-0.606	0.321	0.658	-0.558	1.182	0.579	0.268		0.787	-0.213	2.46		0.679	-0.869	-1.716	-1.792	0.486	0.771	0.463
|| Pre-B-cell leukemia homeobox 3::pre-B-cell leukemia homeobox 3 || Hs.428027 || || 5090 || hSQ007148 || || hSQ007148 || PBX3::PBX3 || || hHR004298 || 337452	hSQ007148	-1.534	-0.048	-0.666	0.962	0.581	0.222	1.43	0.666	-0.217	-0.36	-0.206	0.014	1.121	0.58	-0.225	0.739	-1.421	-0.208	0.537	0.181	0.783	-0.354	-0.49	0.568	-3.227	0.565
|| Mesoderm specific transcript homolog (mouse)::mesoderm specific transcript homolog (mouse) || Hs.270978 || || 4232 || hSQ021392 || || hSQ021392 || MEST::MEST || || hHC031658 || 337502	hSQ021392	-0.387	-0.811	-0.179	0.089	1.668	0.149	1.637	-1.257	-0.69	-0.913	0.091	0.861	-0.592	-0.163	-0.058	-0.594	-1.514	1.689	-0.896	1.278	-1.54	0.853	1.197	0.615	0.52	-1.048
|| Chromosome 11 open reading frame 41::chromosome 11 open reading frame 41 || Hs.502266 || || 25758 || hSQ032931 || || hSQ032931 || C11orf41::C11orf41 || || hHR002870 || 337530	hSQ032931	0.94	0.956	0.038	-0.124	-0.155	-1.854	-1.426	-1.07	-0.283	0.484	-0.952	0.118	2.745	-0.346	0.059	0.063	-0.207	-0.264	0.441	-0.565	1.857	-0.6	0.594	1.352	-2.093	0.289
|| Transmembrane 6 superfamily member 1::transmembrane 6 superfamily member 1 || Hs.513094 || || 53346 || hSQ043898 || || hSQ043898 || TM6SF1::TM6SF1 || || hHC004310 || 337531	hSQ043898	0.575	0.711		1.231	0.33	-0.709	-2.851	-0.135	-0.888	0.789	0.223	0.653	1.39	1.459	0.274	1.328	-0.892	-1.409	0.976	-0.96	0.812	-0.545		1.097	-2.458	-1.006
|| chromosome 1 open reading frame 51::Chromosome 1 open reading frame 51 || Hs.54680 || || 148523 || hSQ025758 || || hSQ025758 || C1orf51::C1orf51 || || hHC012950 || 337548	hSQ025758	0.158	-1.196	-1.134	-0.816	-0.277	0.344	3.352	-0.732	0.185	0.182	-1.324	-0.194	0.893	-0.108	0.087	-0.319	0.691	0.454	1.639	-0.137	-1.935	0.298	-0.278	0.36	-0.185	-0.003
|| homeobox A5::Homeobox A5 || Hs.655218 || || 3202 || hSQ037358 || || hSQ037358 || HOXA5::HOXA5 || || hHC015830 || 337553	hSQ037358	-2.789	-1.603	0.509	0.687	1.906	1.587	-0.705	-0.389	-2.982	2.285	-1.141	-2.231	1.156	-0.055	0.59	1.384		1.087			-0.932	0.731	-1.585	2.703	-2.572	2.37
|| Neuronal pentraxin receptor::neuronal pentraxin receptor || Hs.91622 || || 23467 || hSQ033749 || || hSQ033749 || NPTXR::NPTXR || || hHC017270 || 337554	hSQ033749	0.177	2.153	-0.185	-0.037	0.622	0.723	-1.439	-0.023	-2.286	-0.149	1.285	0.185	0.282	1.311	0.896	2.08	-0.22	-1.787	2.108	-1.528	0.234	-2.213	0.151	-0.021	-1.476	-0.834
|| keratin 18 pseudogene 41 || || || 345430 || hSQ043747 || || hSQ043747 || KRT18P41 || || hHR027350 || 337570	hSQ043747	-0.521	-0.615	0.677	0.255	0.224	0.525	2.033	0.199	-0.614	-0.067	0.827	-0.673	0.364	1.043	-0.022	2.032	-0.608	-0.355	-1.57	-1.296	-1.044	-0.541	-0.737	-0.609	0.266	0.838
|| Non-SMC condensin II complex, subunit G2::non-SMC condensin II complex, subunit G2 || Hs.18616 || || 54892 || hSQ042121 || || hSQ042121 || NCAPG2::NCAPG2 || || hHA037430 || 337583	hSQ042121	-0.544	-0.758	0.194	0.062	-0.159	0.702	1.92	-1.054	0.073	-0.34	-2.156	0.074	2.271	0.93	0.005	2.609	-0.611	-0.308	0.017	-0.669	-1.837	0.676	-0.08	-0.172	-0.407	-0.425
|| Serpin peptidase inhibitor, clade E (nexin, plasminogen activator inhibitor type 1), member 2::serpin peptidase inhibitor, clade E (nexin, plasminogen activator inhibitor type 1), member 2 || Hs.38449 || || 5270 || hSQ017306 || || hSQ017306 || SERPINE2::SERPINE2 || || hHC002930 || 337609	hSQ017306	2.698	0.204	2.336	-0.016	1.803	0.094	1.452	0.278	-0.635	-0.648	-0.654	1.646	-0.657	-2.018	1.057	-1.649	-0.939	-1.366	-2.541	1.913	0.775	-1.312	-2.078	1.81	-0.365	-1.183
|| Matrix-remodelling associated 5::matrix-remodelling associated 5 || Hs.369422 || || 25878 || hSQ037076 || || hSQ037076 || MXRA5::MXRA5 || || hHR027410 || 337657	hSQ037076	0.946	-0.888	0.384	2.332	0.141	-0.768	-2.09	-0.814	-1.917	1.28	0.094	0.314	-0.049	-0.75	0.915	0.729	0.989	-0.898	-3.093	-0.629	-0.237	0.756	-0.19	2.868	0.143	0.435
|| Bruno-like 6, RNA binding protein (Drosophila)::bruno-like 6, RNA binding protein (Drosophila) || Hs.348342 || || 60677 || hSQ014997 || || hSQ014997 || BRUNOL6::BRUNOL6 || || hHC007262 || 337690	hSQ014997	0.108			0.134	1.603	0.334	-1.728	-0.102	-0.005	2.542	0.796	-0.434	0.523	-0.718	0.047	-2.159	-0.769	0.924		0.333	0.725	-0.802	0.602	-0.43	-0.695	-0.833
|| Docking protein 1, 62kDa (downstream of tyrosine kinase 1)::docking protein 1, 62kDa (downstream of tyrosine kinase 1) || Hs.103854 || || 1796 || hSQ041236 || || hSQ041236 || DOK1::DOK1 || || hHA033182 || 337741	hSQ041236	-0.762		1.876	-0.406	1.013	-0.476	2.212	0.168	-0.515	2.202		-1.114	0.763	0.732	0.357	-0.629	-1.309	0.504	-0.391	-1.007	-0.825	-0.522	-0.458	-0.49	-0.815	-0.103
|| Protocadherin 7::protocadherin 7 || Hs.479439::Hs.570785 || || 5099 || hSQ027120 || || hSQ027120 || PCDH7::PCDH7 || || hHA034622 || 337744	hSQ027120	-1.279	0.477	0.539	0.417	1.136	0.627	-0.595	-1.249	-0.002		0.089	-0.541	1.366	-0.925	0.02	0.764	-0.166	2.977	1.812	-2.394	-2.252	-0.099	-0.075	1.013	-2.232	0.58
|| leucine rich repeat containing 45::Leucine rich repeat containing 45 || Hs.143774 || || 201255 || hSQ000791 || || hSQ000791 || LRRC45::LRRC45 || || hHC001586 || 337759	hSQ000791	-0.142	-1.246	-0.724	-0.456		0.074	1.512	0.408	-0.555		0.076	1.136	2.813	0.912	-0.003	-0.679	-0.019	-0.606	-1.861	1.003	-0.415	-1.142		-0.07	-0.275	0.257
|| Chromosome 8 open reading frame 84::chromosome 8 open reading frame 84 || Hs.439040 || || 157869 || hSQ005820 || || hSQ005820 || C8orf84::C8orf84 || || hHC003026 || 337760	hSQ005820	-2.394	2.062	-0.396	-2.398	1.641	2.022	0.91	-1.144	-1.477	0.18	0.914	1.484	1.831	-1.19	0.775	-1.671	0.429	2.062	0.787	0.721	-0.337	-1.894	-1.91	-1.402	0.003	0.405
|| Neural cell adhesion molecule 1::neural cell adhesion molecule 1 || Hs.503878 || || 4684 || hSQ035461 || || hSQ035461 || NCAM1::NCAM1 || || hHC011666 || 337773	hSQ035461	-1.241	0.895	-1.743	-0.565	-0.386	0.215	-1.467	0.829	-2.024	0.843	1.457	2.107	2.624	-1.477	-0.642	-1.338		-0.205	-2.12	1.534	0.026	1.599	-0.377	1.681	-0.854	0.628
|| Sodium channel, voltage-gated, type I, beta::sodium channel, voltage-gated, type I, beta || Hs.436646 || || 6324 || hSQ026487 || || hSQ026487 || SCN1B::SCN1B || || hHC021746 || 337787	hSQ026487	-1.085		-0.177	0.341	0.9	-0.799	-0.911	-1.185	-0.668	1.669	1.383	-0.827	1.52	0.609	-0.236	0.828	-0.602	-1.119		-0.83	-0.768	0.235	1.799	0.637	-0.948	0.224
|| HIRA interacting protein 3::HIRA interacting protein 3 || Hs.592046 || || 8479 || hSQ028798 || || hSQ028798 || HIRIP3::HIRIP3 || || hHC026066 || 337794	hSQ028798	-0.387	-0.881	-0.369	-0.231	0.738	0.459	1.757	-0.227	0.47	-1.973	-0.469	1.011	1.558	1.047	0.142	0.516	0.726	-0.351	0.364	-0.282	-1.28	-0.767	-1.113	-0.295	-0.06	-0.108
|| Myotubularin related protein 11::myotubularin related protein 11 || Hs.425144 || || 10903 || hSQ026297 || || hSQ026297 || MTMR11::MTMR11 || || hHA040466 || 337815	hSQ026297	-0.096	1.01		-0.25	0.989	0.19	-0.202	-0.486	-0.299	-0.112	-0.208	0.032	0.899	0.738	-0.297	0.077	-2.413	1.61	2.015	-2.321	0.601	-0.166	-0.652	-0.034	-0.819	0.193
|| Endothelin receptor type A::endothelin receptor type A || Hs.183713 || || 1909 || hSQ020243 || || hSQ020243 || EDNRA::EDNRA || || hHC003038 || 337832	hSQ020243	-1.714	-1.448	0.024	1.722	-0.449	-0.748	0.07	0.436	-0.587		-1.456	-0.276	1.501	-0.79	-0.395	1.619	-1.411	1.382	-0.643	0.371	1.523	0.516		2.188	-1.247	-0.185
|| Endonuclease domain containing 1::endonuclease domain containing 1 || Hs.167115 || || 23052 || hSQ026586 || || hSQ026586 || ENDOD1::ENDOD1 || || hHC014558 || 337853	hSQ026586	-0.245	0.221	0.373	-0.069	0.07	1.201	2.309	-0.515	-0.688	-1.641	0.103	0.513	1.75	1.129	-0.706	1.388	0.578	0.251	0.436	-1.62	-1.518	-0.845	0.059	-0.263	-1.798	-0.476
|| Protein tyrosine phosphatase type IVA, member 1::protein tyrosine phosphatase type IVA, member 1 || Hs.227777 || || 7803 || hSQ042175 || || hSQ042175 || PTP4A1::PTP4A1 || || hHC017438 || 337855	hSQ042175	-1.867	1.119	1.731	-0.991	-1.142	-0.821	2.157	0.623	-2.71	0.687	-2.169	2.781	1.988	0.167	-0.368	0.646	-1.284	1.509	0.994	1.018	-1.8	-0.817	0.697	-0.855	0.66	-1.958
|| GRP1 (general receptor for phosphoinositides 1)-associated scaffold protein::GRP1 (general receptor for phosphoinositides 1)-associated scaffold protein || Hs.407202 || || 160622 || hSQ031668 || || hSQ031668 || GRASP::GRASP || || hHC020318 || 337858	hSQ031668	-0.626	0.62		-0.06		-0.66	1.148	-0.126	-1.619	1.048	-0.828	0.152	1.709	-0.012	0.543	-1.263	-0.693	-1.98		0.829	0.471	0.004	0.508	0.726	-0.009	0.123
|| insulin-like growth factor binding protein 1::Insulin-like growth factor binding protein 1 || Hs.642938 || || 3484 || hSQ004535 || || hSQ004535 || IGFBP1::IGFBP1 || || hHC027518 || 337869	hSQ004535	0.267	0.293	-2.035	-0.447	-0.768	0.703	0.801	-0.323	-0.146	-0.839	-0.025	0.455	1.662	0.511	-0.264	1.8	-0.14	-0.257	-1.922	0.372	1.954	-0.723	-0.679	-0.251	-0.186	0.186
|| transmembrane protein 98 || Hs.695982::Hs.652138 || || 26022 || hSQ010220 || || hSQ010220 || TMEM98 || || hHC030398 || 337871	hSQ010220	-1.121	-0.235	-1.793	-0.355	0.094	0.605	0.263	-0.221	0.646	-1.267	0.347	-0.013	1.264	0.773	0.568	-0.258	-0.438	1.585	-1.91	0.634	-0.774	-0.131	0.323	0.661	1.426	-0.672
|| upstream binding transcription factor, RNA polymerase I-like 3 || || || 129870 || hSQ045224 || || hSQ045224 || UBTFL3 || || hHR031838::hHR031842 || 337872	hSQ045224	0.306		-0.006	-0.838	-0.869	-0.078	1.97	-0.664	-0.257		-0.846	0.474	0.621	0.01	-1.215	-1.501	-0.271	-0.598	4.327	-0.209	0.043	-0.734	-0.4	0.358	0.433	-0.065
|| C1q and tumor necrosis factor related protein 3::C1q and tumor necrosis factor related protein 3 || Hs.171929 || || 114899 || hSQ021706 || || hSQ021706 || C1QTNF3::C1QTNF3 || || hHA037598 || 337878	hSQ021706	-0.671	-0.615	-1.683	1.035	0.524	0.145	0.713	-0.071	0.276	1.013	-1.473	-1.433	0.934	-0.557	0.798	1.672	-1.228	0.445	0.11	-0.546	-1.714	0.669	-1.717	3.171	-0.354	0.558
|| V-erb-b2 erythroblastic leukemia viral oncogene homolog 3 (avian)::v-erb-b2 erythroblastic leukemia viral oncogene homolog 3 (avian) || Hs.118681 || || 2065 || hSQ001349 || || hSQ001349 || ERBB3::ERBB3 || || hHC007442 || 337914	hSQ001349	-0.02	0.156	0.998	-0.334	0.825	1.096	0.584	0.78	-0.823	-0.396	0.358	-0.322	-1.315	0.284	0.649	1.973	-0.927	0.166	-0.069	-1.925	-1.583	-0.58	-0.666	-0.008	0.357	0.739
|| coiled-coil domain containing 74B::Coiled-coil domain containing 74B || Hs.29383 || || 91409 || hSQ029166 || || hSQ029166 || CCDC74B::CCDC74B || || hHR030482 || 337957	hSQ029166	-1.63	1.076	-0.632	-0.224	0.365	-1.264	1.604	0.27	0.387	0.134	-0.152	2.018	1.435	0.394	-1.611	-0.887	0.343	1.026		0.505	-0.073	-0.83	-2.596	-0.158	1.427	-0.931
|| CSE1 chromosome segregation 1-like (yeast)::CSE1 chromosome segregation 1-like (yeast) || Hs.90073 || || 1434 || hSQ034235 || || hSQ034235 || CSE1L::CSE1L || || hHA034802 || 337965	hSQ034235	0.301	-1.543	-1.401	-0.483	-1.364	0.567	2.045	-0.719	0.158	-0.405	-0.711	0.529	1.556	0.445	0.44	1.614	0.264	-0.313	-0.318	-0.134	-0.872	0.261	0.385	-0.387	0.528	-0.43
|| PNAS-119::kelch domain containing 10 || Hs.520710 || || 23008 || hSQ017876 || || hSQ017876 || LOC100287552::KLHDC10 || || hHC007454 || 337989	hSQ017876	-0.059	-0.453	0.689	-0.223	1.436	0.637	0.815	-0.529	0.678	-1.445	0.259	1.119	0.456	-0.645	-0.43	1.814	-0.466	-0.463	-1.118	-0.034	-0.642	-0.749	0.375	-0.517	-0.092	-0.41
|| Transforming growth factor beta regulator 1::transforming growth factor beta regulator 1 || Hs.436410 || || 84897 || hSQ010231 || || hSQ010231 || TBRG1::TBRG1 || || hHC010334 || 337992	hSQ010231	0.028	0.134		0.014	0.123	-0.356	0.532	0.508	-0.175	1.702	-0.614	0.736	1.443	-0.098	0.157	0.321	-0.959	0.784		-0.637	-0.235	-0.822	-0.538	0.1	-2.555	0.407
|| NHL repeat containing 1::NHL repeat containing 1 || Hs.348351 || || 378884 || hSQ043758 || || hSQ043758 || NHLRC1::NHLRC1 || || hHC021854 || 338015	hSQ043758	0.882	0.908		-0.512		0.398	0.956	-1.688	0.489		-0.5	-0.54	1.147	-0.074	1.031	-0.615	0.055	-0.052		1.187	-2.061	1.072	1.316	-0.206	-2.261	-0.939
|| MAM domain containing 4::MAM domain containing 4 || Hs.376780 || || 158056 || hSQ021010 || || hSQ021010 || MAMDC4::MAMDC4 || || hHC023294 || 338018	hSQ021010	-1.284	-0.388	-0.636	0.252	-0.939	1.782	8.1532e-17	0.306	-1.457	0.94	-0.816	0.764	0.911	0.06	1.775	2.419	-1.631	-0.768	-2.253	0.681	-1.327	-0.294	-1.33	1.658	-0.637	2.215
|| plasminogen-like B2::Plasminogen-like B2 || Hs.652169 || || 5342 || hSQ024837 || || hSQ024837 || PLGLB2::PLGLB2 || || hHC030494 || 338031	hSQ024837	-0.776	0.51	1.992	-0.88		0.87	0.288	0.634	0.241		-0.318	0.202	-0.091	0.388	0.373	-1.653	-1.373	2.24		0.149	-0.079	-0.406		-0.524	-1.059	-0.737
|| Ancient ubiquitous protein 1::ancient ubiquitous protein 1 || Hs.411480 || || 550 || hSQ038115 || || hSQ038115 || AUP1::AUP1 || || hHA037694 || 338042	hSQ038115	-0.236	0.33	-0.418	-0.49	0.499	0.91	2.308	0.014	-0.069	-0.212	-0.938	0.932	0.089	0.438	-0.027	-0.103	-1.613	-0.17	-2.045	0.219	-0.089	0.534	0.408	-0.394	0.091	0.023
|| Euchromatic histone-lysine N-methyltransferase 1::euchromatic histone-lysine N-methyltransferase 1 || Hs.495511 || || 79813 || hSQ002296 || || hSQ002296 || EHMT1::EHMT1 || || hHA039134 || 338044	hSQ002296	-0.426	-0.15	0.632	-0.15	-0.061	0.43	2.018	0.664	-0.059	-1.012	-0.008	0.182	0.049	0.578	0.323	0.657	-1.553	-0.11	-1.895	-0.261	0.041	-0.246	0.078	0.266	0.021	-0.007
|| Hairless homolog (mouse)::hairless homolog (mouse) || Hs.272367 || || 55806 || hSQ018189 || || hSQ018189 || HR::HR || || hHA040574 || 338045	hSQ018189	0.756	1.012	-0.096	-0.418	0.161	1.252	-0.53	-0.144	-1.037	-0.46	0.304	0.614	0.591	-0.02	1.395	1.919	-1.711	-0.888	-1.453	-0.669	-0.197	-0.714	-1.36	1.068	-0.957	1.585
|| UCSC_hg16 || || || || hSQ029423 || || hSQ029423 || ncRNA_HBII-85_groupI_12_0 || || hHO047774 || 338050	hSQ029423	-1.458	2.608	-0.21	-0.582	0.667	1.228	-3.114	-0.058	0.349	-1.264	0.84	-1.86	-0.313	0.236	0.981	-0.605	0.395	1.828	-2.077	-1.793	1.479	-0.188	1.086	0.794	1.939	-0.909
|| Nuclear transport factor 2-like export factor 2::nuclear transport factor 2-like export factor 2 || Hs.25010 || || 55916 || hSQ010177 || || hSQ010177 || NXT2::NXT2 || || hHR004658 || 338057	hSQ010177	0.153	-1.101	1.621	0.749	1.508	0.209	0.887	-0.267	-0.01	-1.033	-0.949	0.501	0.048	0.227	0.002	1.456	0.156	-0.401	-0.356	-1.122	-1.39	0.173	-1.043	0.075	-0.58	0.482
|| Synaptosomal-associated protein, 25kDa::synaptosomal-associated protein, 25kDa || Hs.167317 || || 6616 || hSQ035374 || || hSQ035374 || SNAP25::SNAP25 || || hHC006098 || 338060	hSQ035374	-1.625	0.941	-0.177	1.141	1.76	-1.259	-0.331	-0.545	1.812	0.449	-1.117	0.933	-0.2	1.499	-2.326	0.038	-0.782			-0.17	-0.418	-0.855	0.399	1.347	-0.518
|| DKFZp761E198 protein::DKFZp761E198 protein || Hs.591957 || || 91056 || hSQ003815 || || hSQ003815 || DKFZp761E198::DKFZp761E198 || || hHC020498 || 338079	hSQ003815	0.187	0.403	0.625	-1.207	-0.588	0.123	0.391	0.367	0.064		-0.055	0.985	0.902	-0.239	0.236	-0.11	-1.25	-0.467	4.548	-1.448	-0.216	-0.743	-0.249	-0.271	-1.996	0.016
|| Transcribed locus::protein kinase, Y-linked || Hs.632287 || || 5616 || hSQ021819 || || hSQ021819 || PRKY || || hHR026258 || 338084	hSQ021819	1.755	1.341		-3.179	0.27	1.441	1.089	0.225	-1.098		0.673	1.663	-0.91	-0.131	-0.016	-0.832	1.798	-0.009	2.756	-0.43	-2.178	-2.425		-2.183	-0.268	0.644
|| Ribosomal protein S4, Y-linked 1::ribosomal protein S4, Y-linked 1 || Hs.282376 || || 6192 || hSQ008278 || || hSQ008278 || RPS4Y1::RPS4Y1 || || hHR027698 || 338086	hSQ008278	0.206	1.622		-0.558	-1.419	0.252	-0.16	-2.124	-0.407	-5.55112e-17	-3.186	2.304	2.641		1.165	2.779	-0.671	-0.348	0.517	-3.089	-0.347	-0.454	1.04	0.968	-1.387	0.655
|| ADAM metallopeptidase with thrombospondin type 1 motif, 2::ADAM metallopeptidase with thrombospondin type 1 motif, 2 || Hs.591725 || || 9509 || hSQ011625 || || hSQ011625 || ADAMTS2::ADAMTS2 || || hHA040658 || 338108	hSQ011625	-1.141		1.627	2.945		-1.815	-0.007	-0.601	-1.964		-1.043	-1.633	-0.906	-0.327	1.368	-0.098		-0.175		0.964	1.556	2.279	-1.847	2.811	-2.174	0.178
|| Protocadherin 19::protocadherin 19 || Hs.4993 || || 57526 || hSQ032928 || || hSQ032928 || PCDH19::PCDH19 || || hHC004670 || 338129	hSQ032928	1.656	0.652	-3.146	-1.278	-0.649	-0.318	2.63	-0.594	0.213		0.524	0.664	-0.299	0.49	-0.795	-1.521	0.619			-0.799		0.506	0.37	-0.142	1.023	0.195
|| Phospholipase C, gamma 2 (phosphatidylinositol-specific)::phospholipase C, gamma 2 (phosphatidylinositol-specific) || Hs.413111 || || 5336 || hSQ022755 || || hSQ022755 || PLCG2::PLCG2 || || hHC016190 || 338146	hSQ022755	-0.291	-0.475	-0.753	1.055	0.484	-0.435	-0.447	-1.081	-0.464	0.493	-0.733	0.207	1.554	0.903	1.488	0.432	-0.808	0.235	1.57	-0.676	0.436	-0.021	0.123	-0.039	-1.894	-0.862
|| Inositol polyphosphate-5-phosphatase F::inositol polyphosphate-5-phosphatase F || Hs.369755 || || 22876 || hSQ007254 || || hSQ007254 || INPP5F::INPP5F || || hHA037790 || 338177	hSQ007254	-0.931		0.737	0.935		-0.505	-0.897	-0.491	-1.154	0.183	-0.583	-1.113	0.904	-0.487	1.568	-0.268	-1.338	0.555	1.84	-0.886	0.776	0.659		2.111	-1.874	0.258
|| copine VII::Copine VII || Hs.461775 || || 27132 || hSQ023363 || || hSQ023363 || CPNE7::CPNE7 || || hHA039230 || 338178	hSQ023363	-1.465	2.221	-0.617	-0.619	1.61	0.891	0.879	-0.225			-0.977	0.753	2.19	-0.371	-1.386	1.308	0.358	-0.959		-0.16	-0.878	-0.535	-1.291	-0.063	-0.958	0.284
|| Paternally expressed 10::paternally expressed 10 || Hs.147492 || || 23089 || hSQ018239 || || hSQ018239 || PEG10::PEG10 || || hHC003314 || 338195	hSQ018239	-0.605	-0.459	-2.427	-0.719	0.15	1.921	-1.291	-1.355	-0.148	-0.911	-2.637	0.913	1.79	-0.241	0.394	0.198	2.348	-0.599	1.436	1.85	-1.808	-0.135	2.429	-0.523	1.352	-0.926
|| Cadherin 6, type 2, K-cadherin (fetal kidney)::cadherin 6, type 2, K-cadherin (fetal kidney) || Hs.171054 || || 1004 || hSQ040129 || || hSQ040129 || CDH6::CDH6 || || hHC006194 || 338199	hSQ040129	1.885	2.081	1.633	-1.559	-1.55	-0.839	-4.091	-1.975	1.212	-1.061	1.793	-0.327	0.75	0.589	1.214	-1.342	-0.982	-0.909	1.596	0.15	-0.688	0.465	1.329	0.277	-1.398	1.744
|| Interleukin 7 receptor::interleukin 7 receptor || Hs.591742 || || 3575 || hSQ019362 || || hSQ019362 || IL7R::IL7R || || hHC010514 || 338209	hSQ019362	0.416		0.144	0.542		0.522	0.18	-0.764	0.383	2.22	-1.986	-0.616	-0.159	0.61	0.905	-0.141	-2.491	-1.398	1.697	-1.659	0.203	0.896	1.95	0.888	-3.457	1.115
|| Cytotoxic T-lymphocyte-associated protein 4::cytotoxic T-lymphocyte-associated protein 4 || Hs.247824 || || 1493 || hSQ008817 || || hSQ008817 || CTLA4::CTLA4 || || hHC014834 || 338216	hSQ008817	0.574	0.7	0.162	0.98		0.25	-1.492	-0.796	-0.449	0.828	-0.978	-0.888	0.749	0.438	1.433	-0.323	-1.193	-1.13	1.285	-0.591	1.301	-0.476	1.038	0.616	-2.849	0.823
|| tumor necrosis factor (ligand) superfamily, member 9::Tumor necrosis factor (ligand) superfamily, member 9 || Hs.1524 || || 8744 || hSQ009478 || || hSQ009478 || TNFSF9::TNFSF9 || || hHC016274 || 338217	hSQ009478	-0.142	-0.676	0.156			-0.566	-1.208	-0.802	-1.175	0.002	-0.804	1.146	1.053	0.972	1.717	1.021	-2.239	0.414	1.339	-2.817	2.205		1.732	1.26	-1.725	-0.863
|| RAD54 homolog B (S. cerevisiae)::RAD54 homolog B (S. cerevisiae) || Hs.30561 || || 25788 || hSQ022338 || || hSQ022338 || RAD54B::RAD54B || || hHC003326 || 338262	hSQ022338	-0.137	0.399	-0.449	0.019	0.678	2.599	1.017	-0.117	-0.45	-0.243	-1.459	-0.529	0.818	0.067	-0.278	-0.984	-0.464	-1.721	0.394	-0.522	2.17	-0.027	0.057	-0.165	-0.38	-0.298
|| BMX non-receptor tyrosine kinase::BMX non-receptor tyrosine kinase || Hs.495731 || || 660 || hSQ023782 || || hSQ023782 || BMX::BMX || || hHC007646 || 338268	hSQ023782	1.657		-0.905	-0.087	0.942	-1.547	1.121	-1.013	0.184		-0.225	0.835	2.472	-1.199	0.346	-2.73	-3.01	2.983		0.232	1.174	-2.553		-0.381	-0.546	2.256
|| guanylate cyclase 1, soluble, alpha 2::Guanylate cyclase 1, soluble, alpha 2 || Hs.654555 || || 2977 || hSQ042269 || || hSQ042269 || GUCY1A2::GUCY1A2 || || hHC011966 || 338280	hSQ042269	-0.424	-1.118		-0.318	0.671	-1.558	0.15	3.316	1.013		-1.126	-0.116	0.511	0.04		-1.471	-1.231	1.122		0.481	-0.077	0.366	-0.59	0.058	0.343	-0.045
|| GRB2-related adaptor protein 2::GRB2-related adaptor protein 2 || Hs.517499 || || 9402 || hSQ017310 || || hSQ017310 || GRAP2::GRAP2 || || hHC016286 || 338287	hSQ017310	-0.045	-0.159	-0.617	0.631	0.41	0.491	-0.871	0.135	-0.598	0.159	-0.387	-0.297	1.33	1.369	1.654	1.068	-0.002	-1.349	-0.004	-1.73	-0.188	-0.095	0.859	0.437	-2.298	0.094
|| similar to protein phosphatase 1, regulatory (inhibitor) subunit 11 isoform 1; hemochromatosis candidate gene V; t-complex-associated-testis-expressed 5; inhibitor-3 || || || 391014 || hSQ002922 || || hSQ002922 || LOC391014 || || hHR020606 || 338294	hSQ002922	0.422	0.178	-1.25	-0.292	0.017	0.758	1.456	-0.708	0.449	-0.494	0.06	0.25	0.987	1.406	0.231	1.015	-0.405	-0.092	-0.407	0.257	-1.721	-0.508	-0.214	-0.246	-0.491	-0.649
|| ATPase, H+ transporting, lysosomal 21kDa, V0 subunit b::ATPase, H+ transporting, lysosomal 21kDa, V0 subunit b || Hs.632406 || || 533 || hSQ016721 || || hSQ016721 || ATP6V0B || || hHC023486 || 338300	hSQ016721	-0.206	0.16	-0.218	-0.09	-0.041	1.42	1.778	-0.606	0.091	-0.452	0.222	0.532	0.199	0.548	-0.497	1.657	-0.233	-1.09	0.125	-0.191	-1.409	-0.136	-0.402	-0.004	-1.389	0.243
|| Chromatin licensing and DNA replication factor 1::chromatin licensing and DNA replication factor 1 || Hs.122908 || || 81620 || hSQ016003 || || hSQ016003 || CDT1::CDT1 || || hHC024926 || 338302	hSQ016003	0.101	-0.693	-0.461	0.097	-0.014	0.687	1.585	-0.189	0.048	-1.085	-1.941	0.399	1.896	1.895	-0.23	1.194	-0.056	-0.893	0.122	-0.374	-0.842	-0.979	0.725	-0.907	0.098	-0.18
|| HIG1 hypoxia inducible domain family, member 2A::HIG1 hypoxia inducible domain family, member 2A || Hs.534575 || || 192286 || hSQ004475 || || hSQ004475 || HIGD2A::HIGD2A || || hHC030686 || 338318	hSQ004475	1.084	-0.31	-0.078	-0.61	-0.361	1.06	0.378	-0.316	0.261	-0.212	-0.218	-0.238	0.239	1.308	-0.357	2.017	1.817	-1.59	-1.005	-0.391	-1.459	-0.346	-0.592	0.466	0.051	-0.587
|| Ral GEF with PH domain and SH3 binding motif 2 || || || 55103 || hSQ023239 || || hSQ023239 || RALGPS2 || || hHA035006 || 338329	hSQ023239	-0.227	-0.901	0.641	0.429	0.698	1.409	-1.153	0.943	-0.71	-1.063	-0.549	0.921	-0.652	0.117	0.402	1.686	-0.314	1.519	0.164	-1.312	0.36	-0.477	-2.433	0.325	0.02	0.162
|| actin, alpha 2, smooth muscle, aorta::Human papillomavirus type 11_9627090_258 || || || 59 || hSQ045225 || || hSQ045225 || ACTA2::11 || || hVB043646 || 338337	hSQ045225	0.33	0.356	1.478	0.686	1.915	0.116	0.324	-0.48	-1.963	0.544	-1.202	-0.282	0.105	0.424	0.959	2.373	-1.177	-1.664	-0.089	-1.515	0.197	-1.82	1.064	1.662	-1.393	-0.951
|| poly (ADP-ribose) polymerase family, member 14::Poly (ADP-ribose) polymerase family, member 14 || Hs.518203::Hs.696194::Hs.687055 || || 54625 || hSQ022580 || || hSQ022580 || PARP14::PARP14 || || hHC003410 || 338346	hSQ022580	0.605	-0.049	0.753	0.591	0.47	1.201	-2.161	-0.265	1.162	-0.041	0.233	-1.777	-0.37	0.329	0.344	0.398	0.828	-1.019	1.326	-2.32	0.672	0.165	0.789	0.787	-2.638	-0.006
|| LYR motif containing 4::LYR motif containing 4 || Hs.387755 || || 57128 || hSQ015872 || || hSQ015872 || LYRM4::LYRM4 || || hHC010610 || 338355	hSQ015872	0.461	-1.413	-0.731	-1.073	-1.304	0.107	1.205	-1.009	-0.372	-0.355	-0.261	-0.751	1.626	0.045	0.74	0.924	-0.616	0.287	-1.388	1.636	-1.742	0.191	1.335	0.793	1.278	0.38
|| AA284775_Exon1_17 || || || || hSQ008974 || || hSQ008974 || EST_AA284775 || || hHE040850 || 338404	hSQ008974	-0.639	1.497	0.959	0.767		-0.293	-1.485	-0.149	-0.792		1.429	0.619	-1.224	-1.405		0.084	-2.136	2.367		-0.684	1.128	0.511		1.083	-1.632
|| Cadherin 5, type 2 (vascular endothelium)::cadherin 5, type 2 (vascular endothelium) || Hs.76206 || || 1003 || hSQ011129 || || hSQ011129 || CDH5::CDH5 || || hHC007742 || 338426	hSQ011129	-0.268	-0.062		0.028	0.467	0.778	0.206	-1.128	-0.081		-0.36	0.2	-0.543	2.026	-0.209	-2.215	0.085			1.687	1.239	0.712	-1.544	1.094	-1.021	-1.099
|| BCL2-related protein A1::BCL2-related protein A1 || Hs.227817 || || 597 || hSQ026753 || || hSQ026753 || BCL2A1::BCL2A1 || || hHC010622 || 338428	hSQ026753	0.313	0.159	0.751	0.749	0.298	-0.501	-0.203		1.03	2.447	-0.409	-0.399	0.228	0.157	1.252	0.796	-2.534	-2.451	3.104	-0.632	1.2	-0.937	0.577	0.625	-6.64	1.032
|| immunoglobulin kappa constant || || || 3514 || hSQ020960 || || hSQ020960 || IGKC || || hHO045182 || 338472	hSQ020960	3.432			2.378	-1.543	-0.722	-3.124	-2.698	2.989	1.526	1.15	-2.4	-2.943	0.756	2.731	1.555	-1.655	0.238	2.993	-0.933	0.849	1.822	2.206	-3.056	-5.171	-0.369
|| Fibroblast growth factor 5::fibroblast growth factor 5 || Hs.37055 || || 2250 || hSQ021065 || || hSQ021065 || FGF5::FGF5 || || hHC007826 || 338494	hSQ021065	-1.702	-0.156		-0.106		-1.386	-0.928	-0.922	-0.535	0.962	-4.174	0.016	1.303	1.882	1.357	1.341	1.331	0.144		0.363	2.725	0.248	0.392	0.29	-2.025	-0.423
|| Solute carrier family 45, member 3::solute carrier family 45, member 3 || Hs.278695 || || 85414 || hSQ029254 || || hSQ029254 || SLC45A3::SLC45A3 || || hHR022226 || 338519	hSQ029254	-1.5	1.746				-0.314	-1.116	0.63		1.954	-0.412	0.018	0.345	-0.196	-0.131	-1.127		0.146		0.515	0.447	-0.02		0.022	-0.433	-0.571
|| ephrin-A2::Ephrin-A2 || Hs.532655 || || 1943 || hSQ040438 || || hSQ040438 || EFNA2::EFNA2 || || hHR023666 || 338521	hSQ040438	1.481	1.907		-0.823		0.417	0.575	-0.959	-1.552	1.865	2.079	1.399	1.786	1.265		0.804	-0.086	-1.063		-4.384	0.988	-1.379	-5.525	-0.197	0.188	1.22
|| Anterior gradient homolog 2 (Xenopus laevis)::anterior gradient homolog 2 (Xenopus laevis) || Hs.530009 || || 10551 || hSQ031650 || || hSQ031650 || AGR2::AGR2 || || hHA032306 || 338537	hSQ031650	-2.108	1.798	-1.37	-0.002	5.467	0.028	2.276	-0.298	-0.801	-1.014	0.14	0.93	-0.163	-1.714	-1.509	1.555	0.265	2.288	0.293	0.017	0.179	-2.428	-1.914	-2.236	0.769	-0.439
|| KIAA1328::KIAA1328 || Hs.4045 || || 57536 || hSQ031841 || || hSQ031841 || KIAA1328::KIAA1328 || || hHA036626 || 338543	hSQ031841	1.147					-0.217	0.211	0.047	1.804		-1.265	-1.135		-0.989	-0.954	-1.38	0.4	0.843		0.192	-0.476	0.737	2.231	-0.141	-1.416	0.366
|| similar to solute carrier family 25 member 24 isoform 1 || || || 388657 || hSQ038859 || || hSQ038859 || LOC388657 || || hHR006398 || 338566	hSQ038859	0.181	2.207	0.949	-1.273	0.466	-1.743	-0.805	-0.469	0.578		-1.051	1.579	2.096	-0.255	1.72	-0.046	-0.826	-0.233		-1.424	1.338	-1.269	-0.585	0.543	-1.142	-0.53
|| Fraser syndrome 1::Fraser syndrome 1 || Hs.369448 || || 80144 || hSQ029285 || || hSQ029285 || FRAS1::FRAS1 || || hHA036638 || 338619	hSQ029285	-2.812	-1.836		-0.066	-0.387	0.564	3.302		-1.485	0.492	0.636	0.426	-0.457	-1.418	0.587	-0.579	-0.269	0.864		0.913	-1.745	1.028	0.702	0.49	0.725	0.317
|| Chromosome 1 open reading frame 86::chromosome 1 open reading frame 86 || Hs.107101 || || 199990 || hSQ005589 || || hSQ005589 || C1orf86::C1orf86 || || hHC010802 || 338646	hSQ005589	0.065	0.121				-0.069	1.609	-0.355	0.722		-1.247	0.983	0.26	0.239	0.464	-2.072	-1.972	0.361		0.59	0.462	0.255		-0.203	-0.208
|| Pleckstrin homology domain containing, family F (with FYVE domain) member 1::pleckstrin homology domain containing, family F (with FYVE domain) member 1 || Hs.466383 || || 79156 || hSQ001121 || || hSQ001121 || PLEKHF1::PLEKHF1 || || hHC020882 || 338670	hSQ001121	0.961	0.487	1.149	-0.293	-0.494	-0.393	0.725	-0.199	-0.182	2.845	0.119	-0.831	1.326	-0.585	-0.41	1.044	-0.426	-0.883	2.542	-1.874	-0.392	0.271	-0.995	-0.087	-3.452	0.04
|| FK506 binding protein 5::FK506 binding protein 5 || Hs.407190 || || 2289 || hSQ024146 || || hSQ024146 || FKBP5::FKBP5 || || hHC022322 || 338672	hSQ024146	0.564	-0.45	-0.168	1.51	-0.391	1.75	2.368	-0.186	1.891		-1.588	-1.498	-2.251	0.538	-0.007	1.527	-0.243	-1.8	1.365	-1.551	-1.249	-0.066	0.958	0.216	-1.209	-0.037
|| ATP synthase, H+ transporting, mitochondrial F1 complex, O subunit::ATP synthase, H+ transporting, mitochondrial F1 complex, O subunit || Hs.409140 || || 539 || hSQ005087 || || hSQ005087 || ATP5O::ATP5O || || hHC029522 || 338685	hSQ005087	-0.287	-1.461	-0.649	-0.611	-0.262	0.319	1.607	-0.247	0.71	-0.003	-0.019	0.021	0.648	0.697	-0.628	1.826	0.976	-0.321	0.214	0.078	-1.37	-0.187	-1.113	-0.435	0.83	-0.338
|| dystonin || || || 667 || hSQ028542 || || hSQ028542 || DST || || hHA033842 || 338692	hSQ028542	-1.201	-0.195	-0.043	0.965	0.924	-0.445	1.693	0.379	-1.584	0.203	0.227	-0.623	-1.226	-0.797	0.228	0.242	-0.628	1.425	-0.53	-0.096	1.006	0.229	-1.327	1.081	0.086	0.018
|| Zinc finger protein 177::zinc finger protein 177 || Hs.172979 || || 7730 || hSQ014559 || || hSQ014559 || ZNF177::ZNF177 || || hHC006494 || 338728	hSQ014559	0.738	-2.146	-5.784	-0.006	0.233	-0.396	-0.318	0.248	1.785	0.002	-0.434	0.566	0.583	0.162	1.677	-0.759	0.061	-0.106	-0.381	1.193	1.425	0.688	-0.858	-0.17	2.005	-0.003
|| Raftlin, lipid raft linker 1::raftlin, lipid raft linker 1 || Hs.98910 || || 23180 || hSQ044581 || || hSQ044581 || RFTN1::RFTN1 || || hHC009374 || 338733	hSQ044581	1.154	-0.28	0.812	0.68	0.719	0.44	-1.792	0.084	0.831	-0.202	-0.748	-1.358	2.109	1.738	0.743	1.127	-0.783	-1.03	-0.185	-0.401	-0.029	-0.206	-1.032	0.276	-2.009	-0.647
|| arylsulfatase G::Arylsulfatase G || Hs.437249 || || 22901 || hSQ045485 || || hSQ045485 || ARSG::ARSG || || hHR010814 || 338734	hSQ045485	0.225	1.601	0.273	-0.299	-0.71	0.171	-0.741	-1.885	0.082	-2.201	0.223	-0.167	2.42	1.789	-1.196	0.088		0.591	-0.334	0.2	-0.238	-0.025	0.459	-0.603	0.522	-0.236
|| Golgi transport 1 homolog A (S. cerevisiae)::golgi transport 1 homolog A (S. cerevisiae) || Hs.532401 || || 127845 || hSQ023613 || || hSQ023613 || GOLT1A::GOLT1A || || hHC019454 || 338749	hSQ023613	1.006	0.722				0.692	0.71	0.436	-0.167		0.984	0.174	1.191	-1.04	0.015	-1.001	-0.281	1.622			-0.057	-1.524	0.04	-2.862	-0.657
|| glycolipid transfer protein domain containing 1::similar to BC002216 protein || || || 80772::440743 || hSQ011674 || || hSQ011674 || GLTPD1::XM_496453 || || hHR029534 || 338766	hSQ011674	-0.898	0.268	-0.74			-0.052	2.206	-0.348	0.129	-0.144	-0.33	1.05	-0.523	1.056	1.171	-0.265	-0.325	-1.532	0.613	0.077		-0.218		0.374	-1.691	0.121
|| Immunoglobulin superfamily, member 1::immunoglobulin superfamily, member 1 || Hs.22111 || || 3547 || hSQ014675 || || hSQ014675 || IGSF1::IGSF1 || || hHA036734 || 338777	hSQ014675	-1.976	-0.25		-0.58	1.559	1.82	-0.552	1.034	1.231	0.208	-1.508	0.402	0.829	0.668	-1.287	1.487	-2.523			0.789	-0.409	0.224	-0.112	-1.024	-0.489	0.463
|| AA729014_Exon1_23 || || || || hSQ034460 || || hSQ034460 || EST_AA729014 || || hHE041054 || 338783	hSQ034460	0.125		1.523	-1.779	0.9	0.811	-2.001	0.225	-0.968	2.759	-0.077	0.783	0.27	-2.261	0.354	-2.372		1.151		0.39	0.602	0.075	0.119	-0.173	-0.538	0.074
|| chromosome 15 open reading frame 52::Chromosome 15 open reading frame 52 || Hs.32433 || || 388115 || hSQ037512 || || hSQ037512 || C15orf52::C15orf52 || || hHC018098 || 338825	hSQ037512	0.641	1.877	0.689	1.107	0.556	1.017	-2.285	-1.209	-0.172	1.205	0.389	-0.981	-0.074	-0.785	0.77	0.734	-0.666	-1.313	-0.138	-1.164	-0.482	0.271	-0.255	1.503	-1.482	0.26
|| phospholipid scramblase 2 || Hs.147305 || || 57047 || hSQ031479 || || hSQ031479 || PLSCR2 || || hHC026738 || 338838	hSQ031479	0.511	-1.003		0.217	1.676	0.747	-1.115	-0.229	2.258	0.125	-0.071	-2.791	0.456	0.825	0.07	-0.386	-0.656	-1.923	2.112	-1.524	0.978	0.021	2.425	-0.307	-2.402	-0.02
|| Transcribed locus, strongly similar to NP_001001802.1 olfactory receptor, family 2, subfamily A, member 42 [Homo sapiens]::olfactory receptor, family 2, subfamily A, member 9 pseudogene || Hs.490448 || || 441295 || hSQ034941 || || hSQ034941 || OR2A9P || || hHR031058 || 338848	hSQ034941	0.376	0.652		0.252		-1.758	0.27	2.116	1.323		-1.086	0.304	1.161	0.73	-0.065	-1.211	-1.791	1.082		0.251	-0.117	-0.904		-0.302	-2.327	1.045
|| Transglutaminase 2 (C polypeptide, protein-glutamine-gamma-glutamyltransferase)::transglutaminase 2 (C polypeptide, protein-glutamine-gamma-glutamyltransferase) || Hs.517033 || || 7052 || hSQ006068 || || hSQ006068 || TGM2::TGM2 || || hHA036818 || 338853	hSQ006068	0.572	-0.112	0.74	1.718	-0.593	-0.262	-1.404	-0.768	-0.161	0.886	0.21	-1.42	-2.023	-0.314	1.981	2.865	-2.065	-0.562	-0.407	-1.963	1.529	1.842	-0.294	1.254	-2.391	1.131
|| BTG family, member 3::BTG family, member 3 || Hs.473420 || || 10950 || hSQ003180 || || hSQ003180 || BTG3::BTG3 || || hHC026750 || 338923	hSQ003180	-0.814	-1.738	-0.666	-0.888	0.231	1.182	1.45	-0.164	0.373	-0.62	-0.286	0.134	1.771	0.71	-1.045	1.409	1.469	-1.138	0.177	-0.029	-2.247	0.136	-0.64	-0.972	1.753	0.465
|| Dpy-19-like 2 (C. elegans)::dpy-19-like 2 (C. elegans) || Hs.533644 || || 283417 || hSQ034673 || || hSQ034673 || DPY19L2::DPY19L2 || || hHC031070 || 338929	hSQ034673	-1.014	4.392		0.132		0.522	0.45	-0.344	-2.727		-1.546	-0.636	1.401	-0.2	-1.595	-1.151	-0.941	0.942		0.051	-0.637	0.706		0.828	1.363
|| Phosphoinositide-3-kinase, regulatory subunit 1 (alpha)::phosphoinositide-3-kinase, regulatory subunit 1 (alpha) || Hs.132225 || || 5295 || hSQ022396 || || hSQ022396 || PIK3R1::PIK3R1 || || hHA033950 || 338934	hSQ022396	0.38	0.246	0.268	1.006	2.535	-0.424	1.274	-1.12	-1.073	4.424	-1.752	-0.612	0.045	-0.376	-0.501	-0.617	-1.927	-2.114		-0.535	2.427	0.46		0.572	-1.543	-1.051
|| Chromosome 10 open reading frame 128::chromosome 10 open reading frame 128 || Hs.385493 || || 170371 || hSQ015693 || || hSQ015693 || C10orf128::C10orf128 || || hHR006674 || 338961	hSQ015693	-0.37		-1.262	1.226	0.215	-0.144	-3.166	-0.49	-0.743	-0.206	0.588	0.508	-0.995	0.574	0.969	0.413	-0.627	0.846	1.521	-1.715	1.467	0.08	0.074	0.372		0.869
|| SRY (sex determining region Y)-box 4::SRY (sex determining region Y)-box 4::SRY (sex determining region Y)-box 4 || Hs.643910::Hs.699195 || || 6659 || hSQ017959 || || hSQ017959 || SOX4::SOX4 || || hHC021074 || 338984	hSQ017959	-0.241	1.025	0.037	-0.025	-1.216	0.165	2.443	-0.481	-1.134	0.633	0.127	-0.893	0.294	-0.427	0.458	0.512	-1.948	1.315	-2.63	1.274	0.496	0.549	-0.097	-0.169	-0.464	0.408
|| hypothetical protein LOC442780 || || || 442780 || hSQ035590 || || hSQ035590 || LOC442780 || || hHR031154 || 339006	hSQ035590	-0.751	0.585		0.275	3.284	-0.425	-0.667	-0.681	0.866	1.233	-0.263	-1.333	0.174	-1.767	-3.102	-0.268	-1.608	4.005	1.04	1.014	1.406	1.089		0.061	-4.014	-0.162
|| zinc finger protein 384 || || || 171017 || hSQ042288 || || hSQ042288 || ZNF384 || || hHA038354 || 339020	hSQ042288	-0.62	2.286	0.298	1.016	-0.635	0.596	-1.866	-0.31	-0.793	0.824	-0.102	-0.472	-0.805	-0.136	1.349	0.533	-1.567	-0.754	-0.859	-0.085	0.927	0.76	0.194	1.522	-1.703	0.409
|| solute carrier family 48 (heme transporter), member 1::Solute carrier family 48 (heme transporter), member 1 || Hs.438867 || || 55652 || hSQ004772 || || hSQ004772 || SLC48A1::SLC48A1 || || hHC015326 || 339065	hSQ004772	-0.82	0.826	0.728	-0.864	0.065	0.836	-2.436	0.27	-0.863	-0.466	0.808	-0.622	1.275	2.154	-0.141	0.263	-0.307	1.426	-0.049	0.555	-0.363	-0.2	0.484	-1.038	-0.223	-1.301
|| Chromosome 1 open reading frame 122::chromosome 1 open reading frame 122 || Hs.532749 || || 127687 || hSQ006538 || || hSQ006538 || C1orf122::C1orf122 || || hHR019646 || 339068	hSQ006538	-1.263	0.033	-0.355	0.273	0.122	0.893	1.771	-0.073	0.244	-0.339	0.015	0.635	0.392	0.821	-0.724	1.7	-0.46	-0.897	0.668	-0.418	-1.946	-0.373	-0.479	-0.151	-0.626	0.526
|| similar to Hypothetical protein CBG21647 || || || 390511 || hSQ002112 || || hSQ002112 || NM_206838 || || hHR025406 || 339080	hSQ002112	-0.891			0.485		0.035	0.403	-1.831	-1.064	2.383	-0.353	1.127	0.504	0.853	0.598	1.782	-0.568	0.645	3.19	-2.006	-1.204	-1.981		-0.429	-1.514	-0.162
|| Proline rich 3::major histocompatibility complex, class I, E::Major histocompatibility complex, class I, E || Hs.118354::Hs.650174 || || 3133 || hSQ040799 || || hSQ040799 || PRR3::HLA-E::HLA-E || || hHR026846 || 339082	hSQ040799	1.218	0.404	-0.224	1.464	0.863	0.774	-1.078	-0.502	1.385	0.042	-0.314	-0.834	-0.687	0.792	1.387	0.971	0.931	-2.176	1.489	-2.547	-0.925	-0.322	0.692	0.6	-3.825	0.427
|| Regulatory factor X, 3 (influences HLA class II expression)::regulatory factor X, 3 (influences HLA class II expression) || Hs.136829 || || 5991 || hSQ016355 || || hSQ016355 || RFX3::RFX3 || || hHA034046 || 339090	hSQ016355	0.405	0.301	0.093	-1.079	-0.14	1.691	1.909		-0.468	-2.941	-0.017	0.343	-0.63	0.869	0.704	-0.502	-1.242	1.001	0.616	-0.03	-0.368	-0.515	0.669	-0.513	1.052	-1.196
|| hypothetical LOC339290::Hypothetical LOC339290 || Hs.643553::Hs.653093 || || 339290 || hSQ027127 || || hSQ027127 || LOC339290::LOC339290 || || hHC006770 || 339123	hSQ027127	0.042	0.868		-0.862	-0.003	-0.112	0.866	0.882	-0.251	-1.344	1.18	-0.62	-0.573	-0.304	1.691	-0.595	0.375	-0.392	0.603	0.397	-0.241	0.162	-2.044	1.534	0.049	-1.299
|| BCL2-associated athanogene 3::BCL2-associated athanogene 3 || Hs.523309::Hs.696115 || || 9531 || hSQ008539 || || hSQ008539 || BAG3::BAG3 || || hHC009650 || 339128	hSQ008539	0.057	-0.677	1.755	-0.107	0.082	-0.207	1.741	-0.953	-1.286	0.411	0.305	-1.055	0.952	0.571	-0.094	0.11	0.09	0.813	-0.372	-0.728	-0.186	-0.163	0.031	0.309	-1.596	0.186
|| Calbindin 2::calbindin 2 || Hs.106857 || || 794 || hSQ015798 || || hSQ015798 || CALB2::CALB2 || || hHC025490 || 339155	hSQ015798	-1.635			4.031		-1.299	-3.981		-1.818	2.819	-0.607	-0.587	0.26	-1.091	-0.726	-0.972	-1.342	0.361		-0.03	1.482	3.735		1.187	-0.318	0.524
|| ATP-binding cassette, sub-family D (ALD), member 1::ATP-binding cassette, sub-family D (ALD), member 1 || Hs.159546 || || 215 || hSQ020854 || || hSQ020854 || ABCD1::ABCD1 || || hHC026930 || 339156	hSQ020854	-0.618	-0.692	0.52	0.238	-0.973	1.768	-0.124	0.032	0.179		-0.02	0.19	1.177	-0.054	-0.319	0.235	0.545	0.458	1.393	-1.593	-0.531	-0.698	-0.474	0.014	-1.531	0.881
|| CCR4-NOT transcription complex, subunit 7::CCR4-NOT transcription complex, subunit 7 || Hs.598387 || || 29883 || hSQ030631 || || hSQ030631 || CNOT7::CNOT7 || || hHA034130 || 339171	hSQ030631	-0.898	-0.712	-0.15	0.088	0.107	-0.022	1.656	-1.258	0.239	-2.994	1.13	0.02	-2.033	0.956		0.475	-0.575	1.088	0.833	0.267	2.019	0.152	-0.264	-0.006	0.479	-0.589
|| proline-rich transmembrane protein 2::Proline-rich transmembrane protein 2 || Hs.655071 || || 112476 || hSQ036595 || || hSQ036595 || PRRT2::PRRT2 || || hHC012542 || 339212	hSQ036595	0.351	1.437		-0.473	0.676	0.207	-0.685	0.481	-0.182	1.215	-0.411	1.309	0.816	1.165		-4.376	0.144	-0.393		-0.134	0.248	-1.609		-0.567	0.778
|| Hepsin::hepsin || Hs.182385 || || 3249 || hSQ042026 || || hSQ042026 || HPN::HPN || || hHC013982 || 339216	hSQ042026	-3.111	1.215	-3.213	-0.885	-2.226	0.905	0.063	-5.971	1.186	-0.287	2.697	0.817	1.404	2.343	-1.692	1.662	2.432	0.395		0.924	-1.204	0.409	1.533	0.361	0.676	-0.442
|| G protein-coupled receptor 19::G protein-coupled receptor 19 || Hs.657862 || || 2842 || hSQ038379 || || hSQ038379 || GPR19::GPR19 || || hHC018302 || 339223	hSQ038379	0.689			0.115		-0.565	0.433	-1.441	0.316	0.803	-1.263	-0.013	1.194	1.493	0.778	0.722	-1.198	-0.375		0.574	-1.774	0.199	0.293	-0.919	-0.104	0.048
|| phospholipase C, epsilon 1::Phospholipase C, epsilon 1 || Hs.655033 || || 51196 || hSQ026683 || || hSQ026683 || PLCE1::PLCE1 || || hHC019742 || 339226	hSQ026683	-1.445			-0.329	1.2	-0.239	1.919	0.145	-0.228		-0.037	0.333	1.67	-1.001	-0.036	0.528	-0.772	-0.659		0.92	-0.668	-0.505	-0.161	-0.673	0.952	-0.906
|| Protease, serine, 16 (thymus)::protease, serine, 16 (thymus) || Hs.274407 || || 10279 || hSQ009349 || || hSQ009349 || PRSS16::PRSS16 || || hHC025502 || 339236	hSQ009349	0.359	-0.545	0.647	0.345	1.454	0.515	-0.537	0.499	2.516	-0.367	-0.483	-0.503	1.594	1.413	0.128	1.322	0.682	-0.695		-1.706	-0.984	-0.481	1.113	-2.389	-2.904	-0.982
|| Leucine aminopeptidase 3::leucine aminopeptidase 3 || Hs.570791 || || 51056 || hSQ038968 || || hSQ038968 || LAP3::LAP3 || || hHC029822 || 339246	hSQ038968	0.352	-0.362	-0.22	0.268	-0.103	1.678	0.706	-1.198	0.339	-0.794	0.17	-1.51	-0.683	0.796	0.561	0.335	1.045	-1.152	1.703	-1.013	-0.681	-0.028	0.666	0.164	-0.581	-0.459
|| Transcribed locus::SRY (sex determining region Y)-box 5::SRY (sex determining region Y)-box 5 || Hs.585572::Hs.657542 || || 6660 || hSQ011084 || || hSQ011084 || SOX5::SOX5 || || hHR002546 || 339272	hSQ011084	-0.029	0.867	-0.851	-0.793	0.336	2.207	-0.555	-0.789	-1.962	-0.685	0.589	-0.121	-0.644	-1.005	0.63	0.094	-0.076	-0.003	-1.628	2.296	-0.132	1.061	0.775	0.303	2.148	-2.02
|| Transcribed locus::leucine rich repeat (in FLII) interacting protein 2 || Hs.475319 || || 9209 || hSQ027906 || || hSQ027906 || LRRFIP2 || || hHC005426 || 339276	hSQ027906	0.085		0.293	-0.559		0.611	-0.861	-0.045	0.342	2.449	-0.207	0.913	0.89	-0.651	-0.636	-0.712	-2.012	-0.539	0.706	-0.92	1.522	-0.375		0.287	-0.538	-0.036
|| Melan-A::melan-A || Hs.154069 || || 2315 || hSQ009905 || || hSQ009905 || MLANA::MLANA || || hHC009746 || 339285	hSQ009905	-0.246	0.92	0.982	0.46	0.909	0.53	-0.002	-0.596	-1.869		-0.428	1.152	1.149	0.208	0.083	0.937	-0.303	-1.53	0.215	-0.001	0.611	-0.236	0.048	0.436	-1.679	-1.757
|| AA126694_Exon1_298 || || || || hSQ027929 || || hSQ027929 || EST_AA126694 || || hHE041426 || 339339	hSQ027929	-0.347	4.379		-1.371	-0.242	0.089	-1.413	0.663			0.001	0.481	2.368	-0.463		-0.574	-0.544	-1.291		0.718	-0.77	-0.107		-0.095	-1.48
|| Frizzled homolog 1 (Drosophila)::frizzled homolog 1 (Drosophila) || Hs.94234 || || 8321 || hSQ011247 || || hSQ011247 || FZD1::FZD1 || || hHR002558 || 339352	hSQ011247	-0.811	-0.515	0.187	1.425	-0.516	0.255	2.133	-0.131	-0.994	0.663	-0.403	-0.413	-0.666	-1.277	-0.422	1.812	-1.368	1.555	-1.44	-0.476	0.426	0.279	-0.667	1.961	-1.034	0.448
|| pellino homolog 2 (Drosophila)::Pellino homolog 2 (Drosophila) || Hs.657926 || || 57161 || hSQ045393 || || hSQ045393 || PELI2::PELI2 || || hHC006878 || 339357	hSQ045393	0.801	-0.453	-0.721	-1.323	1.096	-0.123	0.425	-0.469	0.708	-0.545	-1.321	0.909	1.346	3.715	0.59	-1.426	0.424	-0.913	0.082	0.596	-0.802	-1.579	0.215	-0.447	-0.182	-0.6
|| F-box and leucine-rich repeat protein 2::F-box and leucine-rich repeat protein 2 || Hs.475872 || || 25827 || hSQ042185 || || hSQ042185 || FBXL2::FBXL2 || || hHC012638 || 339367	hSQ042185	-0.514	-0.658	0.364	-0.148	-0.349	0.642	-3.08	0.306	-0.387	0.23	-0.396	0.454	0.371	-0.3	0.185	-1.371	-0.361	1.592	0.737	0.291	0.733	0.126	0.19	0.988	1.473	-1.115
|| runt-related transcription factor 1 || || || 861 || hSQ029674 || || hSQ029674 || RUNX1 || || hHA037118 || 339402	hSQ029674	-0.493	-0.657	0.285	1.743	-0.188	0.133	-0.549	-0.283	-0.536	1.201	0.565	0.255	-0.898	-1.599	0.166	0.89	-2.53	0.433	0.108	-0.198	1.134	0.897	-0.689	1.709	-1.996	1.096
|| AA705571_Exon1_71 || || || || hSQ024333 || || hSQ024333 || EST_AA705571 || || hHE042878 || 339411	hSQ024333	0.016				0.601	1.302	-2.43	-0.564	0.173		-0.736	-1.596	0.061	-0.63	0.935	-1.291	3.459	-0.518		0.431	0.773	0.616		-0.672	-0.337	0.415
|| Transcribed locus::ribosomal protein S6 kinase, 90kDa, polypeptide 2::Ribosomal protein S6 kinase, 90kDa, polypeptide 2 || Hs.135686::Hs.655277 || || 6196 || hSQ044949 || || hSQ044949 || RPS6KA2::RPS6KA2 || || hHR008402 || 339437	hSQ044949	-0.86	-0.384	0.128	-0.064	-0.175	0.996	0.304	-0.05	0.487	-0.056	0.688	1.698	-0.955	-0.956	-0.011	1.533	-1.417	1.766	0.761	-0.615	-0.443	-0.94	-0.816	0.302	-0.863	-0.061
|| hypothetical gene supported by AK094796 || || || 400764 || hSQ015957 || || hSQ015957 || AK094796 || || hHR012722 || 339447	hSQ015957		1.167	0.979	0.137	-0.654	-1.253	-0.505	-0.449	0.418	3.615	-0.711	-0.471	0.326	-2.105	-0.22	2.004	0.704	-1.393		-0.984	-0.622	0.171		-0.077	-0.512	0.43
|| Melanoma antigen family A, 6::melanoma antigen family A, 6 || Hs.441113 || || 4105 || hSQ039047 || || hSQ039047 || MAGEA6::MAGEA6 || || hHC030002 || 339478	hSQ039047	-1.27	-0.054	0.688	-1.164	-0.315	-0.154	-0.666	-1.48	0.287	-1.816	-0.502	0.958	0.845	-0.356	1.359	1.793	-0.397	-0.464		0.145	0.767	-1.17	0.514	-0.158	1.817	0.799
|| Forkhead box O1::forkhead box O1 || Hs.370666 || || 2308 || hSQ027896 || || hSQ027896 || FOXO1::FOXO1 || || hHA040082 || 339496	hSQ027896	0.906		2.224	0.112		-1.108	-2.01	-0.454	-0.037		-0.436		0.701	-0.28		-1.441		-0.558		-0.659	1.823	0.496	0.95	0.068	-1.587	1.295
|| Thymocyte selection-associated high mobility group box::thymocyte selection-associated high mobility group box || Hs.491805 || || 9760 || hSQ012643 || || hSQ012643 || TOX::TOX || || hHC004094 || 339507	hSQ012643	-0.056	-1.16		-0.46		0.23	2.218	1.384	-1.669		0.622	1.172	1.229	0.898	-1.247	0.837	0.917	0.77		1.769	-4.589	-2.666	0.118	-0.384	-0.009	0.083
|| similar to mCG3061 || || || 392226 || hSQ008022 || || hSQ008022 || LOC392226 || || hHR017054 || 339526	hSQ008022	0.804					-0.48	1.508	-0.506	-0.199		-1.878	0.092	0.759	0.188	-0.047	0.247	-1.153	-1.32	1.405	-0.061	2.031	-1.126		-0.224	-0.259	0.223
|| ADAM metallopeptidase with thrombospondin type 1 motif, 7::ADAM metallopeptidase with thrombospondin type 1 motif, 7 || Hs.16441 || || 11173 || hSQ033319 || || hSQ033319 || ADAMTS7::ADAMTS7 || || hHR030014 || 339552	hSQ033319	-1.324	1.512	0.224	0.782		-0.798	-0.85	-1.134	-1.747	0.91	0.434	0.174	-0.269	-0.52	-0.075	-0.101	-2.141	2.662		1.581	0.963	0.296	-2.06	1.538	0.443	-0.505
|| PTPRF interacting protein, binding protein 1 (liprin beta 1)::PTPRF interacting protein, binding protein 1 (liprin beta 1) || Hs.172445 || || 8496 || hSQ034923 || || hSQ034923 || PPFIBP1::PPFIBP1 || || hHA034334 || 339562	hSQ034923	-0.591	0.025	0.167	0.485	0.084	0.475	-1.677	-0.751	-0.504	0.023	-0.373	1.117	-0.466	-0.777	0.718	1.102	-0.748	0.145	-1.44	0.364	0.816	0.409	0.263	1.751	-1.094	0.478
|| Cell division cycle 25 homolog C (S. pombe)::cell division cycle 25 homolog C (S. pombe) || Hs.656 || || 995 || hSQ004283 || || hSQ004283 || CDC25C::CDC25C || || hHA035774 || 339563	hSQ004283	0.435	-1.469	0.463	-0.219	-0.07	-0.949	1.499	0.045	1.392	0.059	-1.637	-0.117	0.78	1.389	-0.116	1.418	0.348	-1.749	0.756	-0.47	-0.698	-0.905	-0.491	-0.633	0.032	0.894
|| major histocompatibility complex, class II, DM beta::Major histocompatibility complex, class II, DM beta || Hs.654428 || || 3109 || hSQ041414 || || hSQ041414 || HLA-DMB::HLA-DMB || || hHA040094 || 339568	hSQ041414	1.624	-0.02	-1.628	0.78	0.909	-1.19	-3.952	0.064	1.401	2.918	1.702	-2.128	-1.251	0.868	-0.267	-1.913	1.757	1.58	3.815	-1.321	0.521	0.554	0.058	0.026	-3.889	-1.017
|| RAP2B, member of RAS oncogene family::RAP2B, member of RAS oncogene family || Hs.98643 || || 5912 || hSQ032226 || || hSQ032226 || RAP2B::RAP2B || || hHR002738 || 339580	hSQ032226	0.634	0.28	-0.268	0.76	-0.781	-0.62	-0.722	0.154	-0.559	0.298	-0.958	-0.078	0.149	1.918	0.533	0.267	-1.363	-0.72	1.495	-0.781	1.461	-0.136	-0.282	0.676	-0.689	-0.667
|| Transcribed locus::vestigial like 3 (Drosophila) || Hs.435013 || || 389136 || hSQ022272 || || hSQ022272 || VGLL3 || || hHC005618 || 339582	hSQ022272		1.565		1.105		-1.505	0.593	-0.091	-1.384		-0.723	0.137	0.264	-2.067	0.718	1.602	-1.318	0.825		-0.476	0.296	-0.781		1.871	-0.674	0.048
|| TRNA aspartic acid methyltransferase 1::tRNA aspartic acid methyltransferase 1 || Hs.351665 || || 1787 || hSQ003327 || || hSQ003327 || TRDMT1::TRDMT1 || || hHR007058 || 339585	hSQ003327	0.003	-0.861	-1.069	0.039	0.028	-0.201	1.777	-0.627	-1.02	0.567	0.181	1.441	0.868	-4.653	-0.038	-0.024	0.546	0.609	0.614	1.458	-0.71	-0.597	0.497	0.265	0.58	0.322
|| Gamma-aminobutyric acid (GABA) A receptor, epsilon::gamma-aminobutyric acid (GABA) A receptor, epsilon || Hs.22785 || || 2564 || hSQ041899 || || hSQ041899 || GABRE::GABRE || || hHC014258 || 339595	hSQ041899	0.397	0.623	2.705	-0.247	1.142	0.733	-4.119	1.457	-0.106	-2.649	0.725	0.735	0.342	0.671	1.196	0.68	0.52	0.733	2.068	-1.948	-1.856	-1.613	-1.329	-0.241	-2.546	1.916
|| Glycosylphosphatidylinositol anchor attachment protein 1 homolog (yeast)::glycosylphosphatidylinositol anchor attachment protein 1 homolog (yeast) || Hs.627962 || || 8733 || hSQ021633 || || hSQ021633 || GPAA1::GPAA1 || || hHR024338 || 339609	hSQ021633	0.991	0.007	0.079	-1.063	-1.234	1.137	1.395	0.071	-0.332	-1.455	0.699	0.179	1.156	1.575	-0.49	1.844	0.544	-0.733	-1.308	-0.074	-1.232	-0.329	0.365	-0.277	-1.662	0.16
|| similar to Collagen-binding protein 2 precursor (Colligin 2) (Rheumatoid arthritis related antigen RA-A47) || || || 442407 || hSQ014149 || || hSQ014149 || LOC442407 || || hHR027218 || 339612	hSQ014149	-1.182	-0.246	0.876	1.324	-1.057	0.144	0.892	-0.822	-1.415	0.052	0.366	0.076	0.903	0.692	0.637	0.461	-1.589	0.014	-2.381	0.333	-0.115	0.478	0.292	1.47	-0.275	0.077
|| hypothetical LOC389048 || || || 389048 || hSQ025892 || || hSQ025892 || LOC389048 || || hHR028658 || 339615	hSQ025892	-0.127	1.029	1.071	-0.151	-1.352	-0.001	-3.533	-1.097	0.7	-1.133	-0.559	-1.259	-1.962	-0.463	0.592	-0.774	0.336	1.169	0.904	-0.662	1.04	3.083	1.367	0.635	0.64	0.512
|| Endothelin receptor type B::endothelin receptor type B || Hs.82002 || || 1910 || hSQ027383 || || hSQ027383 || EDNRB::EDNRB || || hHA035858 || 339628	hSQ027383	-0.592	1.834	-0.244	-0.566	-0.527	-0.696	-0.798	0.328	1.635	0.242	-0.574	0.406	1.413	-0.738	0.597	0.851	-0.779	-0.496	1.649	-0.107	-0.205	0.288	0.062	-1.41	-1.145	-0.433
|| LIM domain 7::LIM domain 7 || Hs.207631 || || 4008 || hSQ024444 || || hSQ024444 || LMO7::LMO7 || || hHC005630 || 339654	hSQ024444	-0.756	-1.41		-0.04	2.119	0.67	-0.472	0.804	-0.829	0.678	0.032	-0.198	-0.331	-0.682	1.463	0.077	-1.283	0.84		-0.231	-0.469	-0.606	0.058	0.246	0.421	-0.097
|| Solute carrier family 44, member 4::solute carrier family 44, member 4 || Hs.335355 || || 80736 || hSQ016700 || || hSQ016700 || SLC44A4::SLC44A4 || || hHC011390 || 339660	hSQ016700	-0.435	2.381	-0.277	0.451	1.34	-1.109	1.099	0.905	0.882	2.069	1.563	0.273	1.29	1.349	-0.126	-1.832	0.998	-0.909		-0.4	-3.318	-1.215	-0.641	-2.163	-0.488	-1.686
|| Sequestosome 1::sequestosome 1 || Hs.437277 || || 8878 || hSQ036765 || || hSQ036765 || SQSTM1::SQSTM1 || || hHC015710 || 339663	hSQ036765	1.1	-0.374		-0.064	-0.105	0.776	-0.166	-0.24	-0.153	-0.596	0.618	-0.392	1.025	0.384	0.139	1.493	1.263	-1.744	1.031	-1.335	-0.993	0.19	-0.406	0.462	-2.003	0.089
|| Solute carrier family 2 (facilitated glucose transporter), member 1::solute carrier family 2 (facilitated glucose transporter), member 1 || Hs.473721 || || 6513 || hSQ012786 || || hSQ012786 || SLC2A1::SLC2A1 || || hHC017150 || 339665	hSQ012786	-0.029	-0.113	0.379	0.127	0.656	-0.383	1.515	-1.589	0.928	0.045	0.269	0.649	-0.494	-1.435	-0.62	0.564	-2.206	-0.233	0.762	0.816	-0.462	0.011	-0.515	0.373	-0.182	1.18
|| Cartilage intermediate layer protein 2::cartilage intermediate layer protein 2 || Hs.279574 || || 148113 || hSQ030983 || || hSQ030983 || CILP2::CILP2 || || hHC021470 || 339671	hSQ030983	-1.29	-0.194		1.206		-1.904	-2.526	-0.12	-0.903	2.024	-2.092	-1.392	-0.045	-0.176	0.849	1.033	-1.257	0.656		1.385	0.377	0.84	-0.906	3.742	-0.763	1.459
|| Retinol dehydrogenase 10 (all-trans)::retinol dehydrogenase 10 (all-trans) || Hs.244940 || || 157506 || hSQ028828 || || hSQ028828 || RDH10::RDH10 || || hHC002834 || 339710	hSQ028828	-1.569	-0.663	3.239	-0.083	-0.944	-0.513	1.155	-1.049	-0.312	-0.135	-0.781	-0.761	-0.724	-0.255	0.28	0.334	-1.166	0.657	1.162	-0.834	2.768	0.021	-0.725	0.283	-0.012	0.64
|| Protein O-fucosyltransferase 1::protein O-fucosyltransferase 1 || Hs.472409 || || 23509 || hSQ021343 || || hSQ021343 || POFUT1::POFUT1 || || hHR008594::hHA034618 || 339722	hSQ021343	1.104	-2.18	1.532		0.129	0.13	-0.162	-0.156	-0.139		-0.258	0.482	0.209	0.078	-0.437	-2.623	1.467	-0.17	0.905	-0.151		-0.256		-0.154	-0.119	0.763
|| Carbamoyl-phosphate synthetase 1, mitochondrial::carbamoyl-phosphate synthetase 1, mitochondrial || Hs.149252 || || 1373 || hSQ028385 || || hSQ028385 || CPS1::CPS1 || || hHC011474 || 339726	hSQ028385	-1.217	-0.191	-1.009	0.089	0.388	0.539	0.227	-1.107	-0.83	-0.483	-1.779	0.271	-0.032	-1.383	0.882	1.686	2.046	-0.521		0.378	0.1	-0.417	1.027	0.635	0.26	0.432
|| A kinase (PRKA) anchor protein 2::A kinase (PRKA) anchor protein 2 || Hs.591908 || || 11217 || hSQ031438 || || hSQ031438 || AKAP2::AKAP2 || || hHR012914::hHA035756 || 339729	hSQ031438	-1.063	0.753	-0.405	0.483	-0.488	-0.937	0.121	0.387	-1.066	2.241	1.605	-0.485	0.362	-0.979	-0.264	-1.92	-0.83	0.723	0.688	-0.058	0.544	0.597	-0.729	-0.231	0.954	-0.004
|| chemokine (C-C motif) ligand 3-like 1::Chemokine (C-C motif) ligand 3-like 1 || Hs.512683 || || 6349 || hSQ012953 || || hSQ012953 || CCL3L1::CCL3L1 || || hHR031634 || 339761	hSQ012953	0.637			1.233	-1.068	-1.507	-2.029	0.827	1.144	0.011	-0.125	-0.045	-0.198	1.021	1.516	-1.71	-0.99		2.598	-1.508	-0.166	0.547	0.271	2.699	-1.966	-1.194
|| Chromosome 18 open reading frame 25::chromosome 18 open reading frame 25 || Hs.116486::Hs.696077 || || 147339 || hSQ023554 || || hSQ023554 || C18orf25::C18orf25 || || hHA033074 || 339765	hSQ023554	0.244		5.072	-0.34		-0.62	0.118	-0.256	-0.109	-0.182	-0.638	-1.628	-0.561	0.108	0.953	0.867	0.187	-1.16		-0.191	0.231	-0.176	0.458	-0.134	-1.779	-0.457
|| Kinesin family member 1B::kinesin family member 1B || Hs.97858 || || 23095 || hSQ037324 || || hSQ037324 || KIF1B::KIF1B || || hHA037394 || 339768	hSQ037324	-0.753	1.583	-0.555	-1.007	-1.438	0.983	2.121	-0.443	-0.526	-0.229	-0.585	1.495	-0.368	0.551	1.026	0.2	-0.25	-0.477	-0.352	0.792	-1.326	0.457	-0.209	-0.371	0.274	-0.594
|| Olfactory receptor, family 56, subfamily A, member 4::olfactory receptor, family 56, subfamily A, member 4 || Hs.553571 || || 120793 || hSQ038929 || || hSQ038929 || OR56A4::OR56A4 || || hHR010046 || 339795	hSQ038929	-0.418	-0.772				0.488	-0.524	-0.478		4.056	0.07	-0.75	-0.953	-1.444	-0.819	-0.525	-0.805		1.503	-0.413		3.852		-0.186	-1.851	-0.039
|| palmitoyl-protein thioesterase 2 || || || 9374 || hSQ036656 || || hSQ036656 || PPT2 || || hHA040286 || 339851	hSQ036656	-0.301	1.325		-2.365	1.454	0.195	-0.767	0.389	0.266	-2.927	0.017	0.297	0.994	1.263	1.108	-0.198	-0.178	-1.525		0.584	0.176	-0.341	0.913	-1.189	0.326	0.488
|| Glycosyltransferase 25 domain containing 2::glycosyltransferase 25 domain containing 2 || Hs.387995 || || 23127 || hSQ038561 || || hSQ038561 || GLT25D2::GLT25D2 || || hHC010106 || 339876	hSQ038561	0.005	0.761	0.103	-0.849	1.02	0.341	3.309	0.525	0.052	-1.591	-0.287	0.313	1.05	1.089	0.584	-0.242	-0.792	-1.289	-0.894	-0.03	-0.828	-0.475	-0.361	-0.203	-1.618	0.304
|| dishevelled associated activator of morphogenesis 2 || Hs.652207 || || 23500 || hSQ027594 || || hSQ027594 || DAAM2 || || hHC012986 || 339881	hSQ027594	0.404	-0.36	1.042	0.91	0.869	-0.13	-0.682	-0.646	1.511	-0.142	1.162	0.992	-0.431	0.848	-1.257	1.437	-1.113	-1.5	-0.285	1.009	-1.209	0.694	-0.762	0.786	-1.879	-1.267
|| phosphatidylinositol glycan anchor biosynthesis, class Z::Phosphatidylinositol glycan anchor biosynthesis, class Z || Hs.518403 || || 80235 || hSQ002759 || || hSQ002759 || PIGZ::PIGZ || || hHC014426 || 339883	hSQ002759	-0.513	-0.917	-1.935	0.273	0.372	0.933	1.001	0.197	0.004	-0.199	-1.695	1.065	2.382	2.211	-0.294	0.01	1.14	-2.417	-0.212	-0.578	-0.296	-0.663	0.061	0.439	-1.306	0.926
|| Transcribed locus::ribosomal protein S26 pseudogene 17 || Hs.585190 || || 391165 || hSQ011718 || || hSQ011718 || RPS26P17 || || hHR015866 || 339884	hSQ011718	-0.493	0.413		-0.057	-0.948	-0.197	-1.169	-1.233	-2.066	0.211	-0.065	-0.365	2.082	0.241	1.326	-0.44	-0.38	0.133	1.928	1.852	-0.166	1.607	-1.889	0.599	-0.356	-0.574
|| CD40 molecule, TNF receptor superfamily member 5::CD40 molecule, TNF receptor superfamily member 5 || Hs.472860 || || 958 || hSQ034076 || || hSQ034076 || CD40::CD40 || || hHC021626 || 339889	hSQ034076	1.504	-1.18	0.002	0.29	-0.041	-0.15	-1.812	-0.076	1.161	-0.652	-0.038	0.352	1.109	1.068	0.293	-0.953	0.547	-0.6	0.895	-0.861	0.161	0.964	-0.222	0.396	-2.329	0.183
|| 5',3'-nucleotidase, mitochondrial::5',3'-nucleotidase, mitochondrial || Hs.513977 || || 56953 || hSQ010759 || || hSQ010759 || NT5M::NT5M || || hHC024506 || 339897	hSQ010759	-0.941	1.725		-0.015	1.354	0.375	1.953	-1.671	0.386		-1.483	1.277	0.684		-0.132	-0.258	0.322	-0.985		-0.336	-1.834	-0.681	-0.097	-0.129	0.306	0.188
|| cell division cycle 20 homolog (S. cerevisiae)::Cell division cycle 20 homolog (S. cerevisiae) || Hs.524947 || || 991 || hSQ030868 || || hSQ030868 || CDC20::CDC20 || || hHC031718 || 339986	hSQ030868	-0.568	-0.932	0.12	0.588	-0.293	0.538	2.056	-0.908	0.759	0.396	-2.04	0.06	0.437	1.046	0.651	1.735	-1.015	-2.282	0.753	-0.373	-1.031	0.162	-0.634	-0.476	0.449	0.791
|| Deleted in liver cancer 1::deleted in liver cancer 1 || Hs.134296 || || 10395 || hSQ045514 || || hSQ045514 || DLC1::DLC1 || || hHC003002 || 340010	hSQ045514	-1.601	0.125	-0.433	1.645	-0.986	-0.775	2.703	-0.361	-0.954	0.123	-0.873	-0.023	-0.056	0.203	1.488	-0.608	-0.708	0.325	-0.64	-0.026	1.376	0.649	-0.337	1.681	-1.294	-0.632
|| CDNA clone IMAGE:4821290::hypothetical LOC149134 || Hs.417972 || || 149134 || hSQ024413 || || hSQ024413 || LOC149134 || || hHC014522 || 340029	hSQ024413				-0.41	1.349	-0.94	-1.272	-0.526	1.841		-0.008	-0.108	0.269	-0.372		-3.553	0.507	1.07		1.149	1.971	-0.346	0.578	-1.454	1.301	-1.047
|| Family with sequence similarity 107, member A::family with sequence similarity 107, member A || Hs.506357 || || 11170 || hSQ042501 || || hSQ042501 || FAM107A::FAM107A || || hHC020282 || 340039	hSQ042501	2.116	1.752		3.012	0.481	-0.588		-1.504	2.243		2.094	1.824	0.921	0.59	-0.725	-2.841	-1.621			-0.159	-2.517	-1.374		-0.712	-1.257	-1.735
|| Neuro-oncological ventral antigen 1::neuro-oncological ventral antigen 1 || Hs.31588 || || 4857 || hSQ004013 || || hSQ004013 || NOVA1::NOVA1 || || hHC021722 || 340041	hSQ004013	-3.067			-0.001	0.428	-0.531	1.147	-0.777	-0.8		-0.049	-0.089	1.508	0.947		-0.574	-0.774	2.619		1.738	-0.52	0.313	0.447	-1.135	0.63	-1.468
|| cadherin-like 23::Cadherin-like 23 || Hs.656032 || || 64072 || hSQ006621 || || hSQ006621 || CDH23::CDH23 || || hHA039002 || 340062	hSQ006621				0.645	0.754	-0.905	0.333	0.739	-0.384		-0.853	-0.933	0.554	0.223	-0.832	-0.638	-1.398	-1.955	0.24	3.084	3.866			-0.079	-1.234	-1.222
|| Human papillomavirus type 11_9627090_258::AF071170_1131 || || || || hSQ037852 || || hSQ037852 || 11::11 || || hHO047642 || 340075	hSQ037852				-1.452		0.088	0.076	-0.708	0.389		-1.49	1.08	0.877	1.286	1.421	-0.485	1.105	-0.012		-0.193	-1.441	-1.768		-0.856	-0.041	2.131
|| Tandem C2 domains, nuclear::tandem C2 domains, nuclear || Hs.510262 || || 123036 || hSQ033954 || || hSQ033954 || TC2N::TC2N || || hHR003014 || 340077	hSQ033954	1.105	0.681	0.403	-0.249	1.19	1.121	1.319	0.035	0.032	-0.351	0.123	-0.467	-0.3	0.039	-0.126	0.448	0.568	-1.539	0.906	-0.6	-0.968	-1.415	-0.011	-0.883	-1.538	0.474
|| EGF-like repeats and discoidin I-like domains 3::EGF-like repeats and discoidin I-like domains 3 || Hs.482730 || || 10085 || hSQ011786 || || hSQ011786 || EDIL3::EDIL3 || || hHC004454 || 340078	hSQ011786	-0.924	-0.718	-0.626	1.512		-0.648	-0.28	-0.314	-1.217	1.04	-0.576	-0.376	0.101	-0.52	2.065	1.529	-1.531	0.452	-2.943	-0.019	1.373	0.076		2.728	-1.407	1.235
|| Neuronal pentraxin I::neuronal pentraxin I || Hs.514556 || || 4884 || hSQ013631 || || hSQ013631 || NPTX1::NPTX1 || || hHC010214 || 340092	hSQ013631	-0.365	1.011	0.923	0.771	-0.29	-0.269	0.009	-0.535	-0.348	-1.441	0.103	1.413		0.489	-0.486	0.118	0.278	-0.889	-0.004	-1.47	0.612	0.175	-0.221	0.377	-0.458	0.494
|| Non-SMC condensin II complex, subunit H2::non-SMC condensin II complex, subunit H2 || Hs.180903 || || 29781 || hSQ006311 || || hSQ006311 || NCAPH2::NCAPH2 || || hHA039014 || 340144	hSQ006311	-0.149	-0.353	-0.251	-0.263	0.216	0.387	1.305	-0.579	-0.152	-0.885	-0.751	1.039	1.726	1.505	-0.77	0.874	0.414	-0.493	-1.488	-0.684	-0.242	-0.269	0.175	-0.087	-0.512	0.3
|| Transcribed locus::FBJ murine osteosarcoma viral oncogene homolog || Hs.25647 || || 2353 || hSQ000619 || || hSQ000619 || FOS || || hHC004538 || 340160	hSQ000619	1.289	-1.295	1.387	0.755	0.014	-0.615	-2.287	1.669	-1.174	-0.087	-0.603	-1.513	-1.896	1.523	1.628	-0.028	-1.778	-2.485	-1.75	-0.526	2.126	0.889	0.163	3.141	0.186	1.258
|| similar to chromosome 20 open reading frame 6 || || || 402340 || hSQ001528 || || hSQ001528 || LOC402340 || || hHR029018 || 340198	hSQ001528	0.004	-1.81	1.552	0.52	0.939	0.39	0.578	-1.036	-0.179		-0.428	-0.788	-1.641	-0.022	-0.217	0.037	0.277	-0.2		0.469	1.381	-0.386	0.108	-0.084	0.541	-0.007
|| Hypothetical protein LOC257396::hypothetical protein LOC257396 || Hs.12326 || || 257396 || hSQ043123 || || hSQ043123 || LOC257396::LOC257396 || || hHR004550 || 340235	hSQ043123	0.453			-1.771		0.249	0.367	-0.037	-0.34		-0.109	3.021	0.938	0.567	0.532	-1.734	0.786	0.189		-0.412	-0.68	-1.087		-0.775	-0.15
|| macrophage scavenger receptor 1::Macrophage scavenger receptor 1 || Hs.147635 || || 4481 || hSQ013520 || || hSQ013520 || MSR1::MSR1 || || hHC005990 || 340237	hSQ013520	1.755		-0.187	2.361	-1.02	-0.619	-0.661		-0.138	-2.191	2.073	-1.027	-0.86	0.529	1.184	0.168	-1.402	0.381		-0.67	3.122	0.205	-0.231	0.377	-2.148	-1.006
|| Poliovirus receptor-related 4::poliovirus receptor-related 4 || Hs.492490 || || 81607 || hSQ006792 || || hSQ006792 || PVRL4::PVRL4 || || hHC013190 || 340248	hSQ006792	1.121	0.617	1.439	-0.433	0.846	1.467	-0.785	0.851	-0.532	-0.205	1.139	0.689	-2.354	0.155	-1.74	1.164	0.524	-0.163	1.362	-2.334	-0.632	-0.579	-0.395	0.033	-1.142	-0.11
|| immunoglobulin superfamily, DCC subclass, member 3::Immunoglobulin superfamily, DCC subclass, member 3 || Hs.567396::Hs.128292 || || 9543 || hSQ017457 || || hSQ017457 || IGDCC3::IGDCC3 || || hHC023270 || 340262	hSQ017457	-0.011	0.395	-1.533		0.524	1.115	-0.067	-0.691			-0.933	1.517	0.444	-0.307	0.468		1.462	-1.545		-0.746	-0.094	0.149	-0.687	0.051	0.426	0.068
|| L antigen family, member 3::L antigen family, member 3 || Hs.444619 || || 8270 || hSQ018605 || || hSQ018605 || LAGE3::LAGE3 || || hHR026150 || 340264	hSQ018605	0.099	-0.475	-0.283	-0.615	-0.356	0.725	1.663	-0.281	0.256	-0.537	-0.463	0.727	1.634	1.673	-0.422	1.382	0.452	-0.685	0.28	-0.566	-2.224	-0.411	-0.817	-0.419	-0.164	-0.182
|| Ribosomal RNA processing 7 homolog B (S. cerevisiae)::ribosomal RNA processing 7 homolog B (S. cerevisiae)::Similar to CGI-96 || Hs.534041::Hs.655018 || || 91695 || hSQ003497 || || hSQ003497 || RRP7B::RRP7B || || hHR031910 || 340272	hSQ003497	0.771	1.427		-0.393		-0.893	-1.305	0.851	0.278		0.629	-0.071	-0.154	-0.035	0.5	-1.826	1.624	-1.883		0.636	-0.382	-0.249	-0.445	-1.207	1.768	0.36
|| SRY (sex determining region Y)-box 8::SRY (sex determining region Y)-box 8 || Hs.243678 || || 30812 || hSQ013798 || || hSQ013798 || SOX8::SOX8 || || hHC007514 || 340310	hSQ013798	0.126		2.294	0.112		-0.178	-0.55	-2.734	-1.747			0.674	0.851	2.24	2.505		-1.091	0.492		-0.489	-1.087	0.436	-0.24	0.468	-3.417	1.345
|| Zinc finger protein 569::zinc finger protein 569 || Hs.511848 || || 148266 || hSQ010958 || || hSQ010958 || ZNF569::ZNF569 || || hHC008954 || 340311	hSQ010958	-1.152			0.554		-0.496	-0.708	-0.962	0.095	3.442	-1.474	-0.114	1.643	0.112	-2.853	0.931	1.471	-1.776		-0.347	-0.235	1.638	-0.548	0.16	0.195	0.427
|| Transcribed locus::leucine rich repeat containing 38::Leucine rich repeat containing 38 || Hs.459542::Hs.657356 || || 126755 || hSQ013248 || || hSQ013248 || LRRC38::LRRC38 || || hHR011834 || 340316	hSQ013248	-0.811			1.615	-0.206	-0.375	-2.377	0.009	0.106	0.013	-1.273	-1.063	1.624	-2.847	0.828	1.532	0.022	-1.455	0.53	-0.586	3.546	0.069	-0.047	-1.049	0.116	2.078
|| hypothetical MGC24103::Hypothetical MGC24103 || Hs.664877 || || 158295 || hSQ010089 || || hSQ010089 || MGC24103::MGC24103 || || hHC013274 || 340320	hSQ010089	-0.022	1.014	0.856	0.624		2.814	-3.318	-0.002	-1.315	-0.328	-0.764	-0.674	0.733	-1.408	-0.103	0.011	-1.549	-1.326		1.263	1.415	0.338	0.292	1.4	-0.215	0.257
|| KIAA1639 protein || || || 57729 || hSQ018711 || || hSQ018711 || KIAA1639 || || hHC021914 || 340335	hSQ018711	-0.653	1.063	0.755	-0.437	0.272	-0.477		-0.363	-0.306	-0.059	0.565		1.172	0.421	-1.304	-1.69	1.56	0.033	2.178	-0.338			0.201	-0.961	-0.496	-1.144
|| POU class 5 homeobox 1::POU class 5 homeobox 1 || Hs.249184 || || 5460 || hSQ014112 || || hSQ014112 || POU5F1::POU5F1 || || hHA033434 || 340352	hSQ014112	0.89	2.336	-0.972	-0.894	0.005	1.526	-0.946	-0.78	-0.673	0.164	-0.902	1.738	-0.025	1.134	0.409	-0.007	-1.117	-1.624	0.351	-0.145	1.927	-1.22	-0.596	-1.038	-0.313	0.779
|| Tropomyosin 2 (beta)::tropomyosin 2 (beta) || Hs.300772 || || 7169 || hSQ034802 || || hSQ034802 || TPM2::TPM2 || || hHA039194 || 340362	hSQ034802	-0.178	-1.412	0.84	-0.152	-0.423	0.038	-2.144	0.042	-0.231	-0.134	-0.39	0.22	1.517	0.846	0.231	-0.065	-0.045	-1.502	-0.707	0.747	0.249	0.272	0.146	1.084	1.469	-0.319
|| AI143436_Exon1_66 || || || || hSQ002423 || || hSQ002423 || EST_AI143436 || || hHE042074 || 340365	hSQ002423	-0.003	1.403	0.635	-0.067	0.452	0.643	-1.649	-0.603	-0.206	-2.439	0.955	-0.335	0.212	0.531	-1.584	-0.92	0.42	-1.247		0.782	0.944	0.357	0.291	0.949	0.004	0.486
|| PNMA-like 1::PNMA-like 1 || Hs.8395 || || 55228 || hSQ026884 || || hSQ026884 || PNMAL1::PNMAL1 || || hHC004646 || 340373	hSQ026884	-0.056	0.73	-1.498	-0.7	-0.111	0.51	-1.462	-1.116	0.381	-2.262	0.872	1.012	0.529	-0.582	0.353	-0.283	1.237	-0.46	-0.115	1.299	-0.609	0.204	0.478	0.736	1.461	-0.557
|| Axin 1::axin 1 || Hs.592082 || || 8312 || hSQ037007 || || hSQ037007 || AXIN1::AXIN1 || || hHA040646 || 340431	hSQ037007	-0.029		1.279	0.117	-0.094	-0.493	2.485	-0.279	-0.062	0.255	-0.751	-0.021	1.836	0.495	-0.23	-0.186	-2.646	0.177		0.496	-0.102	-0.959	-1.025	-0.087	-0.182	0.01
|| Pleckstrin 2::pleckstrin 2 || Hs.170473 || || 26499 || hSQ015763 || || hSQ015763 || PLEK2::PLEK2 || || hHC011930 || 340448	hSQ015763	-0.248		0.93	0.328	1.777	-0.192	0.806	-0.568	-0.491	0.926	-0.36	-0.88	-0.123	1.296	0.251	0.805	-0.485	0.778	0.223	-3.043	2.229	0.322	-1.824	0.104	-2.851	0.281
|| Wingless-type MMTV integration site family, member 5B::wingless-type MMTV integration site family, member 5B || Hs.306051 || || 81029 || hSQ005115 || || hSQ005115 || WNT5B::WNT5B || || hHC016250 || 340456	hSQ005115	-1.546		-1.188	0.88	3.299	-1.42	2.848	-0.566	-0.359	0.968	-1.568	3.492	0.029	-1.732	0.963	-0.053	-3.003	-0.9		1.009	-0.159	-1.886	0.228	0.106	0.821	-0.267
|| chromosome 15 open reading frame 37::Chromosome 15 open reading frame 37 || Hs.512015 || || 283687 || hSQ018332 || || hSQ018332 || C15orf37::C15orf37 || || hHC023450 || 340463	hSQ018332				0.888	1.377	0.308	0.876	-0.868	0.469		-0.05	0.51	-2.353	0.566	-1.729	-0.325	0.715	-0.252		-0.103	-1.521	0.642	-0.304	0.164	-0.131	1.131
|| recombination activating gene 1::Recombination activating gene 1 || Hs.73958 || || 5896 || hSQ013732 || || hSQ013732 || RAG1::RAG1 || || hHC007622 || 340511	hSQ013732	0.115			-1.309	0.9	0.131	-0.081	-0.105	1.222		1.143	-0.117	0.78	0.069	1.484	-3.122	-3.432	0.561		-0.86	0.802	-0.315		-0.033	0.012	2.164
|| biogenesis of lysosomal organelles complex-1, subunit 2 || Hs.576605::Hs.696127 || || 282991 || hSQ039493 || || hSQ039493 || BLOC1S2 || || hHC022022 || 340536	hSQ039493	-0.089	2.967				-0.023	0.035	-0.219	-0.552	2.015	0.129	2.359	-4.544	-3.385	-0.88	0.464	-0.156	0.737		-0.854	0.478	0.681	0.785	0.263	-0.462	0.26
|| Kinesin family member 5A::kinesin family member 5A || Hs.151219 || || 3798 || hSQ000518 || || hSQ000518 || KIF5A::KIF5A || || hHC023462 || 340537	hSQ000518	-0.293	-0.157		-3.057	0.292	0.393		-5.123	0.914	0.501	-0.545	0.325	1.382	1.571	-0.334	1.48	1.02	2.313		0.912	-0.816	0.837	-2.569	-0.591	1.514	0.026
|| XIAP associated factor 1::XIAP associated factor 1 || Hs.441975 || || 54739 || hSQ031895 || || hSQ031895 || XAF1::XAF1 || || hHR009146 || 340588	hSQ031895	1.08	2.446		1.466	0.845	0.906	-2.726	-0.72		0.034	-0.652	-1.652	-0.455	-0.746	-0.891	-1.577	0.653		-0.099		2.617	0.72	0.784	0.902	-1.983	-0.951
|| Ubiquitin carboxyl-terminal esterase L1 (ubiquitin thiolesterase)::ubiquitin carboxyl-terminal esterase L1 (ubiquitin thiolesterase) || Hs.518731 || || 7345 || hSQ038240 || || hSQ038240 || UCHL1::UCHL1 || || hHC024986 || 340618	hSQ038240	-2.381	-2.135	-1.293	0.425	-1.456	-0.325	2.283	-0.701	-0.084	0.213	-1.413	-1.443	2.714	0.193	0.288	-1.298	-0.058	0.635	0.33	0.984	-0.054	2.089	1.833	-0.149	1.466	-0.652
|| Pleckstrin homology-like domain, family B, member 2::pleckstrin homology-like domain, family B, member 2 || Hs.477114 || || 90102 || hSQ005049 || || hSQ005049 || PHLDB2::PHLDB2 || || hHC026426 || 340619	hSQ005049	-0.864	0.062	0.584	2.002	-0.629	-0.658	-1.27	-1.324	-0.507	0.82	-0.746	-0.276	1.971	0.17	0.285	1.729	-1.121	1.212	-0.293	-0.359	0.113	0.856	-2.01	1.418	-1.477	0.305
|| Growth regulation by estrogen in breast cancer 1::growth regulation by estrogen in breast cancer 1 || Hs.467733 || || 9687 || hSQ015022 || || hSQ015022 || GREB1::GREB1 || || hHA035066 || 340635	hSQ015022	1.644	1.66	-0.568	-0.99	0.169	3.71	0.248	1.614	-2.719	-0.072	0.072	0.302	-1.591	-1.572	-0.497	-0.103	-0.223	-0.96	0.015	0.269	0.661	0.214	-0.992	-0.594	0.911	-0.597
|| immunoglobulin heavy variable 1-69 || || || 28461 || hSQ045186 || || hSQ045186 || IGHV1-69 || || hHO045146 || 340644	hSQ045186	3.613	-3.021	-1.369	3.799	-1.622	0.269	-1.793	-2.447	2.76	0.237	1.881	-2.839	-3.242	2.587	1.772	2.356	-1.754	-2.751	3.164	-1.652	1.44	1.223	2.997	-1.915	-4.39	0.702
|| sphingomyelin synthase 2::Sphingomyelin synthase 2 || Hs.595423 || || 166929 || hSQ004527 || || hSQ004527 || SGMS2::SGMS2 || || hHC006278 || 340652	hSQ004527	0.655	-0.759	-0.587	0.371	0.28	-0.399	-0.301	0.075	-0.108	-0.341	1.073	-0.977	0.72	1.389	0.024	1.698	1.988	-0.099	-0.244	-1.78	-0.418	-0.255	-1.791	0.997	-1.218	0.014
|| Transmembrane protein 180::transmembrane protein 180 || Hs.309069 || || 79847 || hSQ028244 || || hSQ028244 || TMEM180::TMEM180 || || hHC020678 || 340672	hSQ028244	-0.481			-0.925	0.624	-0.555	-1.187	-1.801	-0.244	0.383	0.397	1.437	0.634	1.583	0.208	0.012	-1.618	1.135	0.59	-0.676	0.886	-0.121	-0.247	-0.019	-0.734	0.728
|| serine incorporator 5::Serine incorporator 5 || Hs.655558 || || 256987 || hSQ003605 || || hSQ003605 || SERINC5::SERINC5 || || hHC023558 || 340678	hSQ003605	-0.444	0.282	-0.356	-0.238	-1.459	1.192	0.91	-0.324	-0.987	-1.54	1.374	0.124	0.351	0.22	-0.555	0.599	-0.041	-0.358	-2.123	0.731	1.173	0.186	0.53	0.398	0.293	0.075
|| similar to alpha-2-glycoprotein 1, zinc; Alpha-2-glycoprotein, zinc || || || 392965 || hSQ004632 || || hSQ004632 || XM_374637 || || hHR027880::hHR027878 || 340686	hSQ004632	-1.161	-0.945	0.037			-0.895	0.013	2.019	0.306		-0.653	1.877	0.064		3.458	1.682	1.982	-0.815	-2.78	0.734	-3.684	-0.021	-2.507	-3.129	3.686	0.728
|| chromosome 2 open reading frame 27A::Hypothetical LOC100288755 || Hs.635289 || || 29798 || hSQ038116 || || hSQ038116 || C2orf27A::LOC100288755 || || hHC030758 || 340692	hSQ038116	-0.541	0.195	0.257	0.175	-1.586	-0.035	-1.647	-1.181	0.236	-0.757	-0.753	-0.823	-1.436	0.123	2.008	-0.738	0.072	0.955	0.13	-0.516	0.506	2.479	1.023	0.881	0.826	0.138
|| dishevelled, dsh homolog 1 (Drosophila)::Dishevelled, dsh homolog 1 (Drosophila) || Hs.74375::Hs.696041 || || 1855 || hSQ003205 || || hSQ003205 || DVL1::DVL1 || || hHC032198 || 340695	hSQ003205	0.082	0.058	-0.98	-1.402	-1.053	0.968	2.706	0.142	0.339	-0.304	-0.61	1.47	0.587	0.186	0.541	-0.075	-0.655	-0.902	-0.417	-0.433	0.339	0.072	-0.194	-0.496	0.109	-0.079
|| AA700772_Exon1_310 || || || || hSQ000008 || || hSQ000008 || EST_AA700772 || || hHE040838 || 340710	hSQ000008	-0.525					-0.449	0.379	-0.065	-0.528		-0.787	0.093	0.83	-2.471	-0.226	-0.252	-1.142	2.061		-0.02	1.782	-0.215		1.697	-0.598	0.434
|| immunoglobulin heavy variable 1-69 || || || 28461 || hSQ042252 || || hSQ042252 || IGHV1-69 || || hHO045158 || 340717	hSQ042252	3.94	-3.484	0.478	3.876	-2.295	-0.364	-3.326	-2.5	3.207	2.364	-0.152	-1.882	-3.175	3.014	2.899	2.513	-0.867	-1.844	3.001	-1.885	1.327	1.11	2.734	-3.468	-5.543	0.319
|| Sushi, von Willebrand factor type A, EGF and pentraxin domain containing 1::sushi, von Willebrand factor type A, EGF and pentraxin domain containing 1 || Hs.522334 || || 79987 || hSQ035902 || || hSQ035902 || SVEP1::SVEP1 || || hHR012122 || 340734	hSQ035902	-2.684	0.482	0.554	2.662	-0.499	-2.378	-0.95	-1.484	-1.197	2.21	-2.176	-0.346	-0.049	-1.9082e-17	2.615	0.889	-0.891	-0.908		-0.829	-0.147	2.486	-1.56	4.248	-1.717	1.675
|| lipin 3::similar to LPIN3 || || || 64900::391248 || hSQ030568 || || hSQ030568 || LPIN3::XM_372866 || || hHR016442 || 340740	hSQ030568	-0.999		2.039	-0.983		-0.173	0.055	-0.369	0.488	-1.185	-1.781	0.769	0.966	1.625	0.38	-1.366	0.704	-0.253		0.126	0.208	-0.129	0.755	0.133	-0.722	-0.29
|| Oxytocin receptor::oxytocin receptor || Hs.2820 || || 5021 || hSQ044382 || || hSQ044382 || OXTR::OXTR || || hHR017882 || 340741	hSQ044382	1.346			0.292		0.252	-2.43	-1.354	-0.697	0.89	1.164	0.144	1.181	2.04	-0.145	-0.941	0.379	-2.108	-0.643	-0.139	0.113	1.116	-1.36	-0.952	2.203	-0.355
|| immunoglobulin lambda constant 1 (Mcg marker) || || || 3537 || hSQ013887 || || hSQ013887 || IGLC1 || || hHO045242 || 340777	hSQ013887	2.372	-2.202	-2.22	5.618	-1.883	-0.372	-1.464	-2.588	3.659	-0.524	-0.79	-0.68	-1.073	-0.054	6.031	5.465	-1.795	-3.172	1.963	-2.003	0.139	0.002	0.656	-1.936	-3.111	-0.039
|| L(3)mbt-like 4 (Drosophila)::l(3)mbt-like 4 (Drosophila) || Hs.128279 || || 91133 || hSQ016416 || || hSQ016416 || L3MBTL4::L3MBTL4 || || hHC003494 || 340790	hSQ016416	1.268	0.744				-0.056	-1.238	0.588	-0.085		0.006	-0.144	-2.097	1.852		-1.789	0.101	0.944		-0.927	1.825	0.738	0.362	-0.89	-1.195
|| MHC class I polypeptide-related sequence A::MHC class I polypeptide-related sequence A || Hs.549053 || || 4276 || hSQ020707 || || hSQ020707 || MICA || || hHC016454 || 340812	hSQ020707	1.227	1.043	-0.705	0.843	-0.448	0.843	-1.529	-0.333	0.834	-0.039	-0.425	0.515	2.062	0.431	0.186	1.87	0.45	-1.427	-0.092	-1.488	-0.746	0.517	0.401	0.149	-3.956	-0.194
|| Polymerase I and transcript release factor::polymerase I and transcript release factor || Hs.437191 || || 284119 || hSQ039622 || || hSQ039622 || PTRF::PTRF || || hHR020774 || 340815	hSQ039622	-1.503	-1.217	0.125	1.793	-1.758	-0.017	-1.449	-0.383	-0.176	1.141	-0.265	-0.355	2.182	-0.789	0.386	1.15	-1.87	-0.307	-2.182	1.302	0.664	1.137	-0.569	2.639	0.024	0.296
|| Potassium voltage-gated channel, Shaw-related subfamily, member 4::potassium voltage-gated channel, Shaw-related subfamily, member 4 || Hs.153521 || || 3749 || hSQ005167 || || hSQ005167 || KCNC4::KCNC4 || || hHC025094 || 340823	hSQ005167	-0.391	1.885	0.847	-0.065	0.124	-0.245	-1.467	0.889	0.156	0.253	-0.523	-0.303	0.144	1.143	0.288	0.232	-0.658	-1.725		0.114	0.666	0.019	-1.237	-0.089	-0.344	0.278
|| Ankyrin repeat and SOCS box-containing 9::ankyrin repeat and SOCS box-containing 9 || Hs.19404 || || 140462 || hSQ012400 || || hSQ012400 || ASB9::ASB9 || || hHC029414 || 340827	hSQ012400	-0.512		1.966	-0.216	0.773	-1.276	1.042	-0.292	-0.665	0.002	-0.174	-0.824	-2.067	0.242	1.927	0.051	-0.979	1.044	1.319	0.013	-0.425	0.438	-1.058	-0.78	-0.075	0.527
|| Carbonic anhydrase XII::carbonic anhydrase XII || Hs.210995 || || 771 || hSQ018536 || || hSQ018536 || CA12::CA12 || || hHC016538 || 340879	hSQ018536	2.662	2.158	2.26	1.078	-1.383	0.588	2.366	-1.378	-0.401	0.776	-0.44	-2.63	-0.833	-1.764	1.331	-0.095	-0.075	2.088	-0.477	-1.013	-0.001	-0.518	-2.644	1.404	-3.191	0.141
|| Signal peptide, CUB domain, EGF-like 2::signal peptide, CUB domain, EGF-like 2 || Hs.523468 || || 57758 || hSQ030981 || || hSQ030981 || SCUBE2::SCUBE2 || || hHA039578 || 340907	hSQ030981				-4.181		-0.501	-1.343	-0.237	-1.14		0.711	0.421	-1.422	0.587	-0.078	-0.004	1.026	1.849		1.238	1.21	0.093		1.285	-0.43	0.912
|| Transcribed locus::hypothetical protein DKFZp686O24166::Hypothetical protein DKFZp686O24166 || Hs.632152::Hs.656375 || || 374383 || hSQ038606 || || hSQ038606 || DKFZp686O24166 || || hHR007910 || 340926	hSQ038606	-0.698	-1.402		-0.522	0.447	0.848	0.326	-0.668	0.299	-0.224	-1.24	-1.04	2.367	0.146	0.321	-1.215	1.695	-0.922	0.273	-0.353	-0.011	0.792	0.336	-0.226	1.229	-0.569
|| Zinc finger protein 257::zinc finger protein 257 || Hs.283900 || || 113835 || hSQ034955 || || hSQ034955 || ZNF257::ZNF257 || || hHR015110 || 340936	hSQ034955	-0.298	-2.182	0.02	-0.022	0.547	-0.512	-0.254	0.492	1.439	2.886	-1.87	-0.2	0.267	0.856	0.311	-0.935	-1.515	-2.882		0.157	-0.281	0.932	1.196	0.434	0.409	1.001
|| Short stature homeobox 2::short stature homeobox 2 || Hs.55967 || || 6474 || hSQ010065 || || hSQ010065 || SHOX2::SHOX2 || || hHC020870 || 340944	hSQ010065	-2.093			0.213	1.032	-1.667	-0.589	0.337	-1.126		-0.065	0.385	1.732	0.031	1.166	2.48	0.3	-0.187		-2.298	-1.456	-0.703	-0.029	1.249	-0.246	1.536
|| Hydroxyacylglutathione hydrolase-like::hydroxyacylglutathione hydrolase-like || Hs.124015 || || 84264 || hSQ026903 || || hSQ026903 || HAGHL::HAGHL || || hHC023750 || 340952	hSQ026903	1	0.566	-1.592	0.476	-0.555	1.246	1.394	0.3	0.317	0.704	-1.542	-0.312	1.275	0.814	0.339	0.483	0.703	-3.224	0.131	-0.925	-1.023	-0.82	-0.806	1.082	0.197	-0.241
|| melanoma antigen family A, 2::Melanoma antigen family A, 12::melanoma antigen family A, 2B || Hs.169246::Hs.670781 || || 4101::266740 || hSQ011215 || || hSQ011215 || MAGEA2::MAGEA12::MAGEA2B || || hHR030950 || 340969	hSQ011215	-0.518	1.638	-2.25		1.927	-0.492	-0.324	-0.038	-0.721		-0.13	0.24	0.747	-0.144	1.291	0.855	-0.575	-1.292	1.113	-1.173	1.149	-0.898	-0.804	-0.956	-0.091	1.441
|| Phosphodiesterase 8B::phosphodiesterase 8B || Hs.584830 || || 8622 || hSQ000271 || || hSQ000271 || PDE8B::PDE8B || || hHC006554 || 340995	hSQ000271	-3.338	-0.672		0.398	1.137	-0.322	0.746	0.242	0.559	1.846	-2.41	0.53	0.087	2.116	1.511	-0.685	0.415	0.618	-1.147	-0.073	-0.241	-0.628	-0.554	0.484	0.399	-1.009
|| chemokine (C-C motif) ligand 28::Chemokine (C-C motif) ligand 28 || Hs.656904 || || 56477 || hSQ013417 || || hSQ013417 || CCL28::CCL28 || || hHC007994 || 340998	hSQ013417	0.424	0.19	-1.198	0.19	0.589	0.7	0.628	0.354	-0.029	1.758	-2.338	0.012	1.769	0.988	0.353	0.037	-0.123	-1.62	1.675	-0.951	-2.199	-0.636	-0.762	0.136	-2.779	2.833
|| Inhibitor of DNA binding 1, dominant negative helix-loop-helix protein::inhibitor of DNA binding 1, dominant negative helix-loop-helix protein || Hs.504609 || || 3397 || hSQ007896 || || hSQ007896 || ID1::ID1 || || hHC012314 || 341003	hSQ007896	-1.408	0.068	0.5	0.238	-0.783	-0.642	3.486	-0.158	-0.291	-0.524	-0.59	1.16	0.167	-0.384	-1.029	1.615	-1.885	2.088	-1.537	-0.823	1.219	-0.548	-0.834	0.784	-1.201	1.311
|| calpain 12 || Hs.653110 || || 147968 || hSQ003727 || || hSQ003727 || CAPN12 || || hHC016634 || 341006	hSQ003727	-0.053	2.673	1.605	-1.027		0.523	0.581	-0.903	-0.576	0.401	-0.755	1.765		-0.409	1.566	-0.63	-0.58	-0.857	-0.562	-0.368	0.364	-0.703	-0.789	0.029	-0.786	-0.504
|| Transcribed locus::glycophorin B (MNS blood group)::Glycophorin B (MNS blood group) || Hs.632594::Hs.654368 || || 2994 || hSQ011544 || || hSQ011544 || GYPB::GYPB || || hHR018074 || 341009	hSQ011544	0.194		1.152			1.74	-0.822	1.044	-0.589		-1.868	0.932	0.459	-0.792	0.973	0.187		-1.27			-0.209	-0.276	-0.552	-1.694	-0.489	1.883
|| Cbp/p300-interacting transactivator, with Glu/Asp-rich carboxy-terminal domain, 4::Cbp/p300-interacting transactivator, with Glu/Asp-rich carboxy-terminal domain, 4 || Hs.355820 || || 163732 || hSQ039428 || || hSQ039428 || CITED4::CITED4 || || hHC020954 || 341011	hSQ039428	0.367	1.513	0.095	0.533	0.162	1.943	0.831	0.187	-0.366	-0.889	2.025	1.535	-1.538	-0.759	-0.344	-0.09	-0.2	-3.037	0.058	0.242	1.194	-1.003	-1.839	-0.491	-0.676	0.556
|| solute carrier family 6 (neurotransmitter transporter, glycine), member 9::Solute carrier family 6 (neurotransmitter transporter, glycine), member 9 || Hs.442590 || || 6536 || hSQ038367 || || hSQ038367 || SLC6A9::SLC6A9 || || hHC023834 || 341019	hSQ038367	-0.793	-0.337	-0.515	-0.547	-1.128	1.473	1.371	0.227	0.734	0.441	-0.965	-0.355	1.002	1.411	0.926	0.78	-1.29	-3.277	0.778	0.652	-1.026	-0.543	0.001	-0.641	0.344	1.266
|| similar to LAP3 protein || || || 389386 || hSQ013234 || || hSQ013234 || LOC389386 || || hHR026726 || 341108	hSQ013234	0.435	-0.329	-0.157	0.441	-0.11	1.531	0.599	-1.135	0.262	-0.731	0.203	-1.697	-0.83	0.809	0.404	0.058	1.228	-1.389	1.636	-0.85	-0.858	0.145	0.729	0.037	-0.248	-0.176
|| ADAM metallopeptidase with thrombospondin type 1 motif, 9::ADAM metallopeptidase with thrombospondin type 1 motif, 9 || Hs.656071 || || 56999 || hSQ040842 || || hSQ040842 || ADAMTS9::ADAMTS9 || || hHA033926 || 341118	hSQ040842	-0.68	-0.104	-0.372	-0.004	-1.795	-0.704	0.394	-0.01	-2.733	-0.786	1.408	0.088	-1.055	0.794	-0.441	0.693	-1.617	0.776	-0.649	-0.245	1.697	1.59	0.084	0.852	2.077	0.739
|| Aldo-keto reductase family 1, member C3 (3-alpha hydroxysteroid dehydrogenase, type II)::aldo-keto reductase family 1, member C3 (3-alpha hydroxysteroid dehydrogenase, type II) || Hs.78183 || || 8644 || hSQ013832 || || hSQ013832 || AKR1C3::AKR1C3 || || hHC008090 || 341153	hSQ013832	-1.104	0.582	1.304	0.092	0.941	1.552	1.21	-1.374	-0.877	0.78	1.244	-1.106	0.481	-2.34	-1.455	0.039	1.599	-0.348	0.717	-0.839	-0.827	-0.504	-0.53	0.568	-1.077	1.285
|| upregulator of cell proliferation::Mitochondrial ribosomal protein S24 || Hs.284286 || || 55665 || hSQ016354 || || hSQ016354 || URGCP::MRPS24 || || hHC021050 || 341169	hSQ016354	0.597	0.113	-1.585	-0.817	-0.098	0.803	1.481	0.237	-0.176	-0.659	-0.655	0.695	1.882	0.001	-0.074	-0.77	1	-0.447	0.678	-0.048	-1.116	0.067	-1.399	-0.611	0.544	0.356
|| SRY (sex determining region Y)-box 5::SRY (sex determining region Y)-box 5 || Hs.657542 || || 6660 || hSQ022321 || || hSQ022321 || SOX5::SOX5 || || hHA035450 || 341189	hSQ022321	-0.39	2.446	-0.502	-2.224	0.015	2.746	-0.846	0.24	-2.383	-0.286	0.208	0.138	-0.405	-1.036	-3.561	-1.287	0.253	-1.344	0.551	3.165	-0.043	1.54	0.774	0.342	2.747	-0.851
|| Spectrin, beta, non-erythrocytic 1::ribosomal protein L23a pseudogene 32::Ribosomal protein L23a pseudogene 32 || Hs.503178::Hs.657366 || || 56969 || hSQ019654 || || hSQ019654 || SPTBN1::RPL23AP32::RPL23AP32 || || hHR009542 || 341220	hSQ019654	-2.504	0.762		0.292		0.762	-1.74	1.546	0.123	0.31	-0.096	0.094	1.171	1.25	-0.215	-2.871	-0.171	0.042		1.601	0.723	-0.004	-0.35	0.498	0.273	-1.485
|| Tumor necrosis factor (ligand) superfamily, member 13b::tumor necrosis factor (ligand) superfamily, member 13b || Hs.525157 || || 10673 || hSQ020767 || || hSQ020767 || TNFSF13B::TNFSF13B || || hHC013862 || 341227	hSQ020767	0.37	-1.154	0.128	1.336	0.005	0.366	-3.346		1.277		0.168	-1.182	0.425	0.474	0.829	0.223	-0.087	-0.804		-0.625	1.507	0.23	0.834	0.922	-2.103	0.209
|| Pyruvate dehydrogenase kinase, isozyme 4::pyruvate dehydrogenase kinase, isozyme 4 || Hs.8364 || || 5166 || hSQ013196 || || hSQ013196 || PDK4::PDK4 || || hHC015302 || 341229	hSQ013196	-1.048	-0.762	-1.07	2.268	-0.123	-0.322	1.456	1.332	-0.491	-0.014	-0.44	-1.33	1.117	1.976	1.241	-0.745	1.875	0.248	-2.487	-0.463	-1.031	1.462	-1.584	-0.926	0.589	-0.729
|| Integrin, alpha 5 (fibronectin receptor, alpha polypeptide)::integrin, alpha 5 (fibronectin receptor, alpha polypeptide) || Hs.505654 || || 3678 || hSQ012228 || || hSQ012228 || ITGA5::ITGA5 || || hHC022502 || 341241	hSQ012228	-0.392	-1.056	0.666	2.254	-1.037	-0.566	-1.438	-0.902	-0.825	1.392	-0.524	-0.214	0.003	-0.018	0.387	0.471	-1.749	-0.116	-0.351	-0.127	1.825	1.328	0.012	2.03	-2.045	0.997
|| Procollagen-lysine, 2-oxoglutarate 5-dioxygenase 2::procollagen-lysine, 2-oxoglutarate 5-dioxygenase 2 || Hs.477866 || || 5352 || hSQ037406 || || hSQ037406 || PLOD2::PLOD2 || || hHA032582 || 341261	hSQ037406	-0.846	-1.9	-0.378	1.09	0.329	-0.04	0.478	-0.736	1.101	0.968	-1.128	-1.748	0.649	-0.282	1.543	0.447	-1.603	0.14	-0.175	-0.401	-0.259	0.844	-0.542	2.706	-1.729	1.483
|| Cathepsin C::cathepsin C || Hs.128065 || || 1075 || hSQ027618 || || hSQ027618 || CTSC::CTSC || || hHA034022 || 341262	hSQ027618	-0.494	-0.778	0.654	1.402	-0.949	-0.578	1.5	-0.434	-0.357	-0.17	-0.566	-1.716	-0.789	0.98	0.915	0.579	-0.251	-0.058	0.457	-0.389	1.263	-0.184	0.27	-0.372	-0.637	0.715
|| Cell growth regulator with EF-hand domain 1::cell growth regulator with EF-hand domain 1 || Hs.159525 || || 10669 || hSQ015500 || || hSQ015500 || CGREF1::CGREF1 || || hHC022586 || 341308	hSQ015500	2.34	0.546	-0.402	-0.944		-0.184	-0.576	-0.27	0.207	2.214	-1.302	-0.242	0.785	-0.616	0.079	-1.397	2.403	-1.084		0.995	-0.713	0.06	-1.186	-0.188	0.397	-0.931
|| Mdm1 nuclear protein homolog (mouse)::Mdm1 nuclear protein homolog (mouse) || Hs.655702 || || 56890 || hSQ022851 || || hSQ022851 || MDM1::MDM1 || || hHA035546 || 341331	hSQ022851	-1.658		0.12	-0.242	0.427	-0.242	0.416	0.882	-0.491	0.966	0.06	-0.45	0.737	-0.124	-1.239	-0.465	-1.745	0.138		0.307	0.079	0.242	0.236	-0.026	1.459	0.621
|| Fibrinogen beta chain::fibrinogen beta chain || Hs.300774 || || 2244 || hSQ012997 || || hSQ012997 || FGB::FGB || || hHC008198 || 341360	hSQ012997	0.286	1.432	2.134	-1.908	1.431	-0.888	-0.96	1.126	-0.417		-0.516	1.014	1.271	0.5	0.925	-0.011	1.659	-0.298	1.997	-2.549	0.133	-1.604	-3.52	-0.512	-1.157	0.435
|| V-akt murine thymoma viral oncogene homolog 3 (protein kinase B, gamma)::v-akt murine thymoma viral oncogene homolog 3 (protein kinase B, gamma) || Hs.498292 || || 10000 || hSQ028944 || || hSQ028944 || AKT3::AKT3 || || hHC012518 || 341366	hSQ028944	-1.335	-0.569	-1.387	1.151	0.98	-0.469	-1.311	1.075	-1.108	-0.001	-0.527	-0.137	2.47	0.559	-0.126	-0.032	0.338	1.871	-1.604	0.79	0.772	-0.085	-0.631	1.027	-1.728	0.014
|| PDZ domain containing 4::PDZ domain containing 4 || Hs.92732 || || 57595 || hSQ030903 || || hSQ030903 || PDZD4::PDZD4 || || hHA039878 || 341408	hSQ030903	0.228	2.024		-0.006	1.963	-0.206	0.452	0.918	-2.425	0.832	-0.284	1.326	2.063	-0.768	0.997	0.631	-0.859	-2.206		-0.537	0.685	-3.752	-0.388	0.08	-0.335	-0.433
|| AI791668_Exon1_18 || || || || hSQ030337 || || hSQ030337 || EST_AI791668 || || hHE042758 || 341412	hSQ030337	0.042	0.238	-0.24	-0.102	-0.043	-0.582	-1.534	0.082	-0.681	-1.244	0.87	0.95	-1.213	0.756	0.461	0.675	1.335	0.088	2.233	-0.323	-1.821	-0.288	-0.644	-0.196	0.269	0.911
|| Chromosome 4 open reading frame 18::family with sequence similarity 198, member B || Hs.567498 || || 51313 || hSQ033826 || || hSQ033826 || C4orf18::FAM198B || || hHC002522 || 341422	hSQ033826	-1.226	0.3	-0.588	1.93	-0.511	0.03	-0.212	1.454	-1.209	0.008	0.732	-0.578	-1.021	-0.182	0.313	0.507	-1.043	0.28	-1.355	-0.131	1.181	0.574	-0.412	1.796	-1.239	0.593
|| AA045369_Exon1_171 || || || || hSQ021341 || || hSQ021341 || EST_AA045369 || || hHE041402 || 341480	hSQ021341	1.665	0.251				-0.419	-3.361	0.205	-0.048		0.583	0.013	0.29	1.299		-1.052	-0.352	0.881		0.55	0.522		0.899	-0.263	-1.718	0.064
|| Golgi-localized protein::Golgi-localized protein || Hs.390738 || || 55638 || hSQ021180 || || hSQ021180 || GOLSYN::Golgi-localized || || hHC002534 || 341491	hSQ021180	1.074	-0.4	-0.488	-0.73	-0.141	2.83	2.528	2.284	-1.469	-1.772	0.652	1.602	1.599	-0.662	-0.297	-0.013	0.967	-3.48	0.295	-0.761	-0.579	-1.116	-0.302	0.216	-0.859	-0.987
|| protocadherin gamma subfamily B, 4 || || || 8641 || hSQ017103 || || hSQ017103 || PCDHGB4 || || hHC019814 || 341526	hSQ017103	0.661	1.597	0.349		1.186	-1.603	0.385	2.171	-0.202		1.069	-0.351	0.306		0.32	-2.496	0.354	0.697		-0.614	-2.142	-0.359		-0.907	-0.202	-0.21
|| Ubiquitin domain containing 1::ubiquitin domain containing 1 || Hs.500724 || || 80019 || hSQ006692 || || hSQ006692 || UBTD1::UBTD1 || || hHC024134 || 341535	hSQ006692	-0.586	0.06	-0.428	-0.83		0.08	-0.462		-1.209	1.418	0.562	1.352	1.559	-0.322	-0.677	-0.243	-1.103	-0.55	2.025	-1.081	0.431	0.704	0.038	0.086	-0.739	-0.087
|| NADH dehydrogenase (ubiquinone) 1 alpha subcomplex, assembly factor 4 || Hs.591333 || || 29078 || hSQ031704 || || hSQ031704 || NDUFAF4 || || hHR025574 || 341537	hSQ031704	-0.034	-1.128	-0.556	-0.238	-1.119	-0.168	1.48	-0.154	-0.017	-0.22	0.194	0.664	0.451	0.44	-1.425	1.139	0.469	0.772	-1.733	0.431	-1.067	-0.374	0.72	-0.092	0.793	0.765
|| B-cell linker::B-cell linker || Hs.665244 || || 29760 || hSQ038493 || || hSQ038493 || BLNK::BLNK || || hHA032774 || 341556	hSQ038493	-0.975	1.351	1.173	0.401		-0.009	-0.281	0.455	-0.768		-0.007	-0.607	-0.03	0.679	0.844	0.178	-2.292	0.331	2.326	-2.55	1.082	-0.685	-0.531	-0.233	-0.448	0.584
|| 2'-5'-oligoadenylate synthetase 2, 69/71kDa::2'-5'-oligoadenylate synthetase 2, 69/71kDa || Hs.414332 || || 4939 || hSQ033536 || || hSQ033536 || OAS2::OAS2 || || hHA034214 || 341558	hSQ033536	0.222	-0.082	1.29	1.338	-1.473	1.448	-1.124	1.042	1.539	0.906	-0.32	-2.79	0.417	0.066	-0.119	-1.285	0.555	-1.632	3.013	-2.623	1.159	0.722	1.216	0.684	-3.621	-0.549
|| Ral GEF with PH domain and SH3 binding motif 2 || || || 55103 || hSQ022837 || || hSQ022837 || RALGPS2 || || hHA037094 || 341560	hSQ022837	0.146	0.152	1.024	0.472	0.441	1.082	-1.53	1.356	-1.547	-0.84	-0.206	0.654	-0.559	0.23	0.175		-0.181	1.392	-0.173	-0.809	-0.087	-0.364	-1.58	-0.062	0.353	0.465
|| Leucine zipper, putative tumor suppressor 1::leucine zipper, putative tumor suppressor 1 || Hs.521432 || || 11178 || hSQ026621 || || hSQ026621 || LZTS1::LZTS1 || || hHR018458 || 341602	hSQ026621	-1.742	-0.246	0.766	2.054	-0.257	-0.536	-0.288	-0.622	-0.995	0.882	-0.754	-0.124	-0.417	0.402	0.297	0.771	-1.539		-4.711	0.273	3.485	1.558	-0.088	2	-1.445	1.287
|| Receptor accessory protein 6::receptor accessory protein 6 || Hs.76277 || || 92840 || hSQ029592 || || hSQ029592 || REEP6::REEP6 || || hHC025658 || 341617	hSQ029592	0.697	0.303	-0.235	-1.567	0.602	0.493	0.241	0.707	-0.856	0.821	0.555	0.805	1.252	-0.089	0.646	0.48	0.07	-0.097		-1.608	-0.496	-1.813	-1.219	-0.451	0.014	0.756
|| Transcribed locus::sorbin and SH3 domain containing 1 || Hs.38621::Hs.696027 || || 10580 || hSQ009006 || || hSQ009006 || SORBS1 || || hHA034298 || 341632	hSQ009006	-0.728	-0.242	0.6	1.568		0.788	-0.524	-0.078	-0.741	0.846	0.35	-0.19	1.107	1.076	-2.759	-0.205	-1.715	-0.982		-0.003	0.109	0.712	-0.344	0.034	1.299	0.011
|| Transcription elongation factor A (SII), 2::transcription elongation factor A (SII), 2 || Hs.505004 || || 6919 || hSQ036451 || || hSQ036451 || TCEA2::TCEA2 || || hHA038618 || 341639	hSQ036451	-0.357	1.649				-0.931	0.297	0.663	-0.61	0.967	1.241	0.971	1.788	0.427		-0.054	-0.744	-0.811	1.134			-0.067		-2.115	-2.08	-1.368
|| G protein-coupled receptor 183::G protein-coupled receptor 183 || Hs.784 || || 1880 || hSQ000977 || || hSQ000977 || GPR183::GPR183 || || hHC005510 || 341660	hSQ000977	0.533	0.489	-2.359	1.199	-0.832	0.269	-1.223	0.323	-0.63	2.487	-0.469	-1.729	-1.022	0.887	0.332	0.416	-0.624	-0.081			1.52	0.513	0.517	0.865	-1.97	0.592
|| Poly(A) binding protein interacting protein 2B::poly(A) binding protein interacting protein 2B || Hs.416735 || || 400961 || hSQ000038 || || hSQ000038 || PAIP2B::PAIP2B || || hHR027110 || 341695	hSQ000038	0.01		-1.062		0.315	0.026	2.014	1.62	0.507	-2.496	-0.412	0.218	-1.375	0.984	0.849	-0.357	-0.187	0.376		0.375	-0.923	-1.14	0.284	-0.738	1.807	-0.691
|| Phosphoinositide-3-kinase, regulatory subunit 1 (alpha)::phosphoinositide-3-kinase, regulatory subunit 1 (alpha) || Hs.132225 || || 5295 || hSQ028473 || || hSQ028473 || PIK3R1::PIK3R1 || || hHA038630 || 341711	hSQ028473	-0.301	0.265		0.595	1.074	0.535	2.053	0.129	0.066		-0.303	0.737	1.424	-1.987	0.148	-1.468	-0.038	-0.285		-0.526	0.506	-0.101	-0.277	-0.659	-0.834	-0.742
|| sterile alpha motif domain containing 9::Sterile alpha motif domain containing 9 || Hs.65641 || || 54809 || hSQ021713 || || hSQ021713 || SAMD9::SAMD9 || || hHC002714 || 341726	hSQ021713	-0.033	-0.657	1.585	0.963	0.762	0.463	-2.019	1.927	1.294	-0.449	0.345	0.075	-0.698	-0.239	-0.714	-0.1	1.33	-3.947	0.218	0.632	0.804	-0.063	0.171	0.629	-2.446	0.156
|| Ring finger protein 213::ring finger protein 213 || Hs.195642 || || 57674 || hSQ033674 || || hSQ033674 || RNF213::RNF213 || || hHR009914 || 341743	hSQ033674	1.441		1.899	0.607	-0.314	0.087	-4.385	1.401	0.938		0.329	0.049	-2.904	-0.395	0.33	1.004	0.904	-0.703	1.292	-1.674	-0.162	-0.449	0.825	0.783	-1.302	0.4
|| bone morphogenetic protein receptor, type IB || Hs.661426 || || 658 || hSQ019707 || || hSQ019707 || BMPR1B || || hHC011354 || 341746	hSQ019707	1.267	0.073	0.975		-1.648	-0.067	1.131	-1.053	-0.356	-2.379	4.825	-1.675	0.022	0.101	-0.574	-3	-0.8	-0.107			1.184	1.877	2.041	-0.471	0.044	-1.404
|| Chemokine (C-X-C motif) receptor 4::chemokine (C-X-C motif) receptor 4 || Hs.593413 || || 7852 || hSQ019408 || || hSQ019408 || CXCR4::CXCR4 || || hHC015674 || 341754	hSQ019408	0.602	-0.352	-0.29	-0.042	-1.443	1.528	-0.514	-0.548	-0.591	0.256	-0.8	-1.57	-0.073	0.506	0.991	-0.365	-0.315	-1.152	0.153	0.437	0.019	1.572	1.496	-0.106	0.159	0.441
|| Transcribed locus::zinc finger, SWIM-type containing 5::Zinc finger, SWIM-type containing 5 || Hs.135673::Hs.656613 || || 57643 || hSQ039320 || || hSQ039320 || ZSWIM5::ZSWIM5 || || hHR019994 || 341760	hSQ039320	0.47	1.536		-0.184	1.885	0.456	1.034	0.94	-0.383	-0.426	0.778	-0.372	-0.095	-1.726	-2.321	-0.907	-0.007	0.046		0.475	0.697	-1.28	0.684	-1.078	-0.363	0.149
|| Chromosome 3 open reading frame 67::chromosome 3 open reading frame 67 || Hs.368434 || || 200844 || hSQ003352 || || hSQ003352 || C3orf67::C3orf67 || || hHC004166 || 341798	hSQ003352	-2.455		0.043	-0.439	0.81	0.071	0.559	-0.985	1.522	-0.321	-1.607	-0.317	1.63	-0.101	0.734	-2.542	0.508	-0.309		0.82	0.622	0.095		-0.183	1.792	0.064
|| SH3-domain GRB2-like 3::SH3-domain GRB2-like 3 || Hs.270055 || || 6457 || hSQ041882 || || hSQ041882 || SH3GL3::SH3GL3 || || hHC009926 || 341811	hSQ041882	-1.691		0.987	0.055		-0.295	2.373	-0.731	0.726	0.313	-0.863	0.737	0.264	2.213	-0.642		0.702	-1.155		0.664	-2.134	-1.821		-0.919	1.216
|| protocadherin gamma subfamily B, 7 || || || 56099 || hSQ001075 || || hSQ001075 || PCDHGB7 || || hHC017126 || 341823	hSQ001075	1.255	1.591	0.943	0.601	-0.17	0.901	-2.441	1.165	-0.748	0.429	1.983	-0.377	-0.37	0.079	0.074	-0.252	0.048	-0.559	-4.284	-0.25	0.232	0.485	-0.141	0.667	-0.558	-0.296
|| Chromosome 17 open reading frame 89::chromosome 17 open reading frame 89 || Hs.356545 || || 284184 || hSQ030127 || || hSQ030127 || C17orf89::C17orf89 || || hHR027206 || 341840	hSQ030127	0.859	-0.675	0.147	-0.475	-1.566	-0.775	0.713	0.029	-0.224	-0.517	1.147	0.577	0.154	0.683	-0.672	0.752	1.622	-0.265	-0.63	1.424	-1.174	0.009	-1.507	-0.449	0.706	0.098
|| Transforming growth factor, beta 2::transforming growth factor, beta 2 || Hs.133379 || || 7042 || hSQ008477 || || hSQ008477 || TGFB2::TGFB2 || || hHA040166 || 341863	hSQ008477	-0.458					-1.372	-1.614	-0.908	-1.581		-0.29	-0.33	1.357	1.496	-0.669	-1.165	-0.385	-0.382	3.083	1.757	0.429	1.702		0.424	-0.221	-0.879
|| toll-like receptor adaptor molecule 2::Toll-like receptor adaptor molecule 2 || Hs.642817::Hs.696163 || || 353376 || hSQ037222 || || hSQ037222 || TICAM2::TICAM2 || || hHC004250 || 341877	hSQ037222	0.517	-1.427	0.135	1.123	0.452	-0.737	-2.339	-0.163	-0.106	0.491	0.005	-0.495	-0.108	0.431	0.456	1.53	-0.26	-0.517	-0.192	-0.708	1.114	0.707	0.121	1.349	-1.746	0.356
|| DEP domain containing 1::DEP domain containing 1 || Hs.445098 || || 55635 || hSQ044396 || || hSQ044396 || DEPDC1::DEPDC1 || || hHC005690 || 341879	hSQ044396	-0.862	-0.076	0.246	0.124	-0.147	-0.866	2.202	0.348	0.005	-0.158	-1.484	-0.074	-0.457	1.652	-0.333	1.791	0.681	-1.546	-0.271	-0.507	0.075	-0.092	-0.038	-1.44	0.465	0.767
|| Transmembrane channel-like 7::transmembrane channel-like 7 || Hs.187377 || || 79905 || hSQ027838 || || hSQ027838 || TMC7::TMC7 || || hHC018650 || 341897	hSQ027838	1.682			-0.142		-0.522	-0.254	-1.388	0.039	0.166	-1.43	0.49	0.197	0.176	-0.949	-0.135	-0.285	-0.052		0.997	1.469	-0.338	0.276	-0.666	0.419	0.241
|| Hypothetical protein LOC129293::chromosome 2 open reading frame 89 || Hs.469134 || || 129293 || hSQ022888 || || hSQ022888 || LOC129293::C2orf89 || || hHR020090 || 341898	hSQ022888	-0.293	2.083		-1.527		2.643	0.551	2.677	-1.456	-2.339	2.905	0.885	-1.098	-1.549	-1.514	-0.42	0.26	-2.437		1.582	0.814	0.177	0.441	-1.501	-1.276	0.396
|| purinergic receptor P2X, ligand-gated ion channel, 2::Purinergic receptor P2X, ligand-gated ion channel, 2 || Hs.258580 || || 22953 || hSQ034983 || || hSQ034983 || P2RX2::P2RX2 || || hHA040250 || 341940	hSQ034983	0.74	0.996	0.408		0.695	-0.354	-0.266	1.22	-0.763	1.484	0.998	-0.202	-1.675	-1.436	-0.471	-0.657	-0.437	0.716	-0.029	-0.215	0.467	0.74	-0.286	0.372	-1.073	-0.971
|| caspase recruitment domain family, member 11::Caspase recruitment domain family, member 11 || Hs.648101 || || 84433 || hSQ030084 || || hSQ030084 || CARD11::CARD11 || || hHC022982 || 341988	hSQ030084	1.137	1.343	0.875	0.053	1.772	-0.697	0.011	-0.293	-0.966	1.131	0.805	0.575	-1.198	0.011	0.336	1.01	0.05	-1.447		-1.138	-1.526	-0.153	-0.239	-0.081	-1.316	-0.044
|| Nuclear undecaprenyl pyrophosphate synthase 1 pseudogene::nuclear undecaprenyl pyrophosphate synthase 1 pseudogene || Hs.525826 || || 11049 || hSQ010457 || || hSQ010457 || YDD19::YDD19 || || hHR030182 || 342001	hSQ010457	-0.081	1.165	0.487	-0.635	0.174	2.425	0.013	-1.581	-0.614	-0.867	2.057	-0.483	-1.496	-0.227	-1.222	2.162	-1.388	-0.835	0.4	-1.146	2.366	0.779	0.243	-0.509	-0.484	-0.702
|| PDZ domain containing 2::PDZ domain containing 2 || Hs.481819 || || 23037 || hSQ010145 || || hSQ010145 || PDZD2::PDZD2 || || hHA037382 || 342005	hSQ010145	1.453	-0.751	0.951	-1.181	-0.512	0.259	-1.713	0.953	1.42	-0.733	0.561	0.381	1.288	1.597	-0.838	-0.774	0.056	-1.381	0.674	-0.322	-1.2	0.263	0.967	-0.525	-1.59	0.692
|| AA909892_Exon1_38 || || || || hSQ009715 || || hSQ009715 || EST_AA909892 || || hHE041702 || 342010	hSQ009715	0.009	1.325		-1.305		0.535	-0.657	0.399	0.286		0.327	-1.243	1.244			-1.868	-0.408	1.515		2.854	-1.444	-0.151	-0.657	-1.089	0.306	0.028
|| Fibroblast growth factor 14::hypothetical protein LOC283481::Hypothetical protein LOC283481 || Hs.508616::Hs.646604 || || 283481 || hSQ018692 || || hSQ018692 || FGF14::LOC283481::LOC283481 || || hHR002882 || 342021	hSQ018692	-0.051			0.005	0.574	0.215	0.313		-0.334	0.443	-0.553	0.247	1.874	-0.417		-1.378	2.702	-0.705	0.88	0.114	-1.914	-1.971		-0.609	0.366	0.198
|| Transcribed locus::basonuclin 2::Basonuclin 2 || Hs.435309::Hs.656581 || || 54796 || hSQ011991 || || hSQ011991 || BNC2::BNC2 || || hHR004322 || 342027	hSQ011991	0.099	0.645	0.057	0.825	-1.036	2.345	-1.747	0.669	-2.214	-0.037	-0.723	-1.333	2.904	-0.447	-0.832	0.852	-1.698	-1.885	-1	1.394	0.806	0.469	0.313	1.221	0.346	0.018
|| GATA binding protein 2::GATA binding protein 2 || Hs.367725 || || 2624 || hSQ028962 || || hSQ028962 || GATA2::GATA2 || || hHC023042 || 342059	hSQ028962	-0.873	-0.887	0.615	0.273	1.622	-0.587	1.461	-1.913	-1.226	2.671	-1.585	2.255	-0.408	0.581	1.836	0.8	-0.98	-0.997	-1.382	-1.388	0.204	-0.533	0.511	0.019	-0.816	0.726
|| C-type lectin domain family 18, member B::C-type lectin domain family 18, member C || Hs.556045 || || 283971 || hSQ045424 || || hSQ045424 || CLEC18B::CLEC18C || || hHR031682 || 342076	hSQ045424	-1.348	0.558	-1.16	-0.222		-1.632	-1.144	-1.748	-1.801	1.066	1.26	-0.6	1.247	0.176	-0.539	-1.825	-0.925	2.318	1.523	1.617	1.929	2.692		-0.516	-0.441	-0.479
|| Suppression of tumorigenicity 5::suppression of tumorigenicity 5 || Hs.117715 || || 6764 || hSQ004658 || || hSQ004658 || ST5::ST5 || || hHA040322 || 342086	hSQ004658	-0.02	0.736	1.368	0.596	-0.545	-0.874	-1.926	-0.12	-0.533	1.444	0.938	-1.362	-0.325	-2.166	-1.681	-0.407	0.333	0.616	1.011	0.735	1.357	1.25	0.084	0.952	-0.863	-0.611
|| Guanylate cyclase 1, soluble, beta 3::guanylate cyclase 1, soluble, beta 3 || Hs.77890 || || 2983 || hSQ006435 || || hSQ006435 || GUCY1B3::GUCY1B3 || || hHC002894 || 342095	hSQ006435	1.095	-2.049	1.103	0.421		0.241	-0.211	0.925	-0.098	-0.401	0.843	-2.057	2.26	2.019	-0.466	0.138	-0.992	-0.529	-0.804	0.42	0.292	0.155	0.419	-0.453	-1.218	-1.056
|| Zinc finger protein 252::hypothetical gene supported by AF086559; BC065734::zinc finger protein 252 || Hs.367856::Hs.646770 || || 441383::286101 || hSQ039338 || || hSQ039338 || ZNF252::AF086559::ZNF252 || || hHR023054 || 342133	hSQ039338	1.1	-0.174	-0.142	-1.464	-0.745	0.516	0.924	0.64	0.987	-1.456	0.218	-0.942	0.315	1.444	0.199	1.363	0.583	-0.494	-1.239	-0.165	-1.263	0.33	0.904	-0.438	-1.193	0.189
|| SNF2 histone linker PHD RING helicase::SNF2 histone linker PHD RING helicase || Hs.124537 || || 257218 || hSQ038489 || || hSQ038489 || SHPRH::SHPRH || || hHC028814 || 342145	hSQ038489	0.619	1.435		0.005		-0.085	-0.517	0.019	0.456		-0.183	-2.183	0.534	0.173	-0.652	-0.628	0.172	0.405		0.864	-0.384	-0.581		-0.589	-0.294	1.418
|| Glutamate receptor, ionotrophic, AMPA 3::glutamate receptor, ionotrophic, AMPA 3 || Hs.377070 || || 2892 || hSQ014018 || || hSQ014018 || GRIA3::GRIA3 || || hHA033134 || 342152	hSQ014018	0.147		-0.055		2.172	-2.597	-2.269	-0.303	-0.686		0.215	1.385	-2.268	1.261	0.546	-1.28	0.42			-0.318	2.654	0.457	2.141	-1.761	1.824	-1.684
|| Low density lipoprotein receptor-related protein 11::low density lipoprotein receptor-related protein 11 || Hs.408355 || || 84918 || hSQ023771 || || hSQ023771 || LRP11::LRP11 || || hHC004418 || 342171	hSQ023771	-0.494	0.202	0.514	0.022	-0.079	-0.308	2	0.926	0.483	-0.45	-0.466	-0.126	-0.919	-0.23	-1.425	1.949	-0.641	0.422	-0.983	-0.549	1.393	-0.924	-1.96	0.108	0.523	1.005
|| galactose-3-O-sulfotransferase 4::Galactose-3-O-sulfotransferase 4 || Hs.44856 || || 79690 || hSQ024860 || || hSQ024860 || GAL3ST4::GAL3ST4 || || hHC007298 || 342174	hSQ024860	-0.948	0.078	0.38	1.598	-0.453	-0.432	-2.584	-0.408	-0.471	0.996	0.25	-0.38	0.407	1.496	0.761	1.225	-1.265	-0.642	-0.087	-0.693	0.769	0.622	-0.284	1.324	-1.881	0.621
|| Chromosome 6 open reading frame 173::chromosome 6 open reading frame 173 || Hs.486401 || || 387103 || hSQ034030 || || hSQ034030 || C6orf173::C6orf173 || || hHR011618 || 342182	hSQ034030	0.506	-1.468	1.324	0.052	-1.819	-1.988	0.83	0.806	-0.217	0.22	-1.236	-1.226	1.821	1.67	0.125	1.059	0.629	-1.798	-0.523	0.591	-1.577	0.776	0.16	0.038	-0.367	1.625
|| hypothetical LOC389562 || || || 389562 || hSQ003360 || || hSQ003360 || LOC389562 || || hHR013058 || 342183	hSQ003360	1.425	1.431	1.013	-1.189		-0.409	0.159	1.465	0.112		-0.097	-0.527	0.45	-1.601	0.284	-1.312		-0.839		0.8	0.432	0.335	-0.801	-1.363	0.222
|| Protein tyrosine phosphatase type IVA, member 3::protein tyrosine phosphatase type IVA, member 3 || Hs.43666 || || 11156 || hSQ016260 || || hSQ016260 || PTP4A3::PTP4A3 || || hHC014498 || 342185	hSQ016260	1.63	-0.374	-0.172	-0.444	0.585	0.496	1.214	-0.87	0.337	-0.896	0.768	-0.602	1.185	1.064	-0.121	0.563	-0.737	-0.934	-1.459	0.855	-1.563	-0.97	1.454	-1.088	-0.793	0.879
|| protocadherin gamma subfamily A, 9 || || || 56107 || hSQ025915 || || hSQ025915 || PCDHGA9 || || hHC015938 || 342186	hSQ025915	0.258		3.296	-0.656		-0.376	-1.578	0.518	0.115	-0.588	2.026	0.106	-1.717	0.932	-0.283	-0.469	0.591	-0.236		0.543	-0.295	0.738	-0.238	0.15	-1.045	-1.803
|| hypothetical LOC389773 || || || 389773 || hSQ007321 || || hSQ007321 || LOC389773 || || hHR028898 || 342208	hSQ007321	0.899	-0.955			0.894	0.045	-1.037	-0.911	0.346		0.687	0.077	0.874	-1.977	0.038	0.522	0.002	-0.255		0.844	-2.184	0.059		-0.299	1.636	0.698
|| hypothetical gene supported by BC036902 || || || 400876 || hSQ020100 || || hSQ020100 || BC036902 || || hHR013070 || 342260	hSQ020100	0.316	0.392	0.484		1.921	-0.658	-2.08	-0.144		0.02	1.814	-0.966	0.261	0.33	-0.445	-0.501	-0.191			-0.029	-0.517	0.096		0.068	-0.217	0.055
|| RAB3D, member RAS oncogene family::RAB3D, member RAS oncogene family || Hs.655274::Hs.696362 || || 9545 || hSQ038754 || || hSQ038754 || RAB3D::RAB3D || || hHC020270 || 342270	hSQ038754	0.94	-0.044	0.478	-1.724	-1.125	0.456	-0.126	0.06	0.057	-1.236	1.618	1.478	0.825	1.044	1.029	0.763	-0.387	-1.464	1.011	-0.665	-1.613	-0.06	1.024	-1.138	-0.223	-0.981
|| Hypothetical LOC84856::hypothetical LOC84856 || Hs.55977 || || 84856 || hSQ028659 || || hSQ028659 || LOC84856::LOC84856 || || hHR026030 || 342278	hSQ028659	0.316	0.042	1.294	-1.608		-1.008		1.556	-0.117	0.88	-1.506	-1.376	0.521	0.79	-0.005	-1.121	0.089	0.552	-1.033	1.151	0.453	0.116		-0.392	1.803	-1.405
|| Transcribed locus, strongly similar to XP_001715089.2 PREDICTED: similar to BMS1-like, ribosome assembly protein (yeast) [Homo sapiens]::aquaporin 7 pseudogene 1::Aquaporin 7 pseudogene 1 || Hs.494013::Hs.658215 || || 375719 || hSQ008344 || || hSQ008344 || AQP7P1::AQP7P1 || || hHR031790 || 342286	hSQ008344	-0.224		0.804	0.502		0.432	-1	-0.744	-1.387		0.834	0.684	0.581	0.58	-2.145	-1.981	-0.471	1.502		2.091	2.933	-0.474		-1.142	-1.037	-0.345
|| RGD motif, leucine rich repeats, tropomodulin domain and proline-rich containing::RGD motif, leucine rich repeats, tropomodulin domain and proline-rich containing || Hs.611432 || || 146206 || hSQ010155 || || hSQ010155 || RLTPR::RLTPR || || hHA033230 || 342288	hSQ010155	-0.151	-0.715	-0.573		0.424	0.895	-0.217	0.659	-0.114		-1.593	0.287	1.104	0.023	-0.592	0.622	0.062	-0.955	2.92	-0.816	0.566	-1.121		-1.579	0.666	0.208
|| intraflagellar transport 122 homolog (Chlamydomonas)::Intraflagellar transport 122 homolog (Chlamydomonas) || Hs.655284 || || 55764 || hSQ014349 || || hSQ014349 || IFT122::IFT122 || || hHA037550 || 342296	hSQ014349	-1.534	2.072	-0.056	-1.618	0.151	0.302	-1.53	0.556	-0.437	-0.13	0.464	-0.376	-0.059	0.18	0.785	-0.121	-0.541	0.202		1.101	0.213	-0.044	-0.16	-0.482	0.533	0.525
|| Transmembrane and tetratricopeptide repeat containing 1::transmembrane and tetratricopeptide repeat containing 1 || Hs.401954 || || 83857 || hSQ044469 || || hSQ044469 || TMTC1::TMTC1 || || hHA038990 || 342298	hSQ044469	0.578	0.144	0.256	-0.376	2.223	0.054	-3.898	-0.202	1.115	0.272	-0.124	0.266	-0.707	0.102	1.577	-1.929	-0.349	-0.936	-0.811	1.793	-2.105	-0.612	2.932	-0.75	0.765	0.727
|| Methionine sulfoxide reductase B3::methionine sulfoxide reductase B3 || Hs.339024 || || 253827 || hSQ012638 || || hSQ012638 || MSRB3::MSRB3 || || hHC003074 || 342319	hSQ012638		-0.521	-0.839	1.339	-0.792	-0.521	-0.973	0.033	-1.17	0.287	-0.519	-0.749	1.708	0.347	-0.048	0.166	-1.564	-0.171		0.808	0.83	0.543	-0.473	2.175	-0.72	0.832
|| Empty spiracles homeobox 2::empty spiracles homeobox 2 || Hs.202095 || || 2018 || hSQ012027 || || hSQ012027 || EMX2::EMX2 || || hHC004514 || 342321	hSQ012027	2.475	0.021	-0.967	-1.539	-1.06	0.881	1.389	-3.035	0.562	-0.621		0.013	-0.61	-0.561	0.264	-1.202	0.418	0.781	-1.234		2.272	-0.015	0.349	0.437	1.022	-0.036
|| FERM domain containing 6::FERM domain containing 6 || Hs.434914 || || 122786 || hSQ021331 || || hSQ021331 || FRMD6::FRMD6 || || hHC007394 || 342327	hSQ021331	-1.011	-0.605	0.227	1.495	-0.946	-0.155	-0.087	-0.071	-1.284	0.583	-0.403	-0.563	0.364	0.223	-0.262	1.892	-0.898	0.565	-1.37	-0.326	0.936	0.849	-0.407	1.571	-0.964	0.638
|| Hypothetical protein FLJ33996::sodium channel, voltage gated, type VIII, alpha subunit || Hs.436550 || || 6334 || hSQ026848 || || hSQ026848 || FLJ33996::SCN8A || || hHC013154 || 342337	hSQ026848	0.333		1.981	0.699		-1.011	-1.293	-1.597	-0.09		-0.859	0.201	-0.832	1.077	0.052	1.206	-1.204	0.989		0.288	-1.44	0.353		0.375	0.4	0.372
|| Selenium binding protein 1::selenium binding protein 1 || Hs.632460 || || 8991 || hSQ039845 || || hSQ039845 || SELENBP1::SELENBP1 || || hHC017474 || 342347	hSQ039845	0.372	-0.202	0.78	-0.692	1.787	0.718	0.896	0.492	-0.351	-1.144	-0.12	1.6	1.347	1.906	0.261	1.155	0.415	-2.102	0.153	-1.143	-2.401	-1.108	0.476	-1.676	-0.681	-0.729
|| CD4 molecule::CD4 molecule || Hs.631659 || || 920 || hSQ003513 || || hSQ003513 || CD4::CD4 || || hHC018914 || 342349	hSQ003513	0.178	0.584	-0.024	1.144	-0.117	-0.256	-2.358	-0.512	-0.175	0.902	0.036	-0.984	-0.827	2.012	1.277	0.961	-0.599	-2.716	1.189	-0.667	-0.155	0.558	0.692	0.49	-0.865	0.237
|| UCSC_hg16 || || || || hSQ029106 || || hSQ029106 || ncRNA_ACA45_2 || || hHO047714 || 342387	hSQ029106	0.281	1.127	-0.391	0.147	0.526	0.337	-0.465	-0.029	-0.722	-2.855	0.319	-0.671	0.166	0.725	-0.01	-0.376	1.484	-0.513		-0.004	-0.202	0.041	1.635	-0.717	0.388	-0.21
|| olfactomedin 2::Olfactomedin 2 || Hs.169743 || || 93145 || hSQ034185 || || hSQ034185 || OLFM2::OLFM2 || || hHC017486 || 342418	hSQ034185	0.706	2.732	0.284	-0.058	-1.459	-0.498	-2.75	0.256	-2.537	-0.82	0.834	1.744	-1.709	0.2	0.045	-0.351	0.999	1.312		1.841	1.053	-0.384	-1.99	-0.392	1.403	-0.465
|| B-cell CLL/lymphoma 3::B-cell CLL/lymphoma 3 || Hs.31210 || || 602 || hSQ037802 || || hSQ037802 || BCL3::BCL3 || || hHC024686 || 342429	hSQ037802	0.394	0.91	2.302	-0.51	-0.591	0.13	-1.382	-0.516	0.931	0.878	0.792	-0.018	0.429	0.008	0.053	1.297	-1.443	-1.94	0.585	-1.171	0.301	0.364	0.348	-0.314	-2.499	0.673
|| CDNA clone IMAGE:4150640::G protein-coupled receptor 177::ribosomal protein S7 pseudogene 4::G protein-coupled receptor 177 || Hs.22137::Hs.647659 || || 79971::149224 || hSQ020602 || || hSQ020602 || GPR177::RPS7P4::GPR177 || || hHR030446 || 342445	hSQ020602	1.172	0.378	0.4	-1.112	-0.373	-0.462	3.196	0.362	-0.241	-0.334	-0.02	-0.29	0.547	-0.574	-1.019	0.385	1.495	-0.072	-1.197	-0.023	-0.411	-0.548	-1.204	-0.646	1.819	-1.229
|| EP300 interacting inhibitor of differentiation 2B::EP300 interacting inhibitor of differentiation 2B || Hs.135181 || || 126272 || hSQ012424 || || hSQ012424 || EID2B::EID2B || || hHC013250 || 342480	hSQ012424	-0.046		-0.578	-0.21		-0.83	-1.522	-0.726	0.571		-0.598	0.062	0.439	0.878	1.403	0.797	-0.423	-0.01	3.515	0.409	-0.389	-0.776	-0.742	-0.384	-0.799	-0.047
|| Leukemia NUP98 fusion partner 1::leukemia NUP98 fusion partner 1 || Hs.591294 || || 348801 || hSQ009147 || || hSQ009147 || LNP1::LNP1 || || hHC016130 || 342482	hSQ009147	0.327		2.235	-1.417		-0.377	0.331	0.667	-0.626		0.085	-0.495	0.302	1.021		-1.68	0.71	-1.177		0.912	-1.776	0.697	0.131	-0.771	0.704	0.206
|| Acyl-CoA thioesterase 11::acyl-CoA thioesterase 11 || Hs.234786 || || 26027 || hSQ027423 || || hSQ027423 || ACOT11::ACOT11 || || hHR017570 || 342485	hSQ027423	-0.96	1.706				-1.294	-0.026	0.1	1.077	-0.356	0.088	-0.792	-3.185	1.334		0.393		-0.194	2.181	1.225	0.147	-0.97		-0.718	-0.773	1.019
|| homeobox C10::Homeobox C10 || Hs.44276 || || 3226 || hSQ019912 || || hSQ019912 || HOXC10::HOXC10 || || hHC023330 || 342495	hSQ019912	-0.305	1.381		-1.499	2.22	0.731	-0.501	-1.865	-0.528		-0.447	-0.087	0.75	1.979	1.624	0.658	-0.912	-2.269		-1.08	-0.848	2.635	-1.181	-1.633	-0.898	2.074
|| Centromere protein V::centromere protein V || Hs.433422 || || 201161 || hSQ028146 || || hSQ028146 || CENPV::CENPV || || hHC026210 || 342499	hSQ028146	-0.736	0.21	-0.498	0.02	-0.321	-0.34	0.948	-0.686	0.011	-1.412	-0.508	0.232	-0.261	-0.802	0.843	0.877	1.577	-0.86	-1.405	0.849	0.601	0.424	-0.832	-0.074	2.041	0.093
|| ribosomal protein S7::Ribosomal protein S7 || Hs.546287 || || 6201 || hSQ014978 || || hSQ014978 || RPS7::RPS7 || || hHR030530 || 342504	hSQ014978	1.489	0.355	0.267	-0.625	0.054	-0.475	3.183	0.519	-0.284	-0.107	0.117	-0.633	-0.596	-0.497	-0.942	-0.168	1.232	-0.135	-1.06	-0.196	-0.454	-0.441	-0.687	-0.609	1.806	-1.102
|| Hypothetical protein LOC441869::hypothetical protein LOC441869 || Hs.381222 || || 441869 || hSQ020372 || || hSQ020372 || hCG_20426::LOC441869 || || hHR031970 || 342505	hSQ020372	1.239	1.775	-3.473			-0.535	0.323	3.819	-2.004			0.467	-0.276	-0.357	0.878	-0.968	0.152	-0.005		1.884			0.013	-0.919	-0.154	-1.862
|| sperm associated antigen 4::Sperm associated antigen 4 || Hs.123159 || || 6676 || hSQ040072 || || hSQ040072 || SPAG4::SPAG4 || || hHA040610 || 342519	hSQ040072	-0.26	-1.864	-0.912	0.686	0.875	-0.484	2.024	-0.73	0.167	0.154	-0.282	0.378	0.315	0.474	0.929	0.043	0.053	0.336	1.211	-0.725	-0.513	-0.61	-0.516	-0.588	-1.463	1.289
|| Stanniocalcin 1::stanniocalcin 1 || Hs.25590 || || 6781 || hSQ024193 || || hSQ024193 || STC1::STC1 || || hHR003182 || 342537	hSQ024193	-0.334	1.582	0.584	0.752	0.191	-0.218	1.96	-2.294	0.923	-0.01	0.514	-0.586	-0.739	0.02	0.145	-3.891	-1.951	2.392	-0.073	-0.389	3.123	-0.184	-0.12	-0.512	-1.647	0.755
|| guanylate binding protein 4::Guanylate binding protein 4 || Hs.409925 || || 115361 || hSQ000940 || || hSQ000940 || GBP4::GBP4 || || hHC010382 || 342550	hSQ000940	3.312	1.348	0.64	1.998	0.217	0.218	-4.684	0.282	1.689	-1.114	0.95	-1.2	-2.343	0.156	0.901	-0.305	0.625				1.069	-0.448	0.566	-0.536	-2.371	-0.969
|| Stathmin 1::stathmin 1 || Hs.209983::Hs.695949::Hs.700575 || || 3925 || hSQ006935 || || hSQ006935 || STMN1::STMN1 || || hHC023342 || 342569	hSQ006935	-0.047	-1.331	-1.359	-0.431	-1.232	-0.111	1.807	-0.647	0.77	0.457	-0.969	-1.759	0.688	0.297	-0.218	1.316	0.496	0.279	-0.786	1.398	-0.72	0.513	0.587	-0.485	1.68	-0.188
|| S100 calcium binding protein A6::S100 calcium binding protein A6 || Hs.275243 || || 6277 || hSQ039272 || || hSQ039272 || S100A6::S100A6 || || hHR029102 || 342574	hSQ039272	1.922	0.168	1.24	0.518	0.637	0.318	-1.704	0.122	-0.281	-1.164	1.86	0.96	1.347	-0.394	-0.579	2.105	1.525	-0.832	0.353	-0.983	-0.441	-2.148	-0.514	-0.976	-2.751	-0.319
|| Carboxylesterase 1 (monocyte/macrophage serine esterase 1)::carboxylesterase 1 (monocyte/macrophage serine esterase 1) || Hs.558865 || || 1066 || hSQ029738 || || hSQ029738 || CES1::CES1 || || hHC031982::hHE042899 || 342575	hSQ029738	-0.714	0.322	0.164	0.502	2.741	-0.348	-1.55	-0.144	-1.027	1.63	-1.276	0.314	-0.559	-1.39	-0.345	-1.421	2.139	0.022	-2.833	0.471	0.173	1.736	1.66	1.888	-2.847	0.705
|| || || || || hSQ039943 || || hSQ039943 || || || hHA033422 || 342577	hSQ039943	-0.495	0.611	-1.377	0.761	-0.62	0.861	-0.871	2.315	0.502	-0.401	0.963	-0.547	0.8	0.919	1.524	-0.642	-0.302	-1.789	-2.254	1.14	1.452	-0.095	-0.811	-0.313	-0.808	-0.526
|| Zic family member 2 (odd-paired homolog, Drosophila) || Hs.591205 || || 7546 || hSQ036143 || || hSQ036143 || ZIC2 || || hHC004706 || 342607	hSQ036143	-2.291	0.345	2.547			-2.105	1.513	0.749	-1.374		-0.453	-0.013	0.644	-0.057	-1.132		-1.148	3.665	0.51	-0.776	1.276	-0.981	-0.667	-0.939	-1.704	2.388
|| DNA segment on chromosome 4 (unique) 234 expressed sequence::DNA segment on chromosome 4 (unique) 234 expressed sequence || Hs.518595 || || 27065 || hSQ029961 || || hSQ029961 || D4S234E::D4S234E || || hHC009026 || 342615	hSQ029961	-0.676	1.39	-2.098		1.509	2.46	-1.012	1.474	-1.019	-0.872	1.522	0.832	0.239	-0.352	-2.687	-1.473	0.927	-1.24		2.649	-0.149	-0.176	0.418	-1.974	1.941	-1.637
|| Carnitine acetyltransferase::carnitine acetyltransferase || Hs.12068 || || 1384 || hSQ007950 || || hSQ007950 || CRAT::CRAT || || hHC023426 || 342642	hSQ007950	-2.17	0.536	2.268	0.056	0.305	0.156	1.754	0.86	0.107	-0.796	0.408	0.778	0.695	0.754	-0.581	1.153	0.793	-0.834	0.811	-1.105	-1.123	-0.19	-0.536	0.082	-4.903	0.729
|| Complement component (3b/4b) receptor 1 (Knops blood group)::complement component (3b/4b) receptor 1 (Knops blood group) || Hs.334019 || || 1378 || hSQ010997 || || hSQ010997 || CR1::CR1 || || hHA033506 || 342658	hSQ010997	1.365	0.331	-1.237	1.531		-1.719	-1.851	-1.085	0.242	-0.001	1.953	0.243	-1.79	-0.321	2.224	0.188	-1.322	1.141	-0.164	-1.81	1.702	0.125	0.569	0.487	-0.528	-0.276
|| phospholipid scramblase 4::Phospholipid scramblase 4 || Hs.477869 || || 57088 || hSQ000799 || || hSQ000799 || PLSCR4::PLSCR4 || || hHC001838 || 342675	hSQ000799	-0.016	-1.37	-1.378	-0.54	0.159	1.32	-2.112	0.864	1.381	-0.172	-0.498	-1.898	1.299	1.598	0.923	1.087	0.487	-0.59	-0.615	0.409	0.701	-0.966	-0.262	0.386	-0.459	0.253
|| Calcium channel, voltage-dependent, beta 3 subunit::calcium channel, voltage-dependent, beta 3 subunit || Hs.250712 || || 784 || hSQ037214 || || hSQ037214 || CACNB3::CACNB3 || || hHC016238 || 342697	hSQ037214	-0.93	0.766	-0.032	-0.214		0.576	-0.716	0.03	-0.813	0.094	0.198	-0.762	0.765	0.354	-0.971	1.443	-1.487	1.506		0.595	0.057	-0.27	-0.256	-0.198	0.607	-0.331
|| protein kinase C and casein kinase substrate in neurons 3::Protein kinase C and casein kinase substrate in neurons 3 || Hs.334639 || || 29763 || hSQ040207 || || hSQ040207 || PACSIN3::PACSIN3 || || hHA037838 || 342734	hSQ040207	1.261	1.097	0.149	-1.813	-1.144	1.807	2.065	1.051	-0.072	-1.705	0.859	-0.001	0.036	0.195	-3.48	1.874	0.524	-1.103	0.502	-1.954	-0.702	-0.219	1.005	-0.937	0.478	0.24
|| Olfactomedin-like 3::olfactomedin-like 3 || Hs.9315 || || 56944 || hSQ017255 || || hSQ017255 || OLFML3::OLFML3 || || hHC013442 || 342769	hSQ017255	-1.78	-0.954	0.748	2.036	-0.195	-0.894	-0.996	1.07	-1.453	1.344	0.428	-0.262	-0.665	-0.086	-0.531	1.033	-0.347	-0.264	-1.859	0.685	-0.143	0.63	-0.996	2.722	0.027	0.709
|| ribosomal protein S6 pseudogene 13 || || || 392358 || hSQ015833 || || hSQ015833 || RPS6P13 || || hHR024962 || 342786	hSQ015833	2.137	-1.277	-0.605		0.372	0.483	1.591	-0.113	-0.886	-0.109	0.115	-0.205	-0.078	0.891	-0.184	-0.14	-0.03	-1.357	-0.112	0.132	-0.516	-0.763	0.161	-0.881	1.594	-0.224
|| dystonin || || || 667 || hSQ007751 || || hSQ007751 || DST || || hHA037922 || 342809	hSQ007751	-0.911	-3.455	-0.353	1.145	0.094	-0.285	-1.027	-0.131	-1.534	0.363	0.337	-0.123	-0.476	0.003	0.138	0.662	-1.958	1.915	0.58	0.894	1.416	0.499	-0.767	1.271	0.896	0.808
|| Coiled-coil domain containing 64B::coiled-coil domain containing 64B || Hs.513285 || || 146439 || hSQ030282 || || hSQ030282 || CCDC64B::CCDC64B || || hHR006254 || 342828	hSQ030282	0.834	1.52		-1.11		0.81	0.538	0.324	0.681	-0.952	-0.138	0.212	-2.571	0.368	0.253	0.327	-0.843	0.2			0.221	-1.536	0.518	0.326	-0.809	0.823
|| Transcribed locus, strongly similar to NP_113663.2 espin [Homo sapiens]::espin || Hs.147953 || || 83715 || hSQ038722 || || hSQ038722 || ESPN || || hHC007694 || 342832	hSQ038722	-0.982	0.384	-0.114	-2.506	0.003	-0.236	0.932	1.268	0.875	0.912	0.786	1.156	-1.017	0.902	0.347	0.741	0.211	-1.586		0.583	-0.955	-2.262	0.702	-0.57	0.665	-0.233
|| Paired box 9::paired box 9 || Hs.132576 || || 5083 || hSQ034920 || || hSQ034920 || PAX9::PAX9 || || hHC010574 || 342836	hSQ034920	3.49			-2.354	2.085	-3.564	0.664	-0.39	1.307	-1.396	1.218	1.508	0.985	1.164	0.349	-1.177		2.826		-1.035	-1.473	-0.52	0.444	-2.128	-3.493	1.499
|| Transcribed locus::ring finger protein 180::Ring finger protein 180 || Hs.544106::Hs.657843 || || 285671 || hSQ005965 || || hSQ005965 || RNF180::RNF180 || || hHR014894 || 342842	hSQ005965	-0.062	2.234	-2.854	-0.086		-0.246	-1.088	-0.672	-1.125		0.796	-0.444	1.163	-1.708	0.027	-0.249	0.031	0.534		1.733	1.865	0.228	-0.018	0.32	-0.545	0.167
|| Regulator of chromosome condensation 1::regulator of chromosome condensation 1 || Hs.469723 || || 1104 || hSQ029077 || || hSQ029077 || RCC1::RCC1 || || hHC023534 || 342856	hSQ029077	0.099	-0.195	-0.503	-0.895	-0.946	0.715	1.493	-0.641	-0.114	0.883	-0.523	-0.253	-0.326	0.683	0.748	1.062	-0.198	-1.985	0.13	-0.296	-0.584	0.319	-0.357	-0.109	0.236	1.558
|| BCR/TCR^IGHV3/OR16-7||P||Z29604||3||Immunoglobulin_190 || || || || hSQ025770 || || hSQ025770 || BCR/TCR_IGHV3/OR16-7 || || hHO045134 || 342885	hSQ025770	4.758		0.226	3.814		-0.906	-3.558	-2.932	1.905			-3.054	-2.627	1.502	2.427	-0.699			2.919		-0.775	2.198	2.492	-3.02	-4.335	-0.343
|| Fibrillin 2::fibrillin 2 || Hs.519294 || || 2201 || hSQ027043 || || hSQ027043 || FBN2::FBN2 || || hHC002018 || 342893	hSQ027043	-1.873	-0.447	0.255	-2.867	-0.308	-1.327	2.941	-0.563	1.824	-1.329	0.465	-0.585	0.472	-0.219	-0.084	1.58	-2.2	-0.417	-0.862	3.522	-0.036	-0.143	1.721	-0.071	0.434	0.106
|| homeobox D3::Homeobox D3 || Hs.93574 || || 3232 || hSQ018832 || || hSQ018832 || HOXD3::HOXD3 || || hHC004898 || 342898	hSQ018832	1.382	-0.022	-0.13	-0.692	-0.943	-2.072	-3.174	1.672	1.909	0.286	-0.44	0.83	1.277	1.406	2.241	-0.325	-1.015	-0.772	-0.907	2.747	-0.351	-0.598	1.016	-3.446	1.849	-1.729
|| leucine-rich repeat kinase 1::Leucine-rich repeat kinase 1 || Hs.407918 || || 79705 || hSQ025698 || || hSQ025698 || LRRK1::LRRK1 || || hHC009218 || 342906	hSQ025698	0.757	1.383	0.255	-0.237	-1.348	-0.187	-2.319	0.177	0.044	-0.239	0.605	-0.335	1.962	1.201	0.166	0.14	1.14	-2.467	-0.192	-0.368	-0.346	0.117	0.931	0.579	-1.116	-0.314
|| Hypothetical protein FLJ23584::chromosome 22 open reading frame 46 || Hs.517653 || || 79640 || hSQ030998 || || hSQ030998 || CTA-216E10.6::C22orf46 || || hHC010658 || 342908	hSQ030998	0.193	-0.081	-0.359	0.019	0.418	-0.341	0.217	0.133	-0.12	-1.533	0.201	0.591	1.248	1.237	0.062	0.726	2.076	-1.191	-0.376	-0.842	-0.44	0.243	-0.433	-0.255	-1.48	0.082
|| Hedgehog interacting protein::hedgehog interacting protein || Hs.507991 || || 64399 || hSQ035349 || || hSQ035349 || HHIP::HHIP || || hHC012098 || 342912	hSQ035349	-1.829	0.067	0.219		-0.044	-0.953	-0.745	-0.189	-0.392	0.995	-1.901	0.569	1.386		0.47	1.644	-2.196	0.547		1.046	0.488	-0.109	0.055	2.293	-1.362	-0.07
|| Inositol 1,4,5-triphosphate receptor, type 3::inositol 1,4,5-triphosphate receptor, type 3 || Hs.65758 || || 3710 || hSQ018302 || || hSQ018302 || ITPR3::ITPR3 || || hHC016418 || 342919	hSQ018302	0.965	0.781	-0.137	-0.659	-0.13	0.191	0.219	-0.415	0.802	-0.761	0.543	0.203	1.3	0.249	-0.016	1.778	-0.732	-0.829	-1.794	0.01	0.322	-1.055	0.669	-0.263	-1.418	0.174
|| B-cell CLL/lymphoma 11A (zinc finger protein)::B-cell CLL/lymphoma 11A (zinc finger protein) || Hs.370549 || || 53335 || hSQ007111 || || hSQ007111 || BCL11A::BCL11A || || hHR002374::hHA033698 || 342949	hSQ007111	1.112	1.088	1.83	-1.992	-2.553	0.878	0.256	0.472	1.169	-1.654	0.02	-0.01	-1.553	0.576	0.211	0.985	-0.205	0.768	-0.187	0.927	-1.121	-0.148	0.276	-1.686	1.259	-0.729
|| Chromosome 5 open reading frame 13::chromosome 5 open reading frame 13 || Hs.36053 || || 9315 || hSQ005572 || || hSQ005572 || C5orf13::C5orf13 || || hHA036578 || 342953	hSQ005572		-2.035	0.687			-0.605	-1.777	0.929	-0.354	0.873	-0.413	-0.953	0.254	-1.287	-0.662	-0.538	-0.328	1.165		1.174	1.536	0.159	0.673	0.751	1.246	-0.502
|| Adenosine deaminase, RNA-specific, B1 (RED1 homolog rat)::adenosine deaminase, RNA-specific, B1 (RED1 homolog rat) || Hs.474018 || || 104 || hSQ004175 || || hSQ004175 || ADARB1::ADARB1 || || hHA038018 || 342955	hSQ004175	0.132	0.958	0.56	0.488		0.288	-1.834	0.482	-0.361	-1.054	-0.63	0.21	0.187	1.026	0.811	0.555	0.015	-0.602	-0.427	0.027	-2.041	0.372	-1.164	1.614	-0.411	0.791
|| Homeobox C6::homeobox C6 || Hs.549040 || || 3223 || hSQ022838 || || hSQ022838 || HOXC6::HOXC6 || || hHC022190 || 343008	hSQ022838	-1.703	0.873	1.725	-1.027	1.732	-0.497	-1.629	0.457	-0.616		-0.005	-0.315	-0.208	-0.969	-0.044	0.63	-0.47	-0.507		0.932	1.744	-0.023	-0.719	-0.361	-0.836	1.836
|| Coiled-coil domain containing 59::coiled-coil domain containing 59 || Hs.582627 || || 29080 || hSQ041991 || || hSQ041991 || CCDC59::CCDC59 || || hHR027950 || 343016	hSQ041991	-0.754	-0.818	1.084	1.542	0.571	-0.848	-0.1	0.206	-0.717	0.67	-1.276	-0.456	0.001	-0.55	-1.485	-0.621	0.159	0.282	1.987	0.271	-0.637	0.136	0.22	-1.202	0.963	1.375
|| CTAGE family, member 4::CTAGE family, member 4 || Hs.591829 || || 340311 || hSQ040855 || || hSQ040855 || CTAGE4 || || hHR029390 || 343017	hSQ040855	0.472	1.388			-0.183	-0.782	-1.524	0.702			1.89	-1.35	-0.223	-2.054	-2.399	0.615	0.085	0.178		2.787	-1.041	1.472		-0.946		0.911
|| Similar to speedy homolog A::similar to speedy homolog A || Hs.433879 || || 442609 || hSQ031924 || || hSQ031924 || LOC442609::LOC442609 || || hHR030830 || 343021	hSQ031924	3.075		0.043			-0.549	-1.171	0.605	-0.568	3.409	-1.727	-0.227	-0.64	-0.171	-1.336	-2.882	-0.692	1.611		3.01	-0.508			-1.173	-0.118
|| block of proliferation 1::Similar to block of proliferation 1 || Hs.535901 || || 23246 || hSQ033121 || || hSQ033121 || BOP1::LOC727967 || || hHC032270 || 343023	hSQ033121	1.524	0.28	0.172	-1.84	-1.221	0.65	1.538	-0.166	-0.259	-0.712	0.362	-0.728	1.019	1.198	0.003	1.117	-0.493	-0.97	-1.675	0.209	-0.239	0.244	0.588	-0.564	-0.579	0.543
|| profilin 2::Profilin 2 || Hs.91747 || || 5217 || hSQ021250 || || hSQ021250 || PFN2::PFN2 || || hHA035150 || 343027	hSQ021250	-2.597	0.329	-3.009	-1.781	0.688	0.689	1.117	-0.077	0.64	-1.213	1.271	-1.189	-0.892	2.427	0.892	0.286	1.656	0.579	-0.586	0.648	-0.56	0.923	-0.743	-0.595	1.59	-0.498
|| zinc finger protein 384 || || || 171017 || hSQ010067 || || hSQ010067 || ZNF384 || || hHA039470 || 343033	hSQ010067	-2.337	0.529		1.809		0.589	-1.713	0.483	-1.75	0.737	-0.589	-0.329	-0.342	1.457	-0.248	-0.314	0.676	-1.061		0.728	0.73			0.485	-0.18	0.642
|| AI129115_Exon1_73 || || || || hSQ015261 || || hSQ015261 || EST_AI129115 || || hHE040910 || 343034	hSQ015261	-0.275	0.371	-1.107	-1.009	-0.3	0.201	-2.951	0.595	0.202	-1.381	1.153	0.073	0.14	0.509	-0.066	1.558	1.968	-1.419	2.376	0.02	-0.818	0.565	-0.511	-1.183	0.862	0.434
|| Neuropeptide FF-amide peptide precursor::neuropeptide FF-amide peptide precursor || Hs.104555 || || 8620 || hSQ024926 || || hSQ024926 || NPFF::NPFF || || hHC015074 || 343065	hSQ024926	-1.834		1.094	0.562		-0.448	-1.38	0.936	-0.977	0.16	0.394	-0.206	-0.169	0.43	-0.105	-0.141	-1.931	0.642		1.461	0.973	-0.064	-0.47	0.648	0.423
|| stabilin 1::Stabilin 1 || Hs.301989 || || 23166 || hSQ023493 || || hSQ023493 || STAB1::STAB1 || || hHC025154 || 343073	hSQ023493			-0.238	-0.28	-1.181	-0.95	-0.762	1.694	-0.029	2.858	0.682	0.162	-0.931	-0.372	-0.317	0.047	1.237			3.439	-0.229	-0.226	-0.752	-1.314	-1.949	-0.597
|| stathmin-like 3::Stathmin-like 3 || Hs.348326::Hs.639609 || || 50861 || hSQ037815 || || hSQ037815 || STMN3::STMN3 || || hHR029474 || 343078	hSQ037815	1.272	1.778	1.09	0.338	-1.023	-0.402	-2.104	-0.318	-1.101	0.156	0.02	-0.86	-0.233	0.186	0.011	1.625	0.075	-0.942	-0.387	-0.573	0.999	0.332	-0.634	0.544	0.659	-0.509
|| Family with sequence similarity 108, member C1::family with sequence similarity 108, member C1 || Hs.459072 || || 58489 || hSQ045501 || || hSQ045501 || FAM108C1::FAM108C1 || || hHC005006 || 343115	hSQ045501	0.347	1.683	-0.125	-0.847	1.022	0.373	-0.279	0.537	-0.486	-1.269	1.505	-0.695	-1.818	-0.109	-0.774	0.67	1.3	-0.017	-0.512	-0.018	-0.216	-0.493	0.721	-0.421	-0.806	0.716
|| Immunoglobulin kappa constant::major histocompatibility complex, class I, C::Major histocompatibility complex, class I, B || Hs.449621::Hs.654404 || || 3107 || hSQ009462 || || hSQ009462 || IGKC::HLA-C::HLA-B || || hHC025166 || 343144	hSQ009462	1.087	0.743	0.025	1.083	0.592	0.473	-1.779	-0.073	1.314	-0.279	0.255	-0.965	-0.678	0.831	1.236	1.52	1.55	-2.257	1.038	-2.558	-0.696	-0.203	0.771	0.009	-3.806	0.766
|| Mitogen-activated protein kinase kinase kinase kinase 1::mitogen-activated protein kinase kinase kinase kinase 1 || Hs.95424 || || 11184 || hSQ032055 || || hSQ032055 || MAP4K1::MAP4K1 || || hHA032366 || 343158	hSQ032055	-0.431	1.485	1.297	0.385		-1.015	-1.917	-1.701	-1.214	1.633	-1.363	0.757	1.694	1.433	0.718	1.852	-2.108	-1.105		-1.136	-0.094	-0.291	1.003	-0.649	0.366	0.408
|| Grainyhead-like 1 (Drosophila)::grainyhead-like 1 (Drosophila) || Hs.418493 || || 29841 || hSQ007568 || || hSQ007568 || GRHL1::GRHL1 || || hHA038126 || 343163	hSQ007568	-0.065	1.701	2.333	-0.009	1.03	0.711	0.829	0.665	-1.608	-0.271	0.183	0.513	-1.42	-1.931	0.424	0.978	-0.882	-0.579			0.432	-1.595		-0.563	-1.948	1.064
|| ataxia, cerebellar, Cayman type || || || 85300 || hSQ023828 || || hSQ023828 || ATCAY || || hHA039566 || 343164	hSQ023828	0.692	0.278	1.48	-1.042		0.938	0.086	1.442	-0.451	0.086	0.73	-0.06	-1.063	1.586	-0.709	1.885	-0.455	-0.622	0.643	-2.783	-0.521	-1.008	0.576	-0.886	-1.101	0.271
|| AA931882_Exon1_2 || || || || hSQ001258 || || hSQ001258 || EST_AA931882 || || hHE042446 || 343166	hSQ001258	2.185	1.731	2.253	0.231	0.57	-0.259	-1.861	1.465	0.642		0.563	-0.977	-2.38		0.894	-0.682	0.218	-2.519			0.922	-0.815	0.199	0.397	-2.638	-0.136
|| Ring finger protein 144A::ring finger protein 144A || Hs.22146::Hs.654833::Hs.699230 || || 9781 || hSQ032088 || || hSQ032088 || RNF144A::RNF144A || || hHR005090 || 343180	hSQ032088	0.107	-0.417	-0.185	-0.237		-1.097	0.291	0.317	-0.146	-0.689	-0.315	-1.515	-0.498	0.271	0.006	0.97	0.5	1.803	-1.732	0.532	0.394	1.267	0.071	0.029	0.344	-0.074
|| Notch homolog 3 (Drosophila)::Notch homolog 3 (Drosophila) || Hs.8546 || || 4854 || hSQ009313 || || hSQ009313 || NOTCH3::NOTCH3 || || hHC013730 || 343199	hSQ009313	0.467	-1.167	0.655	0.563	-1.308	-0.147	-0.149	-0.453	-0.586	-0.229	0.085	0.355	-2.098	0.271	-0.804	1.32	-1.57	0.443	-2.202	1.362	0.094	1.377	0.541	0.519	1.744	0.906
|| Ribonucleotide reductase M2 B (TP53 inducible)::ribonucleotide reductase M2 B (TP53 inducible) || Hs.512592 || || 50484 || hSQ005242 || || hSQ005242 || RRM2B::RRM2B || || hHR022370 || 343213	hSQ005242	-0.087	0.529	-0.019	-0.341	-0.642	-0.501	0.567	0.063	-0.02	-1.093	0.421	-1.089	-0.332	2.587	0.282	0.526	0.246	0.149	-0.066	-1.362	1.56	0.273	-0.333	0.165	-1.85	0.362
|| Transcribed locus, moderately similar to XP_002342154.1 PREDICTED: hypothetical protein XP_002342154 [Homo sapiens]::melanoma antigen || Hs.633593::Hs.632755 || || 51152 || hSQ013771 || || hSQ013771 || melanoma || || hHR029570 || 343228	hSQ013771	0.774	-0.06	0.712		1.619	-0.82	-1.832	-1.256	0.001		0.592	-0.658	0.879	-0.762	0.403	-0.713	-0.323	-0.13		0.139	-1.149	0.644		-0.374	1.911	0.413
|| Nephroblastoma overexpressed gene::nephroblastoma overexpressed gene || Hs.235935 || || 4856 || hSQ012463 || || hSQ012463 || NOV::NOV || || hHC003662 || 343256	hSQ012463	2.064	-0.78	0.182	0.26	-0.051	-0.96	2.068	-0.776	-1.249	0.178	-0.468	0.022	0.369	0.708	1.163	1.977	1.387	-1.04	0.075	0.039	-2.909	0.154	0.188	0.056	-1.719	-0.937
|| Solute carrier family 6 (neutral amino acid transporter), member 15::solute carrier family 6 (neutral amino acid transporter), member 15 || Hs.44424 || || 55117 || hSQ023882 || || hSQ023882 || SLC6A15::SLC6A15 || || hHR007982 || 343260	hSQ023882	-1.258	-0.952	-0.93	0.958	2.197	-1.582	-0.194	-1.058	0.339	-0.104	-2.95	-0.01	0.737	0.736	1.531		1.285	-0.432		2.577	-0.191	2.652	-1.524	-1.776	3.899	-3.939
|| Glutathione reductase::glutathione reductase || Hs.271510 || || 2936 || hSQ036678 || || hSQ036678 || GSR::GSR || || hHC012302 || 343266	hSQ036678	0.567	0.713	0.605	0.643	-0.008	-0.187	1.631	-0.293	-0.366	-1.909	0.455	-0.235	-0.528	0.481	-0.874	1.53	-0.08	-1.237	-0.282	-0.268	1.604	-0.673	-0.059	-0.651	-0.206	-0.374
|| podocalyxin-like::Podocalyxin-like || Hs.16426 || || 5420 || hSQ035948 || || hSQ035948 || PODXL::PODXL || || hHC013742 || 343270	hSQ035948	0.513	0.099	-1.189	-0.411	-0.672	1.429	0.737	-1.067	-0.86	-1.053	1.231	0.271	1.508	-0.863	0.042	0.496	-0.644	-2.531	-0.656	1.608	-1.38	0.323	0.757	0.235	2.23	-0.158
|| Ubiquitin-like with PHD and ring finger domains 1::ubiquitin-like with PHD and ring finger domains 1 || Hs.108106 || || 29128 || hSQ009618 || || hSQ009618 || UHRF1::UHRF1 || || hHR019502 || 343282	hSQ009618	-0.813	-0.367	0.185	0.223	0.722	-0.607	2.561	0.297	-0.396	0.031	-1.305	-0.415	0.112	1.491	0.506	1.64	-1.71	-0.787	-0.102	-0.138	-0.096	-0.133	0.101	-0.601	-0.786	0.386
|| Acid phosphatase 5, tartrate resistant::acid phosphatase 5, tartrate resistant || Hs.1211 || || 54 || hSQ024480 || || hSQ024480 || ACP5::ACP5 || || hHC023822 || 343289	hSQ024480	1.638	-1.036	1.876	1.144	0.173	-0.896	-1.458	-0.242	-0.015	1.672	0.496	-0.934	-0.377	0.772	0.447	0.451	0.261	-1.686	2.009	-1.007	-0.295	0.928	0.302	-1.72	-2.375	-0.133
|| Calpain 10::calpain 10 || Hs.112218 || || 11132 || hSQ018527 || || hSQ018527 || CAPN10::CAPN10 || || hHC025262 || 343292	hSQ018527	0.172	-0.702	0.07			0.878	-0.834	1.082	-0.331	-0.374	0.38	0.9	-0.853	-1.554	1.751		-0.285	-0.682		-0.023	0.939	0.352	0.126	-1.526	0.569	-0.049
|| Metallothionein 1E::metallothionein 1E || Hs.534330 || || 4493 || hSQ044634 || || hSQ044634 || MT1E::MT1E || || hHR028142 || 343297	hSQ044634	-2.303	0.733	1.945	1.423	0.422	-0.497	1.861	1.597	0.484		-1.985	-0.195	1.522	-0.879	-1.434	-1.48	0.94		1.208	-0.348	-0.556	-1.963	-2.749	0.269	0.184	1.806
|| Immunoglobulin-like domain containing receptor 1::immunoglobulin-like domain containing receptor 1 || Hs.98484 || || 286676 || hSQ022281 || || hSQ022281 || ILDR1::ILDR1 || || hHA039662 || 343316	hSQ022281	0.859	-2.425		-1.865	0.704	0.295	0.093	0.839	0.756		0.397	-0.853	-0.646	0.723	-0.072	-1.208	0.512	-0.025		0.474	-1.544	2.979	0.263	-1.409	0.086	1.068
|| AA290611_Exon1_347 || || || || hSQ036469 || || hSQ036469 || EST_AA290611 || || hHE041102 || 343317	hSQ036469	-0.27		1.508	2.126		0.236	-1.926	0.04	-1.163		0.118	-0.702	0.095	-0.646	-1.741	-0.387		1.226		0.345	0.807	0.57		-0.248	-0.063	0.069
|| Phosphatidic acid phosphatase type 2 domain containing 1A::phosphatidic acid phosphatase type 2 domain containing 1A || Hs.40479 || || 196051 || hSQ039287 || || hSQ039287 || PPAPDC1A::PPAPDC1A || || hHC022466 || 343359	hSQ039287			0.635	2.473	0.692	-1.927	1.221	-1.483	0.044	3.281	-1.885	-1.435	-0.498	-0.989	0.776	1.16	0.98	-0.267		1.152	-2.306	0.717	-1.739	2.009	-3.296	0.696
|| Haptoglobin::haptoglobin-related protein::Haptoglobin-related protein || Hs.513711::Hs.655361 || || 3250 || hSQ023204 || || hSQ023204 || HP::HPR::HPR || || hHR025346 || 343361	hSQ023204	-0.796	2.69	3.352	-0.37	1.499	-1.6	-2.932	-1.406	-1.839	3.588	1.032	-0.998	2.549	-0.002	-0.557	4.337	-1.113	-2.49	5.215	-2.761	-2.529	-0.266	-0.442	-2.454	-3.769	2.073
|| Ubiquinol-cytochrome c reductase hinge protein-like::ubiquinol-cytochrome c reductase hinge protein-like || Hs.568229 || || 440567 || hSQ041548 || || hSQ041548 || hCG_25371::hCG_25371 || || hHR029666 || 343366	hSQ041548	0.643	0.339	1.001	-0.631	1.368	0.839	1.867	0.693	1.31	-0.263	0.651	0.331	-2.422	1.247	-0.408	-1.814	1.576	-0.351	-2.426	0.068	-0.84	-0.867	-2.133	-1.425	0.63	1.012
|| Synemin, intermediate filament protein::synemin, intermediate filament protein || Hs.207106 || || 23336 || hSQ036464 || || hSQ036464 || SYNM::SYNM || || hHC005198 || 343398	hSQ036464	-1.306	1.67	0.462	0.91	0.879	-1.54	-1.162	-0.146	0.411	-0.872	-0.188	-0.198	0.019	-0.682	0.143	0.697	2.137	-1.12	1.275	-0.541	-0.039	-0.046	-1.022	0.426	-1.909	1.733
|| Excision repair cross-complementing rodent repair deficiency, complementation group 6-like::excision repair cross-complementing rodent repair deficiency, complementation group 6-like || Hs.47558 || || 54821 || hSQ043876 || || hSQ043876 || ERCC6L::ERCC6L || || hHC012398 || 343408	hSQ043876	0.666	1.772	0.854	-1.268	0.461	-0.628	1.24	-0.734	-0.007		-0.976	-0.496	0.421	0.9	-0.475	1.099	0.459	-1.988		-2.759	-0.597	0.746	0.31	-0.812	1.363	0.445
|| LIM domain kinase 2::LIM domain kinase 2 || Hs.474596 || || 3985 || hSQ002180 || || hSQ002180 || LIMK2::LIMK2 || || hHC023918 || 343426	hSQ002180	0.16	1.266	-0.072	-0.534	-1.225	-0.314	-0.766	-1.28	0.267	-1.216	1.168	-0.032	1.105	0.944	1.009	0.673	0.163	-2.094	0.581	0.325	-0.343	-0.05	1.574	-0.378	-1.603	0.659
|| Potassium channel, subfamily K, member 15::potassium channel, subfamily K, member 15 || Hs.528664 || || 60598 || hSQ040910 || || hSQ040910 || KCNK15::KCNK15 || || hHC025358 || 343429	hSQ040910	0.992	-0.412	0.88		0.187	0.028	0.106	0.192	-0.681	2.016	1.04	-0.68	0.307	0.656	0.051	0.985	0.545	-1.752	-0.287	-0.043	-2.521	-0.798	0.836	-0.836	-1.101	0.291
|| Egl nine homolog 2 (C. elegans)::egl nine homolog 2 (C. elegans) || Hs.515417 || || 112398 || hSQ005285 || || hSQ005285 || EGLN2::EGLN2 || || hHA036878 || 343442	hSQ005285	-0.414		1.094	0.222		-0.038	-2.54	0.066	-0.717	0.18	-0.286	-0.276	0.051	1.39	-0.725	-0.351	-2.241	-0.848	2.337	0.381	1.203	0.696	-0.53	0.298	-0.067	1.105
|| Bone morphogenetic protein 1::bone morphogenetic protein 1 || Hs.1274 || || 649 || hSQ030971 || || hSQ030971 || BMP1::BMP1 || || hHA038318 || 343445	hSQ030971	-2.317	0.019	0.641	0.959		-0.591	0.527	0.043	-1.81	0.607	0.781	-0.249	-0.632	1.527	0.872	0.276	-0.444	-0.721	-1.566	-0.242	0.69	0.383	-0.283	0.925	-0.13	0.732
|| Superoxide dismutase 2, mitochondrial::superoxide dismutase 2, mitochondrial || Hs.487046 || || 6648 || hSQ034336 || || hSQ034336 || SOD2::SOD2 || || hHC015362 || 343475	hSQ034336	1.116	0.142	1.324	-0.088	-1.489	0.732	-0.87	-1.034	1.823	0.53	-0.686	-1.276	0.431	1.02	1.265	0.719	-1.031	-1.758	1.487	-1.529	0.293	-0.314	1.31	-0.792	-1.767	0.435
|| Arachidonate 5-lipoxygenase-activating protein::arachidonate 5-lipoxygenase-activating protein || Hs.507658 || || 241 || hSQ013730 || || hSQ013730 || ALOX5AP::ALOX5AP || || hHC019682 || 343482	hSQ013730	0.236	0.082	1.414	0.492		-1.258	-2.5	-0.114	1.473		0.374	-0.076	-1.159	2.52	0.675	-0.411	-0.321	-1.798	1.717		-1.137	1.086	0.59	-0.142	-3.347	1.615
|| Carboxypeptidase A4::carboxypeptidase A4 || Hs.93764 || || 51200 || hSQ022117 || || hSQ022117 || CPA4::CPA4 || || hHC005294 || 343530	hSQ022117	-0.3	-0.184	2.518	1.486		-0.954	-2.386	-0.98	-0.703	0.734	-2.032	-0.332	0.955	-0.236	2.559	2.473	-2.237	-1.764	0.201	-0.315	0.777	0.47	-1.126	2.772	-1.393	-0.001
|| Tumor necrosis factor receptor superfamily, member 11a, NFKB activator::tumor necrosis factor receptor superfamily, member 11a, NFKB activator || Hs.204044 || || 8792 || hSQ002184 || || hSQ002184 || TNFRSF11A::TNFRSF11A || || hHC012494 || 343542	hSQ002184	-0.559	-0.653	0.709	0.517		-0.313	-1.375	-0.009	-0.002	-1.585	-0.301	0.179	-0.284	1.975	0.86	1.404	-0.626	-2.113			0.638	0.461	0.365	0.653	-0.742	0.81
|| ArfGAP with RhoGAP domain, ankyrin repeat and PH domain 2::ArfGAP with RhoGAP domain, ankyrin repeat and PH domain 2 || Hs.479451 || || 116984 || hSQ035245 || || hSQ035245 || ARAP2::ARAP2 || || hHA034094 || 343574	hSQ035245	-0.238	1.508	0.06	0.438	0.307	-0.602	-4.174	-0.368	-0.211	-0.124	0.64	-1.19	-0.383	-0.024	-0.069	1.165	-0.015	-1.852	1.733	0.447	0.469	0.922	1.486	-0.266	0.219	0.111
|| AA917854_Exon1_1 || || || || hSQ020391 || || hSQ020391 || EST_AA917854 || || hHE042734 || 343590	hSQ020391	1.46	-0.044				-1.194	-2.676	-1	-0.013		-1.892	-0.062	0.585	0.554	1.189	-0.507	-1.327	-1.714	4.231	2.035	-1.283	0.49	1.334	-1.608	0.557	0.879
|| LOC440850 || || || 440850 || hSQ025357 || || hSQ025357 || LOC440850 || || hHR006818 || 343608	hSQ025357	0.011	0.767	1.079	-0.373	3.026	-0.323	0.035	-0.249	-0.382	0.185	-0.941	0.359		-0.015	0.69	-3.536	0.634	-1.113		-1.714	0.378	-0.609		0.213		1.87
|| Tripartite motif-containing 59::tripartite motif-containing 59 || Hs.212957 || || 286827 || hSQ031061 || || hSQ031061 || TRIM59::TRIM59 || || hHC008258 || 343612	hSQ031061	0.728	0.484	0.596	-0.636	-0.587	0.234	-2.578	-0.132	-0.445	-0.918	-0.124	-0.794	0.393	2.582	2.247	1.341	-0.189	-0.246		-0.177	-1.005	-0.162	0.742	0.2	-2.435	0.877
|| GNAS antisense RNA (non-protein coding)::GNAS antisense RNA (non-protein coding) || Hs.122718 || || 149775 || hSQ045389 || || hSQ045389 || GNASAS::GNASAS || || hHR012578 || 343618	hSQ045389	1.204			-2.67		0.77	-2.982	-0.526	0.131	3.258	-0.128	-0.198	-0.831	1.248	1.233	0.537	0.777	-0.35		1.339	-1.029	0.884		0.096	-2.769
|| Chromosome 5 open reading frame 13::chromosome 5 open reading frame 13 || Hs.36053 || || 9315 || hSQ035383 || || hSQ035383 || C5orf13::C5orf13 || || hHR029858 || 343647	hSQ035383	-1.168	-0.322	0.11	0.228	-0.613	-0.462	-0.534	-0.678	-0.851	-0.214	0.4	-0.39	-0.083	-0.284	-0.419	0.605	0.015	1.718	-2.237	1.237	0.349	0.302	0.646	0.784	1.909	-0.039
|| endoglin || || || 2022 || hSQ010468 || || hSQ010468 || ENG || || hHA032738 || 343652	hSQ010468	-0.451	-0.145	1.437	0.535		-0.525	-1.797	0.589	-0.284		0.487	-1.413	-0.506	-0.047	0.188	0.282	-0.538	0.175		1.224	0.576	1.119		-0.369	-0.324	-0.212
|| Zinc finger CCCH-type, antiviral 1::zinc finger CCCH-type, antiviral 1 || Hs.133512 || || 56829 || hSQ015102 || || hSQ015102 || ZC3HAV1::ZC3HAV1 || || hHA035618 || 343657	hSQ015102	0.341	1.707	0.689	-0.333	0.116	0.417	-0.465	-0.139	0.738	-2.155	0.059	-0.701	0.296	-0.125	-0.8	0.254	0.164	-0.943	2.122	-1.584	0.818	0.381	1.505	-0.167	-2.572	0.39
|| interleukin 6 receptor || Hs.591492::Hs.695954 || || 3570 || hSQ001968 || || hSQ001968 || IL6R || || hHA039938 || 343664	hSQ001968	1.582	0.748	0.58	0.068	0.867	0.028	-1.414	-0.108	0.729	-0.084	0.52	0.04	1.347	1.196	0.051	-1.015	1.245	-3.372	0.323	-0.673	-1.951	0.932	1.436	-1.196	-2.181	0.301
|| ST6 (alpha-N-acetyl-neuraminyl-2,3-beta-galactosyl-1,3)-N-acetylgalactosaminide alpha-2,6-sialyltransferase 5::ST6 (alpha-N-acetyl-neuraminyl-2,3-beta-galactosyl-1,3)-N-acetylgalactosaminide alpha-2,6-sialyltransferase 5 || Hs.303609 || || 81849 || hSQ008618 || || hSQ008618 || ST6GALNAC5::ST6GALNAC5 || || hHC005390 || 343684	hSQ008618	1.994	-0.9	1.552	1.34	-2.021	-0.83		0.754	-0.359	-1.032	2.122	-1.908	-1.871	-0.592	2.153	1.237	2.217	-2.45	-2.395	1.089	-2.579	0.814	-0.292	0.486	1.351	0.123
|| Proprotein convertase subtilisin/kexin type 1::proprotein convertase subtilisin/kexin type 1 || Hs.78977 || || 5122 || hSQ032875 || || hSQ032875 || PCSK1::PCSK1 || || hHC006830 || 343687	hSQ032875	1.887	3.353	1.715	-1.917		0.083	-4.649	-0.273	-0.676	1.401	1.995	1.055	-0.568	1.531	-3.214	0.47	-0.9	0.443		0.042	-0.376	0.517		-1.361	-2.176	1.626
|| Zinc finger protein 260::zinc finger protein 260 || Hs.18103 || || 339324 || hSQ006386 || || hSQ006386 || ZNF260::ZNF260 || || hHC008270 || 343689	hSQ006386	-0.792	0.864	-0.774	-0.796	0.373	-0.916	0.482	-0.812	-0.435	1.462	-0.104	-0.394	-1.897	0.692	0.777	1.091	-0.289	-0.216	-0.251	0.603	0.105	1.748	0.362	-0.34	-0.335	-0.203
|| hypothetical protein MGC5618 || || || 79099 || hSQ019497 || || hSQ019497 || MGC5618 || || hHR019790 || 343709	hSQ019497	1.074	0.25	1.082	0.33	-1.161	0.43	-1.622	-0.996	1.461	0.508	-0.758	-1.318	0.089	0.828	1.303	0.937	-0.983	-1.46	1.455	-1.261	0.781	-0.186	1.378	-0.644	-1.889	0.373
|| Enoyl Coenzyme A hydratase domain containing 3::enoyl Coenzyme A hydratase domain containing 3 || Hs.22242 || || 79746 || hSQ029786 || || hSQ029786 || ECHDC3::ECHDC3 || || hHC025550 || 343718	hSQ029786	0.115	-2.809	-0.727	0.261	0.22	0.701	1.799	0.055	-0.158	-0.311	-0.987	-0.117	0.46	-0.381	0.834	0.128	1.288	0.321	-0.024	0.36	-2.448	-0.385	1.349	-0.153	0.102	0.504
|| ribosomal protein S10::Nudix (nucleoside diphosphate linked moiety X)-type motif 3::Ribosomal protein S10 || Hs.188882::Hs.645317 || || 6204 || hSQ033658 || || hSQ033658 || RPS10::NUDT3::RPS10 || || hHR031310 || 343733	hSQ033658	1.529	0.105	-0.853	-1.135	-0.496	-0.195	0.973	-0.041	0.446	-1.187	0.647	-0.493	0.234	1.213	0.238	0.862	0.572	-1.075	-0.89	1.014	-1.764	-0.311	0.353	-0.609	1.576	-0.702
|| dystonin || || || 667 || hSQ023340 || || hSQ023340 || DST || || hHA034190 || 343739	hSQ023340	-1.878	-0.052	0.07	1.528	-0.753	-0.662	-1.604	0.682	-1.081	1.116	0.3	-0.59	-0.613	-2.374	-0.099	1.355	-0.895	0.138	-0.177	0.527	2.239	1.082	0.016	1.464	-0.401	0.651
|| Tumor necrosis factor, alpha-induced protein 3::tumor necrosis factor, alpha-induced protein 3 || Hs.591338 || || 7128 || hSQ043024 || || hSQ043024 || TNFAIP3 || || hHC006914 || 343764	hSQ043024	0.466	-0.788	0.414	0.892	-1.339	0.192	0.77	-0.084	-0.627	0.44	-0.606	-1.836	-1.059	1.09	1.065	0.849	-1.581	-1.958	0.007	-0.539	2.243	0.966	0.89	-0.152	-1.857	2.135
|| similar to Fibroblast growth factor receptor 3 precursor (FGFR-3) || || || 442200 || hSQ010232 || || hSQ010232 || LOC442200 || || hHR027074 || 343807	hSQ010232	0.208	-0.096	0.816	2.724		0.224	-0.098	-0.722	1.095		-0.164	-1.304	-1.627	-0.398	0.247	0.171	-1.489	-0.226			0.625	0.948		0.09	-0.875	-0.143
|| Similar to Uncharacterized protein FLJ76381::hypothetical locus MGC21881 || Hs.380240::Hs.121001 || || 389741 || hSQ044785 || || hSQ044785 || LOC100288879::MGC21881 || || hHR031394 || 343813	hSQ044785	1.045	0.541	0.173	-0.589	1.03	-0.629	-1.861	0.615	-0.188		0.883	-0.707	-1.66	0.239	-0.366	-1.352	-0.002	1.101		2.17	-0.648	0.005	0.469	-0.643	1.272	-0.896
|| angiotensin I converting enzyme (peptidyl-dipeptidase A) 1::Angiotensin I converting enzyme (peptidyl-dipeptidase A) 1 || Hs.654434 || || 1636 || hSQ032784 || || hSQ032784 || ACE::ACE || || hHA035714 || 343820	hSQ032784	0.794	-0.04	0.092	-0.22	0.909	0.18	-0.832	-0.006	-0.099	0.468	0.362	-0.678	-0.991	0.428	2.033	-0.233	-0.613	-0.7	1.715	1.069	-1.069	-0.566	-0.342	-0.044	-1.609	-0.017
|| Transcribed locus::mirror-image polydactyly 1::Mirror-image polydactyly 1 || Hs.145251::Hs.660396 || || 145282 || hSQ035027 || || hSQ035027 || MIPOL1::MIPOL1 || || hHR002606 || 343840	hSQ035027	1.432	0.408	0.5		1.107	-0.082	1.526	-0.498	0.069		0.26	0.08	-0.143	0.376	0.261	-2.165	-0.885	0.538		1.237		-0.678		-0.056	-1.851	-1.429
|| High-mobility group nucleosome binding domain 5::high-mobility group nucleosome binding domain 5 || Hs.282204 || || 79366 || hSQ033113 || || hSQ033113 || HMGN5::HMGN5 || || hHC006926 || 343846	hSQ033113	-0.911	0.375	-1.083		1.794	-0.685	-1.927	1.179	0.696	-1.497	-0.123	0.317	0.814	0.923	-1.622	-0.188	1.632	0.545	-1.19	1.544	0.706	-1.141	-0.687	-0.649	1.456	-0.282
|| Interferon regulatory factor 1::interferon regulatory factor 1 || Hs.436061 || || 3659 || hSQ030276 || || hSQ030276 || IRF1::IRF1 || || hHC009806 || 343850	hSQ030276	2.351	0.407	1.239	0.327	-0.284	0.477	-1.295	0.721	0.868	-0.665	0.339	-1.441	-1.554	1.075	1.4	1.784	0.354	-2.493	0.992	-1.694	0.198	-0.809	0.165	-0.537	-2.682	0.76
|| WD repeat domain 62::WD repeat domain 62 || Hs.116244 || || 284403 || hSQ028221 || || hSQ028221 || WDR62::WDR62 || || hHC017006 || 343863	hSQ028221	-0.571	-1.075	0.357	0.005	0.484	-0.705	1.553	-0.461	-0.334	1.263	-2.733	0.087	0.554	1.223	1.458	1.542	0.092	-1.245	0.33	0.164	-3.244	1.049	0.813	0.241	-0.194	-0.652
|| Guanine nucleotide binding protein (G protein), alpha activating activity polypeptide, olfactory type::guanine nucleotide binding protein (G protein), alpha activating activity polypeptide, olfactory type || Hs.136295 || || 2774 || hSQ019759 || || hSQ019759 || GNAL::GNAL || || hHC005570 || 343925	hSQ019759		2.439	-0.579			-1.171	2.037	-0.477	-1.52		-0.679	0.221	0.898	-0.233	-1.378	0.276	0.866	-0.771	1.054	1.558	0.32	-0.717		-0.725	0.02	-1.438
|| guanylate binding protein 4::Guanylate binding protein 4 || Hs.409925 || || 115361 || hSQ034038 || || hSQ034038 || GBP4::GBP4 || || hHR007010 || 343927	hSQ034038	1.833	1.269	0.441		-1.042	-0.291	-3.543	-0.007	2.13	-1.713	0.651	-1.259	-1.492	0.737	1.002	-0.044	0.586		1.904		2.1	-1.627		-1.115	-1.99	1.462
|| Cathepsin K::cathepsin K || Hs.632466 || || 1513 || hSQ016799 || || hSQ016799 || CTSK::CTSK || || hHC004142 || 343993	hSQ016799	-1.044	-0.588	0.844	2.192	-2.119	-1.018	-1.29	0.126	-1.627	1.5	-0.186	-1.476	-0.179	-1.06	1.335	3.579	-1.381	-1.048	-1.443	-0.289	0.233	1.466	0.96	2.938	-2.017	1.605
|| PQ loop repeat containing 3::PQ loop repeat containing 3 || Hs.274415 || || 130814 || hSQ032291 || || hSQ032291 || PQLC3::PQLC3 || || hHR007022 || 343996	hSQ032291	1.52	0.636	0.408	-0.164	-0.135	0.456	-0.296	0.6	-0.553	0.534	0.228	-0.832	-0.345	-0.046		0.873	1.463	-1.664	0.081	-1.305	0.147	-0.66	-0.596	0.622	-0.933	-0.041
|| Proline rich Gla (G-carboxyglutamic acid) 2::proline rich Gla (G-carboxyglutamic acid) 2 || Hs.35101 || || 5639 || hSQ040323 || || hSQ040323 || PRRG2::PRRG2 || || hHC009902 || 344001	hSQ040323	0.865	-0.909	0.563	-0.579		-0.469	1.569	-0.115	-0.448		0.103	0.313	-1.44	0.119	-0.426	-0.352	0.728	-0.079		0.9	-1.258	2.725	0.029	-1.533	-0.718	0.404
|| Chromosome 8 open reading frame 33::chromosome 8 open reading frame 33 || Hs.169615 || || 65265 || hSQ015227 || || hSQ015227 || C8orf33::C8orf33 || || hHC015662 || 344011	hSQ015227	1.17	-0.094	-0.692	-1.454	-0.565	0.476	1.564	0.41	0.627	-1.666	0.778	-0.502	-0.085	2.104	1.229	1.043	0.543	-1.024	-1.829	0.005	-1.703	0.44	0.604	-1.028	-0.753	0.409
|| Solute carrier family 2 (facilitated glucose transporter), member 11::solute carrier family 2 (facilitated glucose transporter), member 11 || Hs.632772 || || 66035 || hSQ032400 || || hSQ032400 || SLC2A11::SLC2A11 || || hHC021422 || 344019	hSQ032400	0.219		1.417	-0.335		-0.455	-0.387	-0.581	0.196		-0.563	-0.413	1.404	-0.657		0.502	1.242	0.195			-0.374	-1.751	0.773	-0.109	-0.314
|| Transcribed locus::methylenetetrahydrofolate dehydrogenase (NADP+ dependent) 1, methenyltetrahydrofolate cyclohydrolase, formyltetrahydrofolate synthetase::Methylenetetrahydrofolate dehydrogenase (NADP+ dependent) 1, methenyltetrahydrofolate cyclohydrolase, formyltetrahydrofolate synthetase || Hs.632340::Hs.652308 || || 4522 || hSQ007499 || || hSQ007499 || MTHFD1::MTHFD1 || || hHR024302 || 344…	hSQ007499	1.172	-0.322	0.25	0.058	0.237	0.008	1.976	-0.488	0.389	-1.284	-0.47	-1.54	0.377	1.736	0.681	0.965	0.435	-1.342	-0.767	-0.193	-0.681	-0.368	-0.194	-0.396	0.249	-0.499
[truncated: 5,671 more rows]
