# Supplementary material for: Gross genomic alterations and gene expression profiles of high- grade serous carcinoma of the ovary with and without BRCA1 inactivation
Source: BMC Cancer. 2010 Sep 15;10:493. doi: 10.1186/1471-2407-10-493 (PMC2946313; doi:10.1186/1471-2407-10-493)
Supplement: Additional file 3 — This is a table showing all the differentially expressed genes identified by significance analysis of microarray (SAM) between the different BRCA1-defined groups with a false-discovery rate (FDR) of < 20%. [file 1471-2407-10-493-S3.XLS]

## Sheet: Sheet2
Comparisons	Upregulated genes	Downregulated genes
BRCA1 loss through mutation vs. BRCA1 epigenetic loss	none	none
BRCA1 loss through mutation vs. no BRCA1 loss	CKMT1B , KIAA1324 , IRX3, FXYD3, MLPH, IRX5, A1BG, CKMT1A, ST6GALNAC1, KLK11, GJB1, FAM83B	none
BRCA1 epigenetic loss vs. no BRCA1 loss	none	none
